# Supplementary material for: Influence of Gestational Age on the Level of Functional Peptides (Peptidome) in Breast Milk
Source: Nutrients. 2025 Aug 22;17(17):2724. doi: 10.3390/nu17172724 (PMC12430670; doi:10.3390/nu17172724)
Supplement: Supplementary file 1 [file nutrients-17-02724-s001.zip]

Archive with 4 entries (3 files):
- nutrients-3810082-supplementary/
- nutrients-3810082-supplementary/Suppl Table 2_ Differential peptides.xlsx
- nutrients-3810082-supplementary/Suppl Table 3_ Differential proteins.xlsx
- nutrients-3810082-supplementary/Suppl Table S1_LC-MS_parameters_modMGS.pdf
