# Supplementary material for: Influence of Gestational Age on the Level of Functional Peptides (Peptidome) in Breast Milk
Source: Nutrients. 2025 Aug 22;17(17):2724. doi: 10.3390/nu17172724 (PMC12430670; doi:10.3390/nu17172724)
Supplement: Supplementary file 1 [file nutrients-17-02724-s001.zip › nutrients-3810082-supplementary/Suppl Table 2_ Differential peptides.xlsx]

## Sheet: Sheet1
Supplemental table S2. Peptide analysis results.
Peptide intensities were log- and z-transformed before association with the group status (pre-term vs. term) in separate linear regression models adjusted for age, body height, and body weight.
From these analyses we derived a β-coefficient, a 95% confidence interval and a -log-p-value for each peptide sequence. The peptide sequences were ordered according to their -log-p-value.
After correction for multiple testing using the Bonferroni approach a -log-p-value > 4.96 was considered as statistically significant (highlighted in yellow)
Unique_Sequnce_ID	Sequence	Protein	Single_Protein_ID	Protein_name	Gene_name	function	beta	lb	ub	`-log-p-value (gelb Bonferroni p<0.05)	p-value	rank
KRGGYVWVETQATVIYNTKN_	KRGGYVWVETQATVIYNTKN	Q16665	Q16665	Hypoxia-inducible factor 1-alpha (HIF-1-alpha) (HIF1-alpha) (ARNT-interacting protein) (Basic-helix-loop-helix-PAS protein MOP1) (Class E basic helix-loop-helix protein 78) (bHLHe78) (Member of PAS protein 1) (PAS domain-containing protein 8)	HIF1A	#N/A	1.66	1.1	2.22	9.93854	1.15202e-10	1
LPLPLLQPLMQQVPQPIP_	LPLPLLQPLMQQVPQPIP	P05814	P05814	Beta-casein	CSN2	#N/A	1.65	1.03	2.27	9.35956	4.36955e-10	2
DPQIPKLT_	DPQIPKLT	P05814	P05814	Beta-casein	CSN2	#N/A	1.48	0.91	2.05	9.12324	7.52934e-10	3
AQPAVVLPVPQPEIMEVPKAKDTVYTKGRVMPVLK_	AQPAVVLPVPQPEIMEVPKAKDTVYTKGRVMPVLK	P05814	P05814	Beta-casein	CSN2	#N/A	-1.58	-2.16	-1	9.01202	9.72711e-10	4
DPQIPKLTDLENLHLP_	DPQIPKLTDLENLHLP	P05814	P05814	Beta-casein	CSN2	#N/A	1.36	0.81	1.91	8.6138	2.43335e-09	5
YPDAVATWLNPDPSQK_	YPDAVATWLNPDPSQK	P10451	P10451	Osteopontin (Bone sialoprotein 1) (Nephropontin) (Secreted phosphoprotein 1) (SPP-1) (Urinary stone protein) (Uropontin)	SPP1	#N/A	-1.55	-2.02	-1.08	8.59073	2.56605e-09	6
WSVPQPKVLPIPQQVVPYPQRAVPVQALLL_	WSVPQPKVLPIPQQVVPYPQRAVPVQALLL	P05814	P05814	Beta-casein	CSN2	#N/A	-1.66	-2.32	-1	8.56503	2.72251e-09	7
PPFSDISNPTAHENYEKNNVML_	PPFSDISNPTAHENYEKNNVML	P47710	P47710	Alpha-S1-casein [Cleaved into: Casoxin-D]	CSN1S1	#N/A	-1.9	-2.66	-1.14	8.15984	6.92079e-09	8
LPLPLLQPLMQQVPQPIPQT_	LPLPLLQPLMQQVPQPIPQT	P05814	P05814	Beta-casein	CSN2	#N/A	1.6	0.91	2.29	8.08259	8.26814e-09	9
GRVMPVLKSPTIPFFDPQIPKLTDLENLHL_	GRVMPVLKSPTIPFFDPQIPKLTDLENLHL	P05814	P05814	Beta-casein	CSN2	#N/A	1.44	0.83	2.05	8.05609	8.78838e-09	10
DLENLHLPLPLLQ_	DLENLHLPLPLLQ	P05814	P05814	Beta-casein	CSN2	#N/A	1.5	0.87	2.13	8.03615	9.20128e-09	11
PVLKSPTIPFFDPQIPKLT_	PVLKSPTIPFFDPQIPKLT	P05814	P05814	Beta-casein	CSN2	#N/A	-1.7	-2.37	-1.03	8.02872	9.36007e-09	12
TAPYVPMYYVPNSYPYYGTNL_	TAPYVPMYYVPNSYPYYGTNL	P07498	P07498	Kappa-casein	CSN3	#N/A	-1.74	-2.45	-1.03	7.97705	1.05426e-08	13
YPFVEPIPYGFLPQNI_	YPFVEPIPYGFLPQNI	P05814	P05814	Beta-casein	CSN2	#N/A	1.5	0.84	2.16	7.78719	1.63235e-08	14
VLKSPTIPFFDPQIPKLTDLENLHLPL_	VLKSPTIPFFDPQIPKLTDLENLHLPL	P05814	P05814	Beta-casein	CSN2	#N/A	2.5	2.04	2.96	7.76087	1.73434e-08	15
VYTKGRVMPVLKSPTIP_	VYTKGRVMPVLKSPTIP	P05814	P05814	Beta-casein	CSN2	#N/A	-1.41	-2.03	-0.79	7.62395	2.37713e-08	16
PPQPLWSVPQPKVLPIPQQVVPYPQRAVPVQ_	PPQPLWSVPQPKVLPIPQQVVPYPQRAVPVQ	P05814	P05814	Beta-casein	CSN2	#N/A	-1.67	-2.37	-0.97	7.58354	2.60893e-08	17
SPTIPFFDPQIPKLTDLENLHLPL_	SPTIPFFDPQIPKLTDLENLHLPL	P05814	P05814	Beta-casein	CSN2	#N/A	1.46	0.79	2.13	7.47926	3.31699e-08	18
IYPFVEPIPYGFLPQN_	IYPFVEPIPYGFLPQN	P05814	P05814	Beta-casein	CSN2	#N/A	1.48	0.8	2.16	7.47347	3.36151e-08	19
AVVLPVPQPEIMEVPKAKDTVYTKGR_[Mox12]	AVVLPVPQPEIMEVPKAKDTVYTKGR	P05814	P05814	Beta-casein	CSN2	#N/A	-1.73	-2.44	-1.02	7.41851	3.81494e-08	20
PQPEIMEVPKAKDTVYT_	PQPEIMEVPKAKDTVYT	P05814	P05814	Beta-casein	CSN2	#N/A	1.43	0.76	2.1	7.31378	4.85532e-08	21
LPIPQQVVPYPQRAVPVQALLL_	LPIPQQVVPYPQRAVPVQALLL	P05814	P05814	Beta-casein	CSN2	#N/A	-1.45	-2.13	-0.77	7.21845	6.04715e-08	22
RLQNPSESSEPIPLESREEYMNGMN_[Mox21; Mox24]	RLQNPSESSEPIPLESREEYMNGMN	P47710	P47710	Alpha-S1-casein [Cleaved into: Casoxin-D]	CSN1S1	#N/A	-1.52	-2.24	-0.8	7.14028	7.23966e-08	23
LPPQPLWSVPQPKVLPIPQQVV_	LPPQPLWSVPQPKVLPIPQQVV	P05814	P05814	Beta-casein	CSN2	#N/A	-1.9	-2.5	-1.3	7.09895	7.9625e-08	24
QPAVVLPVPQPEIMEVPK_	QPAVVLPVPQPEIMEVPK	P05814	P05814	Beta-casein	CSN2	#N/A	1.35	0.7	2	7.09409	8.05212e-08	25
HTVIFPLLNPIIYTLR_	HTVIFPLLNPIIYTLR	Q8NGD0	Q8NGD0	Olfactory receptor 4M1 (Olfactory receptor OR14-7)	OR4M1	#N/A	-1.47	-2.17	-0.77	7.09256	8.08048e-08	26
QKVEKVKHEDQQQGEDEHQDKIYPSFQPQPLIYPFVEPIP_pyro-Glu [N-TerMox]	QKVEKVKHEDQQQGEDEHQDKIYPSFQPQPLIYPFVEPIP	P05814	P05814	Beta-casein	CSN2	#N/A	-1.46	-2.15	-0.77	7.06874	8.53617e-08	27
QPLMQQVPQPIPQTLALPPQP_pyro-Glu [N-TerMox]	QPLMQQVPQPIPQTLALPPQP	P05814	P05814	Beta-casein	CSN2	#N/A	1.38	0.71	2.05	6.99466	1.01237e-07	28
TDLENLHLPLPLLQPLMQQVPQPIPQ_	TDLENLHLPLPLLQPLMQQVPQPIPQ	P05814	P05814	Beta-casein	CSN2	#N/A	1.54	0.81	2.27	6.88122	1.31455e-07	29
HEDQQQGEDEHQDKIYPSFQPQP_	HEDQQQGEDEHQDKIYPSFQPQP	P05814	P05814	Beta-casein	CSN2	#N/A	1.4	0.7	2.1	6.75296	1.7662e-07	30
QPAVVLPVPQPEIMEVP_	QPAVVLPVPQPEIMEVP	P05814	P05814	Beta-casein	CSN2	#N/A	1.31	0.67	1.95	6.72154	1.89873e-07	31
EITALAPSTMK_	EITALAPSTMK	P60709; P68133	P60709	Actin, cytoplasmic 1 (Beta-actin) [Cleaved into: Actin, cytoplasmic 1, N-terminally processed]	ACTB	#N/A	-1.51	-2.26	-0.76	6.68883	2.04724e-07	32
LALPPQPLWSVPQPKVLPIPQQ_	LALPPQPLWSVPQPKVLPIPQQ	P05814	P05814	Beta-casein	CSN2	#N/A	-1.51	-2.26	-0.76	6.65979	2.18882e-07	33
PPPPPPPPHYPVLQRDLYM_[Mox19]	PPPPPPPPHYPVLQRDLYM	Q9Y2G1	Q9Y2G1	Myelin regulatory factor (EC 3.4.-.-) (Myelin gene regulatory factor) [Cleaved into: Myelin regulatory factor, N-terminal; Myelin regulatory factor, C-terminal]	MYRF	#N/A	-2.32	-2.49	-2.15	6.63104	2.33861e-07	34
LQNPSESSEPIPLESREEYMNGMN_[Mox20; Mox23]	LQNPSESSEPIPLESREEYMNGMN	P47710	P47710	Alpha-S1-casein [Cleaved into: Casoxin-D]	CSN1S1	#N/A	-1.44	-2.17	-0.71	6.56786	2.70483e-07	35
VPQPEIMEVPKAKDTVYTKG_[Mox7]	VPQPEIMEVPKAKDTVYTKG	P05814	P05814	Beta-casein	CSN2	#N/A	-1.29	-1.94	-0.64	6.49565	3.1941e-07	36
LMQQVPQPIPQTLALPPQPLWSVPQP_	LMQQVPQPIPQTLALPPQPLWSVPQP	P05814	P05814	Beta-casein	CSN2	#N/A	1.32	0.65	1.99	6.42268	3.77855e-07	37
FFDPQIPKLTDLENLHLPLP_	FFDPQIPKLTDLENLHLPLP	P05814	P05814	Beta-casein	CSN2	#N/A	1.31	0.63	1.99	6.39161	4.05869e-07	38
VLPIPQQVVPYPQRA_	VLPIPQQVVPYPQRA	P05814	P05814	Beta-casein	CSN2	#N/A	-1.51	-2.3	-0.72	6.37776	4.19028e-07	39
HLPLPLLQPLMQQVPQPIPQT_	HLPLPLLQPLMQQVPQPIPQT	P05814	P05814	Beta-casein	CSN2	#N/A	1.59	0.77	2.41	6.35995	4.36569e-07	40
IPKLTDLENLHLPLPLLQ_	IPKLTDLENLHLPLPLLQ	P05814	P05814	Beta-casein	CSN2	#N/A	1.43	0.69	2.17	6.34669	4.50103e-07	41
LENLHLPLPLLQPLMQQVPQPIPQT_	LENLHLPLPLLQPLMQQVPQPIPQT	P05814	P05814	Beta-casein	CSN2	#N/A	1.22	0.58	1.86	6.32575	4.72337e-07	42
FPIMFPPNDPKAGTQGKCMPFFRAGFVCPTPPY_[Mox4]	FPIMFPPNDPKAGTQGKCMPFFRAGFVCPTPPY	P22079	P22079	Lactoperoxidase (LPO) (EC 1.11.1.7) (Salivary peroxidase) (SPO)	LPO	#N/A	1.48	0.7	2.26	6.22357	5.9763e-07	43
LWSVPQPKVLPIP_	LWSVPQPKVLPIP	P05814	P05814	Beta-casein	CSN2	#N/A	-1.35	-2.06	-0.64	6.22243	5.99195e-07	44
NKYPDAVATWLNPDPSQKQN_	NKYPDAVATWLNPDPSQKQN	P10451	P10451	Osteopontin (Bone sialoprotein 1) (Nephropontin) (Secreted phosphoprotein 1) (SPP-1) (Urinary stone protein) (Uropontin)	SPP1	#N/A	-1.43	-2.16	-0.7	6.14658	7.13539e-07	45
QPAVVLPVPQPEIMEVPK_pyro-Glu [N-TerMox]	QPAVVLPVPQPEIMEVPK	P05814	P05814	Beta-casein	CSN2	#N/A	1.39	0.66	2.12	6.11421	7.68754e-07	46
LQNPSESSEPIPLESREEYMNGMN_[Mox]	LQNPSESSEPIPLESREEYMNGMN	P47710	P47710	Alpha-S1-casein [Cleaved into: Casoxin-D]	CSN1S1	#N/A	-1.3	-1.99	-0.61	6.11083	7.74764e-07	47
LPVPQPEIMEVPKAKDTVYTKGRVMPV_	LPVPQPEIMEVPKAKDTVYTKGRVMPV	P05814	P05814	Beta-casein	CSN2	#N/A	1.85	0.9	2.8	6.09306	8.07122e-07	48
LPIPQQVVPYPQRAV_	LPIPQQVVPYPQRAV	P05814	P05814	Beta-casein	CSN2	#N/A	-1.43	-2.2	-0.66	6.08922	8.14284e-07	49
VMPVLKSPTIPFFDPQIPKLTDLEN_	VMPVLKSPTIPFFDPQIPKLTDLEN	P05814	P05814	Beta-casein	CSN2	#N/A	1.5	0.69	2.31	6.08865	8.15354e-07	50
LLKQYFRDLPEPIFTSKLTTTFLQIYQLLP_	LLKQYFRDLPEPIFTSKLTTTFLQIYQLLP	Q92502	Q92502	StAR-related lipid transfer protein 8 (Deleted in liver cancer 3 protein) (DLC-3) (START domain-containing protein 8) (StARD8) (START-GAP3)	STARD8	#N/A	1.34	0.62	2.06	6.05612	8.78775e-07	51
DQQQGEDEHQDKIYPSFQPQP_	DQQQGEDEHQDKIYPSFQPQP	P05814	P05814	Beta-casein	CSN2	#N/A	1.34	0.61	2.07	6.04569	9.00142e-07	52
YPFVEPIPYGFLPQNIL_	YPFVEPIPYGFLPQNIL	P05814	P05814	Beta-casein	CSN2	#N/A	1.39	0.63	2.15	6.04396	9.03732e-07	53
QPLMQQVPQPIPQT_	QPLMQQVPQPIPQT	P05814	P05814	Beta-casein	CSN2	#N/A	1.49	0.68	2.3	6.01796	9.59498e-07	54
VYYLAGRDLSRLPQLVGVSTPLQGGSNSAAAIGQSSGELR_	VYYLAGRDLSRLPQLVGVSTPLQGGSNSAAAIGQSSGELR	P15291	P15291	Beta-1,4-galactosyltransferase 1 (Beta-1,4-GalTase 1) (Beta4Gal-T1) (b4Gal-T1) (EC 2.4.1.-) (Beta-N-acetylglucosaminyl-glycolipid beta-1,4-galactosyltransferase) (Beta-N-acetylglucosaminylglycopeptide beta-1,4-galactosyltransferase) (EC 2.4.1.38) (Lactose synthase A protein) (EC 2.4.1.22) (N-acetyllactosamine synthase) (EC 2.4.1.90) (Nal synthase) (Neolactotriaosylceramide beta-1,4-galactosyltran…	B4GALT1	#N/A	-1.36	-2.11	-0.61	6.00065	9.98506e-07	55
PQPEIMEVPK_	PQPEIMEVPK	P05814	P05814	Beta-casein	CSN2	#N/A	1.22	0.55	1.89	5.99543	1.01059e-06	56
TIPFFDPQIPKLTD_	TIPFFDPQIPKLTD	P05814	P05814	Beta-casein	CSN2	#N/A	-1.87	-2.82	-0.92	5.955	1.10917e-06	57
SPTIPFFDPQIPKLTDL_	SPTIPFFDPQIPKLTDL	P05814	P05814	Beta-casein	CSN2	#N/A	1.36	0.61	2.11	5.9405	1.14683e-06	58
KDTVYTKGRVMPVLKSPTIP_[Mox11]	KDTVYTKGRVMPVLKSPTIP	P05814	P05814	Beta-casein	CSN2	#N/A	-1.4	-2.16	-0.64	5.93786	1.15383e-06	59
ENSHVQVPFQQLN_	ENSHVQVPFQQLN	P47710	P47710	Alpha-S1-casein [Cleaved into: Casoxin-D]	CSN1S1	#N/A	-1.6	-2.39	-0.81	5.90175	1.25386e-06	60
YLAGRDLSRLPQLVGVSTPLQGGSNSAAAIGQSSGELR_	YLAGRDLSRLPQLVGVSTPLQGGSNSAAAIGQSSGELR	P15291	P15291	Beta-1,4-galactosyltransferase 1 (Beta-1,4-GalTase 1) (Beta4Gal-T1) (b4Gal-T1) (EC 2.4.1.-) (Beta-N-acetylglucosaminyl-glycolipid beta-1,4-galactosyltransferase) (Beta-N-acetylglucosaminylglycopeptide beta-1,4-galactosyltransferase) (EC 2.4.1.38) (Lactose synthase A protein) (EC 2.4.1.22) (N-acetyllactosamine synthase) (EC 2.4.1.90) (Nal synthase) (Neolactotriaosylceramide beta-1,4-galactosyltran…	B4GALT1	#N/A	-1.4	-2.17	-0.63	5.89962	1.26002e-06	61
MPVLKSPTIPFFDPQIPKLTDLEN_	MPVLKSPTIPFFDPQIPKLTDLEN	P05814	P05814	Beta-casein	CSN2	#N/A	1.49	0.69	2.29	5.89702	1.26759e-06	62
PFFDPQIPKLTDLENLHLPL_	PFFDPQIPKLTDLENLHLPL	P05814	P05814	Beta-casein	CSN2	#N/A	0.85	0.38	1.32	5.87357	1.33793e-06	63
LPVPQPEIMEVPKAK_	LPVPQPEIMEVPKAK	P05814	P05814	Beta-casein	CSN2	#N/A	-1.37	-2.13	-0.61	5.83991	1.44573e-06	64
ILPLAQPAVVLPVPQPEIMEVPKAKDT_[Mox19]	ILPLAQPAVVLPVPQPEIMEVPKAKDT	P05814	P05814	Beta-casein	CSN2	#N/A	-1.34	-2.08	-0.6	5.82095	1.51026e-06	65
IPFFDPQIPKLTDLENLHLP_	IPFFDPQIPKLTDLENLHLP	P05814	P05814	Beta-casein	CSN2	#N/A	1.4	0.61	2.19	5.79564	1.60087e-06	66
QPAVVLPVPQPEIMEVPKA_pyro-Glu [N-TerMox]	QPAVVLPVPQPEIMEVPKA	P05814	P05814	Beta-casein	CSN2	#N/A	1.55	0.7	2.4	5.78973	1.6228e-06	67
PLAQPAVVLPVPQPEIMEVPK_[Mox17]	PLAQPAVVLPVPQPEIMEVPK	P05814	P05814	Beta-casein	CSN2	#N/A	-1.94	-2.74	-1.14	5.78162	1.6534e-06	68
VPYPQRAVPVQALLLN_	VPYPQRAVPVQALLLN	P05814	P05814	Beta-casein	CSN2	#N/A	-1.41	-2.17	-0.65	5.78121	1.65496e-06	69
LVSEFTITKGLR_	LVSEFTITKGLR	P19835	P19835	Bile salt-activated lipase (BAL) (EC 3.1.1.13) (EC 3.1.1.3) (EC 3.1.1.6) (Bile salt-stimulated lipase) (BSSL) (Bucelipase) (Carboxyl ester lipase) (Cholesterol esterase) (Pancreatic lysophospholipase) (Sterol esterase)	CEL	#N/A	-1.17	-1.69	-0.65	5.76255	1.72763e-06	70
KYNVEVKHIKIMTAEGLYRITEKKAFRGLTEL_[Mox12]	KYNVEVKHIKIMTAEGLYRITEKKAFRGLTEL	P15498	P15498	Proto-oncogene vav	VAV1	#N/A	1.3	0.57	2.03	5.74797	1.7866e-06	71
KVLPIPQQVVPYPQR_	KVLPIPQQVVPYPQR	P05814	P05814	Beta-casein	CSN2	#N/A	-1.39	-2.17	-0.61	5.7403	1.81844e-06	72
VLPIPQQVVPYPQRAVPVQALLLNQ_	VLPIPQQVVPYPQRAVPVQALLLNQ	P05814	P05814	Beta-casein	CSN2	#N/A	-1.45	-2.26	-0.64	5.7307	1.85909e-06	73
MPVLKSPTIPFFDPQIPKLTDLENLHLPL_	MPVLKSPTIPFFDPQIPKLTDLENLHLPL	P05814	P05814	Beta-casein	CSN2	#N/A	1.37	0.61	2.13	5.69229	2.03099e-06	74
GFLPQNILPLAQPAVVLPVPQP_	GFLPQNILPLAQPAVVLPVPQP	P05814	P05814	Beta-casein	CSN2	#N/A	1.4	0.61	2.19	5.68359	2.07211e-06	75
TLALPPQPLWSVPQPKVLPIPQQVVPYPQRAVPVQA_	TLALPPQPLWSVPQPKVLPIPQQVVPYPQRAVPVQA	P05814	P05814	Beta-casein	CSN2	#N/A	-1.39	-2.17	-0.61	5.66279	2.17374e-06	76
PQQVVPYPQRAVPV_	PQQVVPYPQRAVPV	P05814	P05814	Beta-casein	CSN2	#N/A	-1.56	-2.42	-0.7	5.6531	2.22281e-06	77
LALPPQPLWSVPQPKVLPIPQQVVPYP_	LALPPQPLWSVPQPKVLPIPQQVVPYP	P05814	P05814	Beta-casein	CSN2	#N/A	1.53	0.66	2.4	5.65173	2.22984e-06	78
PNSYPYYGTNLYQRRPAIAI_	PNSYPYYGTNLYQRRPAIAI	P07498	P07498	Kappa-casein	CSN3	#N/A	-1.45	-2.22	-0.68	5.63028	2.34274e-06	79
KLDLLMNKLVVVIFISVVLVCLVLAFGFGFS_	KLDLLMNKLVVVIFISVVLVCLVLAFGFGFS	O60423	O60423	Phospholipid-transporting ATPase IK (EC 7.6.2.1) (ATPase class I type 8B member 3)	ATP8B3	#N/A	-1.41	-2.21	-0.61	5.60907	2.45999e-06	80
IPKLTDLENLH_	IPKLTDLENLH	P05814	P05814	Beta-casein	CSN2	#N/A	1.38	0.58	2.18	5.59268	2.55459e-06	81
HLPLPLLQPLMQQVPQPIPQTLALPPQP_	HLPLPLLQPLMQQVPQPIPQTLALPPQP	P05814	P05814	Beta-casein	CSN2	#N/A	1.33	0.58	2.08	5.56035	2.752e-06	82
TITSVAMTSALPIIQK_	TITSVAMTSALPIIQK	Q99541	Q99541	Perilipin-2 (Adipophilin) (Adipose differentiation-related protein) (ADRP)	PLIN2	#N/A	-1.47	-2.24	-0.7	5.55901	2.76052e-06	83
QPAVVLPVPQPEIMEVPKA_	QPAVVLPVPQPEIMEVPKA	P05814	P05814	Beta-casein	CSN2	#N/A	1.23	0.52	1.94	5.5413	2.87543e-06	84
RPAIAINNPYVPR_	RPAIAINNPYVPR	P07498	P07498	Kappa-casein	CSN3	#N/A	-1.39	-2.2	-0.58	5.505	3.12608e-06	85
GFLPQNILPLAQPAVVLPVPQPEIMEVPKAKDTVYTK_[Mox25]	GFLPQNILPLAQPAVVLPVPQPEIMEVPKAKDTVYTK	P05814	P05814	Beta-casein	CSN2	#N/A	-1.66	-2.58	-0.74	5.49263	3.21641e-06	86
AQPAVVLPVPQPEIMEVPKAKDTVYTKGRVMP_	AQPAVVLPVPQPEIMEVPKAKDTVYTKGRVMP	P05814	P05814	Beta-casein	CSN2	#N/A	1.36	0.56	2.16	5.47407	3.3568e-06	87
QYLPNSHPPT_pyro-Glu [N-TerMox]	QYLPNSHPPT	P07498	P07498	Kappa-casein	CSN3	#N/A	1.4	0.57	2.23	5.45221	3.5301e-06	88
AQPAVVLPVPQPEIMEVPKAKDTVYT_	AQPAVVLPVPQPEIMEVPKAKDTVYT	P05814	P05814	Beta-casein	CSN2	#N/A	1.31	0.54	2.08	5.42476	3.76048e-06	89
VPVQALLLNQELLLNPTHQIYPVTQPLAP_	VPVQALLLNQELLLNPTHQIYPVTQPLAP	P05814	P05814	Beta-casein	CSN2	#N/A	1.14	0.49	1.79	5.41546	3.84182e-06	90
MPVLKSPTIPFFDPQIPKLTDLENLHLP_	MPVLKSPTIPFFDPQIPKLTDLENLHLP	P05814	P05814	Beta-casein	CSN2	#N/A	1.03	0.42	1.64	5.40963	3.89381e-06	91
VEKVKHEDQQQGEDEHQDKIYPSFQPQP_	VEKVKHEDQQQGEDEHQDKIYPSFQPQP	P05814	P05814	Beta-casein	CSN2	#N/A	1.27	0.51	2.03	5.38369	4.1334e-06	92
DTVYTKGRVMPVLK_[Mox10]	DTVYTKGRVMPVLK	P05814	P05814	Beta-casein	CSN2	#N/A	-1.21	-1.93	-0.49	5.37681	4.19941e-06	93
PQIPKLTDLENLHLPLPLLQPLMQQVPQPIPQT_	PQIPKLTDLENLHLPLPLLQPLMQQVPQPIPQT	P05814	P05814	Beta-casein	CSN2	#N/A	1.31	0.53	2.09	5.37663	4.20118e-06	94
QKVEKVKHEDQQQGEDEHQDKIYPSFQPQP_pyro-Glu [N-TerMox]	QKVEKVKHEDQQQGEDEHQDKIYPSFQPQP	P05814	P05814	Beta-casein	CSN2	#N/A	1.29	0.52	2.06	5.37382	4.22841e-06	95
WSVPQPKVLPIPQQVVPYPQRAVPVQ_	WSVPQPKVLPIPQQVVPYPQRAVPVQ	P05814	P05814	Beta-casein	CSN2	#N/A	1.39	0.56	2.22	5.35093	4.45729e-06	96
LQNPSESSEPIPLESREEYMNGMNR_[Mox]	LQNPSESSEPIPLESREEYMNGMNR	P47710	P47710	Alpha-S1-casein [Cleaved into: Casoxin-D]	CSN1S1	#N/A	-1.28	-2.05	-0.51	5.34624	4.50571e-06	97
QELLLNPTHQIYPVTQPLAPVHNPISV_	QELLLNPTHQIYPVTQPLAPVHNPISV	P05814	P05814	Beta-casein	CSN2	Antimicrobial	-1.34	-2.14	-0.54	5.30665	4.93573e-06	98
PLPLLQPLMQQVPQPIPQT_[Mox9]	PLPLLQPLMQQVPQPIPQT	P05814	P05814	Beta-casein	CSN2	#N/A	-1.7	-2.69	-0.71	5.29968	5.01557e-06	99
NILPLAQPAVVLPVPQPEIMEVPK_	NILPLAQPAVVLPVPQPEIMEVPK	P05814	P05814	Beta-casein	CSN2	#N/A	-1.59	-2.51	-0.67	5.29576	5.06105e-06	100
RLQNPSESSEPIPLESREEYMNGMN_[Mox]	RLQNPSESSEPIPLESREEYMNGMN	P47710	P47710	Alpha-S1-casein [Cleaved into: Casoxin-D]	CSN1S1	#N/A	-1.28	-2.05	-0.51	5.29043	5.12355e-06	101
QPLMQQVPQPIP_	QPLMQQVPQPIP	P05814	P05814	Beta-casein	CSN2	#N/A	1.4	0.56	2.24	5.28369	5.20362e-06	102
QQVPQPIPQTL_	QQVPQPIPQTL	P05814	P05814	Beta-casein	CSN2	#N/A	-1.27	-2.03	-0.51	5.28048	5.24232e-06	103
YPQIMQYVPFPP_[Mox5]	YPQIMQYVPFPP	P47710	P47710	Alpha-S1-casein [Cleaved into: Casoxin-D]	CSN1S1	#N/A	-1.51	-2.32	-0.7	5.26251	5.46369e-06	104
QPAVVLPVPQPEIME_	QPAVVLPVPQPEIME	P05814	P05814	Beta-casein	CSN2	#N/A	1.18	0.47	1.89	5.24679	5.6651e-06	105
SPTIPFFDPQIPK_	SPTIPFFDPQIPK	P05814	P05814	Beta-casein	CSN2	stimulates proliferation	-1.23	-1.98	-0.48	5.24664	5.66712e-06	106
DEHQDKIYPSFQPQP_	DEHQDKIYPSFQPQP	P05814	P05814	Beta-casein	CSN2	#N/A	1.28	0.5	2.06	5.24335	5.71017e-06	107
FLPQNILPLAQPAVVLPVPQPEIMEVPKAKDTVYTK_	FLPQNILPLAQPAVVLPVPQPEIMEVPKAKDTVYTK	P05814	P05814	Beta-casein	CSN2	#N/A	-1.7	-2.58	-0.82	5.23495	5.82177e-06	108
VMPVLKSPTIPFFDPQIPK_[Mox2]	VMPVLKSPTIPFFDPQIPK	P05814	P05814	Beta-casein	CSN2	#N/A	-1.28	-2.06	-0.5	5.21706	6.0665e-06	109
QPAVVLPVPQPEIMEVPKAKDTVYTK_[Mox14]	QPAVVLPVPQPEIMEVPKAKDTVYTK	P05814	P05814	Beta-casein	CSN2	#N/A	-1.39	-2.23	-0.55	5.21017	6.16351e-06	110
QDPRLFAEEKAVADTRDQ_pyro-Glu [N-TerMox]	QDPRLFAEEKAVADTRDQ	P01833	P01833	Polymeric immunoglobulin receptor (PIgR) (Poly-Ig receptor) (Hepatocellular carcinoma-associated protein TB6) [Cleaved into: Secretory component]	PIGR	#N/A	-1.48	-2.28	-0.68	5.20714	6.20663e-06	111
SPTIPFFDPQIPKLTDLENLHLP_	SPTIPFFDPQIPKLTDLENLHLP	P05814	P05814	Beta-casein	CSN2	#N/A	1.16	0.45	1.87	5.19219	6.42402e-06	112
LPLPLLQPLM_	LPLPLLQPLM	P05814	P05814	Beta-casein	CSN2	#N/A	1.35	0.53	2.17	5.18705	6.50058e-06	113
PGVTVKDVNQQEFVRA_	PGVTVKDVNQQEFVRA	P39019	P39019	40S ribosomal protein S19 (Small ribosomal subunit protein eS19)	RPS19	#N/A	-1.51	-2.42	-0.6	5.17415	6.69654e-06	114
YPFVEPIPYGFLPQNILPLAQPAVVLPVPQ_	YPFVEPIPYGFLPQNILPLAQPAVVLPVPQ	P05814	P05814	Beta-casein	CSN2	#N/A	1.49	0.59	2.39	5.15679	6.9696e-06	115
VPVQALLLNQELLLNPTHQIYPVTQPLAPVHNPI_	VPVQALLLNQELLLNPTHQIYPVTQPLAPVHNPI	P05814	P05814	Beta-casein	CSN2	#N/A	1.29	0.5	2.08	5.14632	7.13969e-06	116
ALPPQPLWSVPQPKVLPIPQQVVPYPQRAVPVQA_	ALPPQPLWSVPQPKVLPIPQQVVPYPQRAVPVQA	P05814	P05814	Beta-casein	CSN2	#N/A	1.24	0.47	2.01	5.12028	7.58092e-06	117
VKHEDQQQGEDEHQDKIYPSFQPQP_	VKHEDQQQGEDEHQDKIYPSFQPQP	P05814	P05814	Beta-casein	CSN2	#N/A	1.17	0.44	1.9	5.07932	8.33064e-06	118
DPQIPKLTDLENLHLPL_	DPQIPKLTDLENLHLPL	P05814	P05814	Beta-casein	CSN2	#N/A	1.24	0.48	2	5.07701	8.37513e-06	119
WSVPQPKVLPIPQQVVPYPQRAVPVQA_	WSVPQPKVLPIPQQVVPYPQRAVPVQA	P05814	P05814	Beta-casein	CSN2	#N/A	1.25	0.47	2.03	5.07692	8.37683e-06	120
PPQPLWSVPQPKVL_	PPQPLWSVPQPKVL	P05814	P05814	Beta-casein	CSN2	#N/A	-1.41	-2.28	-0.54	5.06602	8.58977e-06	121
SPTIPFFDPQIPKLTDLEN_	SPTIPFFDPQIPKLTDLEN	P05814	P05814	Beta-casein	CSN2	#N/A	1.1	0.41	1.79	5.05558	8.79879e-06	122
DPQIPKLTDL_	DPQIPKLTDL	P05814	P05814	Beta-casein	CSN2	#N/A	1.28	0.48	2.08	5.04504	9.01497e-06	123
AQPAVVLPVPQPEIMEVPK_	AQPAVVLPVPQPEIMEVPK	P05814	P05814	Beta-casein	CSN2	#N/A	1.09	0.41	1.77	5.02085	9.53122e-06	124
RPDIQYPDATDEDITS_	RPDIQYPDATDEDITS	P10451	P10451	Osteopontin (Bone sialoprotein 1) (Nephropontin) (Secreted phosphoprotein 1) (SPP-1) (Urinary stone protein) (Uropontin)	SPP1	#N/A	-1.1	-1.75	-0.45	5.01422	9.67794e-06	125
QQGLGNLQPWMQ_pyro-Glu [N-TerMox]; [Mox11]	QQGLGNLQPWMQ	Q13113	Q13113	PDZK1-interacting protein 1 (17 kDa membrane-associated protein) (Protein DD96)	PDZK1IP1	#N/A	-1.92	-2.23	-1.61	4.9981	1.00439e-05	126
VMPVLKSPTIPFFDPQIPKLTDLENLHLPLP_	VMPVLKSPTIPFFDPQIPKLTDLENLHLPLP	P05814	P05814	Beta-casein	CSN2	#N/A	1.27	0.47	2.07	4.99328	1.0156e-05	127
MPVLKSPTIPFF_[Mox1]	MPVLKSPTIPFF	P05814	P05814	Beta-casein	CSN2	#N/A	-1.64	-2.64	-0.64	4.98409	1.0373e-05	128
SLIIKGLSYLQLKNTKQDSL_	SLIIKGLSYLQLKNTKQDSL	Q69YN4	Q69YN4	Protein virilizer homolog	VIRMA	#N/A	-1.45	-2.35	-0.55	4.97897	1.04962e-05	129
PFFDPQIPKLTDLENLHLPLP_	PFFDPQIPKLTDLENLHLPLP	P05814	P05814	Beta-casein	CSN2	#N/A	1.2	0.44	1.96	4.96945	1.07288e-05	130
QQEIPSYLNDEPPEGSMKDHPQQQP_	QQEIPSYLNDEPPEGSMKDHPQQQP	Q8WUH6	Q8WUH6	Transmembrane protein 263	TMEM263	#N/A	1.15	0.42	1.88	4.95329	1.11356e-05	131
ETIESLSSSEESITE_	ETIESLSSSEESITE	P05814	P05814	Beta-casein	CSN2	#N/A	-1.04	-1.69	-0.39	4.91915	1.20461e-05	132
LTDLENLHLPLPLLQPLMQQVPQPIPQT_	LTDLENLHLPLPLLQPLMQQVPQPIPQT	P05814	P05814	Beta-casein	CSN2	#N/A	1.2	0.43	1.97	4.89765	1.26576e-05	133
HLPLPLLQPLMQQVPQPIPQTL_	HLPLPLLQPLMQQVPQPIPQTL	P05814	P05814	Beta-casein	CSN2	#N/A	1.3	0.48	2.12	4.89133	1.28431e-05	134
PDIQYPDATDEDITSHMESEELNGAY_	PDIQYPDATDEDITSHMESEELNGAY	P10451	P10451	Osteopontin (Bone sialoprotein 1) (Nephropontin) (Secreted phosphoprotein 1) (SPP-1) (Urinary stone protein) (Uropontin)	SPP1	#N/A	-1.34	-2.13	-0.55	4.87956	1.31959e-05	135
ELLLNPTHQIYPVTQPLAPVHNPI_	ELLLNPTHQIYPVTQPLAPVHNPI	P05814	P05814	Beta-casein	CSN2	#N/A	1.47	0.54	2.4	4.86603	1.36135e-05	136
PKLTDLENLHLPLPLLQPLMQQVPQPIP_	PKLTDLENLHLPLPLLQPLMQQVPQPIP	P05814	P05814	Beta-casein	CSN2	#N/A	1.22	0.43	2.01	4.86043	1.37903e-05	137
GPPEAQSFLSSHTRIP_	GPPEAQSFLSSHTRIP	O14669	O14669	Transmembrane gamma-carboxyglutamic acid protein 2 (Proline-rich gamma-carboxyglutamic acid protein 2) (Proline-rich Gla protein 2)	PRRG2	#N/A	-1.35	-2.19	-0.51	4.85588	1.39354e-05	138
PQIPKLTDLENLHLPLPLLQP_	PQIPKLTDLENLHLPLPLLQP	P05814	P05814	Beta-casein	CSN2	#N/A	1.24	0.44	2.04	4.84015	1.44495e-05	139
DEKVLDSGFREIENK_	DEKVLDSGFREIENK	P01833	P01833	Polymeric immunoglobulin receptor (PIgR) (Poly-Ig receptor) (Hepatocellular carcinoma-associated protein TB6) [Cleaved into: Secretory component]	PIGR	#N/A	-1.32	-2.17	-0.47	4.84012	1.44505e-05	140
LWSVPQPKVLPIPQQVV_	LWSVPQPKVLPIPQQVV	P05814	P05814	Beta-casein	CSN2	#N/A	-1.28	-2.11	-0.45	4.83772	1.45304e-05	141
VLKSPTIPFFDPQIPKLTDLENLHLPLP_	VLKSPTIPFFDPQIPKLTDLENLHLPLP	P05814	P05814	Beta-casein	CSN2	#N/A	1.22	0.43	2.01	4.83583	1.45937e-05	142
PVLKSPTIPFFDPQIPKLTDLENLHLPL_	PVLKSPTIPFFDPQIPKLTDLENLHLPL	P05814	P05814	Beta-casein	CSN2	#N/A	1.22	0.43	2.01	4.83491	1.46249e-05	143
PAVVLPVPQPEI_	PAVVLPVPQPEI	P05814	P05814	Beta-casein	CSN2	#N/A	-1.27	-2.09	-0.45	4.8345	1.46387e-05	144
ELDESLQVAERLTRK_	ELDESLQVAERLTRK	P10909	P10909	Clusterin (Aging-associated gene 4 protein) (Apolipoprotein J) (Apo-J) (Complement cytolysis inhibitor) (CLI) (Complement-associated protein SP-40,40) (Ku70-binding protein 1) (NA1/NA2) (Sulfated glycoprotein 2) (SGP-2) (Testosterone-repressed prostate message 2) (TRPM-2) [Cleaved into: Clusterin beta chain (ApoJalpha) (Complement cytolysis inhibitor a chain); Clusterin alpha chain (ApoJbeta) (Co…	CLU	#N/A	-1.47	-2.41	-0.53	4.83014	1.47863e-05	145
LQPLMQQVPQPIPQTLALPPQPLWSVPQP_[Mox5]	LQPLMQQVPQPIPQTLALPPQPLWSVPQP	P05814	P05814	Beta-casein	CSN2	#N/A	-1.43	-2.34	-0.52	4.82216	1.50607e-05	146
NPQLLQTVWHYEVPELLP_	NPQLLQTVWHYEVPELLP	A6NNT2	A6NNT2	Uncharacterized protein C16orf96	C16orf96	#N/A	1.38	0.51	2.25	4.81197	1.54182e-05	147
EPIPLESREEY_	EPIPLESREEY	P47710	P47710	Alpha-S1-casein [Cleaved into: Casoxin-D]	CSN1S1	#N/A	-1.39	-2.29	-0.49	4.80671	1.56058e-05	148
LPIPQQVVPYPQRAVP_	LPIPQQVVPYPQRAVP	P05814	P05814	Beta-casein	CSN2	#N/A	1.2	0.42	1.98	4.80665	1.56082e-05	149
VMPVLKSPTIPFFDPQIP_[Mox2]	VMPVLKSPTIPFFDPQIP	P05814	P05814	Beta-casein	CSN2	#N/A	-1.52	-2.46	-0.58	4.80553	1.56484e-05	150
DQTVSDNELQEMSNQGSKYVNKEIQNAVNGVKQIK_[Mox12]	DQTVSDNELQEMSNQGSKYVNKEIQNAVNGVKQIK	P10909	P10909	Clusterin (Aging-associated gene 4 protein) (Apolipoprotein J) (Apo-J) (Complement cytolysis inhibitor) (CLI) (Complement-associated protein SP-40,40) (Ku70-binding protein 1) (NA1/NA2) (Sulfated glycoprotein 2) (SGP-2) (Testosterone-repressed prostate message 2) (TRPM-2) [Cleaved into: Clusterin beta chain (ApoJalpha) (Complement cytolysis inhibitor a chain); Clusterin alpha chain (ApoJbeta) (Co…	CLU	#N/A	-1.26	-2.08	-0.44	4.80524	1.5659e-05	151
RLQNPSESSEPIPLESREEYMNGMNR_[Mox]	RLQNPSESSEPIPLESREEYMNGMNR	P47710	P47710	Alpha-S1-casein [Cleaved into: Casoxin-D]	CSN1S1	#N/A	-1.08	-1.77	-0.39	4.80297	1.57411e-05	152
VVPYPQRAVPVQA_	VVPYPQRAVPVQA	P05814	P05814	Beta-casein	CSN2	#N/A	-1.22	-2.01	-0.43	4.79811	1.59182e-05	153
IPFFDPQIPKLTDLENLHLPLPLLQPLM_[Mox28]	IPFFDPQIPKLTDLENLHLPLPLLQPLM	P05814	P05814	Beta-casein	CSN2	#N/A	1.29	0.54	2.04	4.78698	1.63313e-05	154
LPQNILPLAQPAVV_	LPQNILPLAQPAVV	P05814	P05814	Beta-casein	CSN2	#N/A	-1.37	-2.25	-0.49	4.78196	1.65213e-05	155
IPQQVVPYPQRAVP_	IPQQVVPYPQRAVP	P05814	P05814	Beta-casein	CSN2	#N/A	1.31	0.45	2.17	4.75676	1.7508e-05	156
RVMPVLKSPTIPFFDPQIP_[Mox3]	RVMPVLKSPTIPFFDPQIP	P05814	P05814	Beta-casein	CSN2	#N/A	-1.51	-2.39	-0.63	4.75018	1.77753e-05	157
KNMLAFLLTWEKLK_	KNMLAFLLTWEKLK	Q86T75	Q86T75	Neuroblastoma breakpoint family member 11 (Neuroblastoma breakpoint family member 24)	NBPF11	#N/A	-1.38	-2.24	-0.52	4.74576	1.79572e-05	158
PEIMEVPK_	PEIMEVPK	P05814	P05814	Beta-casein	CSN2	#N/A	1.33	0.47	2.19	4.74197	1.81146e-05	159
DIQYPDATDEDITSHMESEELNGAY_[Mox16]	DIQYPDATDEDITSHMESEELNGAY	P10451	P10451	Osteopontin (Bone sialoprotein 1) (Nephropontin) (Secreted phosphoprotein 1) (SPP-1) (Urinary stone protein) (Uropontin)	SPP1	#N/A	-1.37	-2.2	-0.54	4.72936	1.86482e-05	160
EPIPYGFLPQNILP_	EPIPYGFLPQNILP	P05814	P05814	Beta-casein	CSN2	#N/A	1.18	0.41	1.95	4.72929	1.86512e-05	161
QKVEKVKHEDQQQGEDEHQDKIYPSFQPQPLIYPFVEPIPY_pyro-Glu [N-TerMox]	QKVEKVKHEDQQQGEDEHQDKIYPSFQPQPLIYPFVEPIPY	P05814	P05814	Beta-casein	CSN2	#N/A	-1.33	-2.19	-0.47	4.72737	1.87341e-05	162
VMPVLKSPTIPFFDPQIPKLTDLENLHLPLPLLQP_	VMPVLKSPTIPFFDPQIPKLTDLENLHLPLPLLQP	P05814	P05814	Beta-casein	CSN2	#N/A	1.21	0.41	2.01	4.72552	1.88141e-05	163
QKQPACHENDERPF_pyro-Glu [N-TerMox]	QKQPACHENDERPF	P07498	P07498	Kappa-casein	CSN3	#N/A	-1.62	-2.54	-0.7	4.72095	1.90128e-05	164
YPSFQPQPLIYPFVEPIPYGFLPQNILP_	YPSFQPQPLIYPFVEPIPYGFLPQNILP	P05814	P05814	Beta-casein	CSN2	#N/A	1.13	0.38	1.88	4.70803	1.95871e-05	165
IPFFDPQIPK_	IPFFDPQIPK	P05814	P05814	Beta-casein	CSN2	#N/A	-1.25	-2.08	-0.42	4.70568	1.96934e-05	166
QKVEKVKHEDQQQGEDEHQDKIYP_	QKVEKVKHEDQQQGEDEHQDKIYP	P05814	P05814	Beta-casein	CSN2	#N/A	1.15	0.4	1.9	4.65234	2.22669e-05	167
LPPQPLWSVPQPKV_	LPPQPLWSVPQPKV	P05814	P05814	Beta-casein	CSN2	#N/A	-1.11	-1.85	-0.37	4.63825	2.30013e-05	168
AKDTVYTKGRVMPVLK_[Mox12]	AKDTVYTKGRVMPVLK	P05814	P05814	Beta-casein	CSN2	#N/A	-1.27	-2.1	-0.44	4.63393	2.32311e-05	169
LPIPQQVVPYPQRAVPV_	LPIPQQVVPYPQRAVPV	P05814	P05814	Beta-casein	CSN2	#N/A	-1.19	-1.98	-0.4	4.63179	2.3346e-05	170
TIPFFDPQIPK_	TIPFFDPQIPK	P05814	P05814	Beta-casein	CSN2	#N/A	-1.32	-2.2	-0.44	4.6305	2.34154e-05	171
PVLKSPTIPFFDPQIPKLTDLENLHLPLP_	PVLKSPTIPFFDPQIPKLTDLENLHLPLP	P05814	P05814	Beta-casein	CSN2	#N/A	1.25	0.41	2.09	4.6008	2.50726e-05	172
NPSESSEPIPLESREEYMNGMN_[Mox18; Mox21]	NPSESSEPIPLESREEYMNGMN	P47710	P47710	Alpha-S1-casein [Cleaved into: Casoxin-D]	CSN1S1	#N/A	-1.38	-2.28	-0.48	4.59888	2.51837e-05	173
VEPIPYGFLPQNILPL_	VEPIPYGFLPQNILPL	P05814	P05814	Beta-casein	CSN2	#N/A	1.26	0.46	2.06	4.58243	2.61559e-05	174
GRVMPVLKSPTIPFFDPQIPKLTDLENLHLPL_	GRVMPVLKSPTIPFFDPQIPKLTDLENLHLPL	P05814	P05814	Beta-casein	CSN2	#N/A	1.15	0.38	1.92	4.56852	2.70072e-05	175
GRVMPVLKSPTIPFFDPQIPKLTDLEN_	GRVMPVLKSPTIPFFDPQIPKLTDLEN	P05814	P05814	Beta-casein	CSN2	#N/A	1.28	0.42	2.14	4.55969	2.75622e-05	176
KSPTIPFFDPQIP_	KSPTIPFFDPQIP	P05814	P05814	Beta-casein	CSN2	#N/A	-1.58	-2.6	-0.56	4.55309	2.79838e-05	177
AVVLPVPQPEIMEVPKAKDTVYTK_[Mox12]	AVVLPVPQPEIMEVPKAKDTVYTK	P05814	P05814	Beta-casein	CSN2	#N/A	-1.67	-2.69	-0.65	4.55257	2.80173e-05	178
IPFFDPQIPKLTDLENLHLPLP_	IPFFDPQIPKLTDLENLHLPLP	P05814	P05814	Beta-casein	CSN2	#N/A	1.21	0.39	2.03	4.55044	2.8155e-05	179
PFFDPQIPKLTDLENLHLPLPL_	PFFDPQIPKLTDLENLHLPLPL	P05814	P05814	Beta-casein	CSN2	#N/A	1.21	0.39	2.03	4.54988	2.81914e-05	180
QIPKLTDLENLHLPLPLLQP_	QIPKLTDLENLHLPLPLLQP	P05814	P05814	Beta-casein	CSN2	#N/A	1.22	0.41	2.03	4.52666	2.97398e-05	181
PQIPKLTDLENLHLPLPLLQ_	PQIPKLTDLENLHLPLPLLQ	P05814	P05814	Beta-casein	CSN2	#N/A	1.22	0.41	2.03	4.52666	2.97398e-05	182
YPFVEPIPYGFLPQNILPLAQPAVVLPVPQPEIMEVPKAKDTVY_	YPFVEPIPYGFLPQNILPLAQPAVVLPVPQPEIMEVPKAKDTVY	P05814	P05814	Beta-casein	CSN2	#N/A	1.37	0.51	2.23	4.51976	3.02165e-05	183
AVFPSIVGRPR_	AVFPSIVGRPR	P60709; P68133	P60709	Actin, cytoplasmic 1 (Beta-actin) [Cleaved into: Actin, cytoplasmic 1, N-terminally processed]	ACTB	#N/A	-1.29	-2.16	-0.42	4.5072	3.11026e-05	184
LLQPLMQQVPQPIPQTLALPPQPLWSVPQ_[Mox6]	LLQPLMQQVPQPIPQTLALPPQPLWSVPQ	P05814	P05814	Beta-casein	CSN2	#N/A	-1.18	-1.99	-0.37	4.47886	3.32005e-05	185
SPRKTEDSFYNNSYNPFKEVQTPQYLNP_	SPRKTEDSFYNNSYNPFKEVQTPQYLNP	Q8NDI1	Q8NDI1	EH domain-binding protein 1	EHBP1	#N/A	1.29	0.41	2.17	4.47304	3.36478e-05	186
RPAIAINNPYVPRTYYANPAVVRPHAQIPQR_	RPAIAINNPYVPRTYYANPAVVRPHAQIPQR	P07498	P07498	Kappa-casein	CSN3	#N/A	-1.24	-2.09	-0.39	4.46703	3.41172e-05	187
LLLNPTHQIYPVTQPLAP_	LLLNPTHQIYPVTQPLAP	P05814	P05814	Beta-casein	CSN2	#N/A	-1.23	-2.01	-0.45	4.45668	3.49402e-05	188
AQPAVVLPVPQPEIMEVPKAKDTVY_	AQPAVVLPVPQPEIMEVPKAKDTVY	P05814	P05814	Beta-casein	CSN2	#N/A	1.24	0.39	2.09	4.44176	3.61612e-05	189
IYPSFQPQPLI_	IYPSFQPQPLI	P05814	P05814	Beta-casein	CSN2	#N/A	-1.59	-2.63	-0.55	4.4331	3.68894e-05	190
GFLPQNILPLAQPAVVLPVPQPEIMEVP_[Mox25]	GFLPQNILPLAQPAVVLPVPQPEIMEVP	P05814	P05814	Beta-casein	CSN2	#N/A	-1.35	-2.25	-0.45	4.42303	3.77545e-05	191
AAPDEKVLDSGFREIENK_	AAPDEKVLDSGFREIENK	P01833	P01833	Polymeric immunoglobulin receptor (PIgR) (Poly-Ig receptor) (Hepatocellular carcinoma-associated protein TB6) [Cleaved into: Secretory component]	PIGR	#N/A	-1.5	-2.48	-0.52	4.41681	3.82994e-05	192
QIYPVTQPLAPVHNPISV_	QIYPVTQPLAPVHNPISV	P05814	P05814	Beta-casein	CSN2	#N/A	-1.21	-2.05	-0.37	4.40486	3.93673e-05	193
EPIPYGFLPQNILPLAQPAV_	EPIPYGFLPQNILPLAQPAV	P05814	P05814	Beta-casein	CSN2	#N/A	1.16	0.36	1.96	4.39628	4.01534e-05	194
LTDLENLHLPLPLLQPLMQQVPQPIPQTLALPPQ_	LTDLENLHLPLPLLQPLMQQVPQPIPQTLALPPQ	P05814	P05814	Beta-casein	CSN2	#N/A	1.24	0.44	2.04	4.37767	4.19113e-05	195
NQELLLNPTHQIYPVT_	NQELLLNPTHQIYPVT	P05814	P05814	Beta-casein	CSN2	#N/A	-1.07	-1.82	-0.32	4.37717	4.19596e-05	196
PQPEIMEVPKAKDTVYTKGR_[Mox6]	PQPEIMEVPKAKDTVYTKGR	P05814	P05814	Beta-casein	CSN2	#N/A	-1.25	-2.06	-0.44	4.37645	4.20291e-05	197
SPTIPFFDPQIPKLTDLENLHLPLPLLQPLMQQVPQPIPQT_	SPTIPFFDPQIPKLTDLENLHLPLPLLQPLMQQVPQPIPQT	P05814	P05814	Beta-casein	CSN2	#N/A	1.06	0.32	1.8	4.37444	4.22241e-05	198
HEDQQQGEDEHQDKIYPSFQPQ_	HEDQQQGEDEHQDKIYPSFQPQ	P05814	P05814	Beta-casein	CSN2	#N/A	1.31	0.4	2.22	4.37384	4.22825e-05	199
LLQPLMQQVPQPIPQTLALPPQPL_	LLQPLMQQVPQPIPQTLALPPQPL	P05814	P05814	Beta-casein	CSN2	#N/A	-1.24	-2.1	-0.38	4.36479	4.31728e-05	200
VLPVPQPEIMEVPKA_[Mox10]	VLPVPQPEIMEVPKA	P05814	P05814	Beta-casein	CSN2	#N/A	-1.67	-2.73	-0.61	4.35786	4.38672e-05	201
VMPVLKSPTIPFFDPQIPKL_[Mox2]	VMPVLKSPTIPFFDPQIPKL	P05814	P05814	Beta-casein	CSN2	#N/A	-1.34	-2.25	-0.43	4.35278	4.43833e-05	202
LAQPAVVLPVPQPEIMEVPKAKDTVYTKGRVMP_	LAQPAVVLPVPQPEIMEVPKAKDTVYTKGRVMP	P05814	P05814	Beta-casein	CSN2	#N/A	1.51	0.48	2.54	4.35161	4.45031e-05	203
KDTVYTKGRVMPV_	KDTVYTKGRVMPV	P05814	P05814	Beta-casein	CSN2	#N/A	-1.9	-2.89	-0.91	4.34712	4.49656e-05	204
IPKLTDLENLHLPLP_	IPKLTDLENLHLPLP	P05814	P05814	Beta-casein	CSN2	#N/A	1.23	0.37	2.09	4.34529	4.51556e-05	205
IPVKQADSGSSEEKQLYNKYPDAVATWLNPDPSQK_	IPVKQADSGSSEEKQLYNKYPDAVATWLNPDPSQK	P10451	P10451	Osteopontin (Bone sialoprotein 1) (Nephropontin) (Secreted phosphoprotein 1) (SPP-1) (Urinary stone protein) (Uropontin)	SPP1	#N/A	-1.88	-2.94	-0.82	4.3341	4.63341e-05	206
YVMINSIFEAILQILSHP_[Mox3]	YVMINSIFEAILQILSHP	Q5T2E6	Q5T2E6	Armadillo-like helical domain-containing protein 3	ARMH3	#N/A	1.25	0.37	2.13	4.3326	4.64942e-05	207
GRVMPVLKSPTIPFFDPQIPKLTDLENLHLP_	GRVMPVLKSPTIPFFDPQIPKLTDLENLHLP	P05814	P05814	Beta-casein	CSN2	#N/A	1.05	0.31	1.79	4.33014	4.67581e-05	208
QQVVPYPQRAVPVQA_pyro-Glu [N-TerMox]	QQVVPYPQRAVPVQA	P05814	P05814	Beta-casein	CSN2	#N/A	1.27	0.38	2.16	4.32952	4.68249e-05	209
AIQDPRLFAEEKAVADTRDQADG_	AIQDPRLFAEEKAVADTRDQADG	P01833	P01833	Polymeric immunoglobulin receptor (PIgR) (Poly-Ig receptor) (Hepatocellular carcinoma-associated protein TB6) [Cleaved into: Secretory component]	PIGR	#N/A	-1.19	-2.02	-0.36	4.32718	4.70784e-05	210
VPYPQRAVPVQAL_	VPYPQRAVPVQAL	P05814	P05814	Beta-casein	CSN2	#N/A	-1.34	-2.1	-0.58	4.31741	4.81496e-05	211
ETIESLSSSEESITEYK_	ETIESLSSSEESITEYK	P05814	P05814	Beta-casein	CSN2	#N/A	-0.78	-1.33	-0.23	4.31696	4.81997e-05	212
PLMQQVPQPIPQT_[Mox3]	PLMQQVPQPIPQT	P05814	P05814	Beta-casein	CSN2	#N/A	-1.14	-1.82	-0.46	4.31419	4.85077e-05	213
AKDTVYTKGR_	AKDTVYTKGR	P05814	P05814	Beta-casein	CSN2	#N/A	-1.29	-2.17	-0.41	4.28335	5.20779e-05	214
KLEARAALNQALEMKRQGKREKAQKLFMHAL_	KLEARAALNQALEMKRQGKREKAQKLFMHAL	Q9BVA6	Q9BVA6	Protein adenylyltransferase FICD (EC 2.7.7.n1) (AMPylator FICD) (De-AMPylase FICD) (EC 3.1.4.-) (FIC domain-containing protein) (Huntingtin yeast partner E) (Huntingtin-interacting protein 13) (HIP-13) (Huntingtin-interacting protein E)	FICD	#N/A	1.1	0.32	1.88	4.28003	5.24774e-05	215
QGQYDLDPLPPFPDHVQYTHY_pyro-Glu [N-TerMox]	QGQYDLDPLPPFPDHVQYTHY	P55001	P55001	Microfibrillar-associated protein 2 (MFAP-2) (Microfibril-associated glycoprotein 1) (MAGP) (MAGP-1)	MFAP2	#N/A	-1.84	-2.89	-0.79	4.27093	5.3588e-05	216
VVPYPQRAVPVQ_	VVPYPQRAVPVQ	P05814	P05814	Beta-casein	CSN2	#N/A	-1.24	-2.12	-0.36	4.2687	5.38642e-05	217
YPFVEPIPYGFLP_	YPFVEPIPYGFLP	P05814	P05814	Beta-casein	CSN2	#N/A	1.31	0.38	2.24	4.26489	5.43383e-05	218
NQELLLNPTHQIYPVTQPLAPVHNPI_	NQELLLNPTHQIYPVTQPLAPVHNPI	P05814	P05814	Beta-casein	CSN2	#N/A	1.15	0.33	1.97	4.26151	5.47628e-05	219
YMYSGGGSALAGGAGGGAGRKEDWNEIDPIK_	YMYSGGGSALAGGAGGGAGRKEDWNEIDPIK	Q10471	Q10471	Polypeptide N-acetylgalactosaminyltransferase 2 (EC 2.4.1.41) (Polypeptide GalNAc transferase 2) (GalNAc-T2) (pp-GaNTase 2) (Protein-UDP acetylgalactosaminyltransferase 2) (UDP-GalNAc:polypeptide N-acetylgalactosaminyltransferase 2) [Cleaved into: Polypeptide N-acetylgalactosaminyltransferase 2 soluble form]	GALNT2	#N/A	-1.72	-2.37	-1.07	4.25758	5.52614e-05	220
TPDVRIDTRLN_	TPDVRIDTRLN	P62899	P62899	60S ribosomal protein L31 (Large ribosomal subunit protein eL31)	RPL31	#N/A	-1.19	-2.04	-0.34	4.25677	5.53645e-05	221
VLKSPTIPFFDPQIPKLTDLENLHLPLPLLQP_	VLKSPTIPFFDPQIPKLTDLENLHLPLPLLQP	P05814	P05814	Beta-casein	CSN2	#N/A	1.18	0.34	2.02	4.24437	5.69675e-05	222
QVPQPIPQTL_	QVPQPIPQTL	P05814	P05814	Beta-casein	CSN2	#N/A	-1.25	-2.14	-0.36	4.24276	5.71797e-05	223
YPFVEPIPYGFLPQNILP_	YPFVEPIPYGFLPQNILP	P05814	P05814	Beta-casein	CSN2	#N/A	1.24	0.35	2.13	4.23165	5.86614e-05	224
MQQVPQPIPQTLALPPQPLWSVPQPKVLPIPQQVVPYPQRAVPV_	MQQVPQPIPQTLALPPQPLWSVPQPKVLPIPQQVVPYPQRAVPV	P05814	P05814	Beta-casein	CSN2	#N/A	-2.07	-3.27	-0.87	4.22449	5.96366e-05	225
QNEINNMSFLI_[Mox7]	QNEINNMSFLI	Q92736	Q92736	Ryanodine receptor 2 (RYR-2) (RyR2) (hRYR-2) (Cardiac muscle ryanodine receptor) (Cardiac muscle ryanodine receptor-calcium release channel) (Type 2 ryanodine receptor)	RYR2	#N/A	-1.31	-2.18	-0.44	4.21583	6.08373e-05	226
PFAAPTKALENPQPHPGWQGTL_	PFAAPTKALENPQPHPGWQGTL	P19835	P19835	Bile salt-activated lipase (BAL) (EC 3.1.1.13) (EC 3.1.1.3) (EC 3.1.1.6) (Bile salt-stimulated lipase) (BSSL) (Bucelipase) (Carboxyl ester lipase) (Cholesterol esterase) (Pancreatic lysophospholipase) (Sterol esterase)	CEL	#N/A	1.45	1.1	1.8	4.21286	6.12554e-05	227
HQGVMVGMGQKDSYVGDEAQSK_[Mox5]	HQGVMVGMGQKDSYVGDEAQSK	P60709; P68133	P60709	Actin, cytoplasmic 1 (Beta-actin) [Cleaved into: Actin, cytoplasmic 1, N-terminally processed]	ACTB	#N/A	-1.7	-2.83	-0.57	4.21224	6.13429e-05	228
QPLMQQVPQPIPQTLALPPQPLWSVPQP_[Mox4]	QPLMQQVPQPIPQTLALPPQPLWSVPQP	P05814	P05814	Beta-casein	CSN2	#N/A	-1.71	-2.87	-0.55	4.20725	6.20518e-05	229
FFDPQIPK_	FFDPQIPK	P05814	P05814	Beta-casein	CSN2	#N/A	-1.27	-2.17	-0.37	4.1899	6.45808e-05	230
YPFVEPIPYGFLPQNILPLAQ_	YPFVEPIPYGFLPQNILPLAQ	P05814	P05814	Beta-casein	CSN2	#N/A	1.24	0.35	2.13	4.15914	6.93208e-05	231
DAAPDEKVLDSGFREIENK_	DAAPDEKVLDSGFREIENK	P01833	P01833	Polymeric immunoglobulin receptor (PIgR) (Poly-Ig receptor) (Hepatocellular carcinoma-associated protein TB6) [Cleaved into: Secretory component]	PIGR	#N/A	-1.25	-2.16	-0.34	4.14171	7.21584e-05	232
IPQQVVPYPQRAVPVQA_	IPQQVVPYPQRAVPVQA	P05814	P05814	Beta-casein	CSN2	#N/A	1.19	0.32	2.06	4.13638	7.305e-05	233
QDPRLFAEEKAVADTR_pyro-Glu [N-TerMox]	QDPRLFAEEKAVADTR	P01833	P01833	Polymeric immunoglobulin receptor (PIgR) (Poly-Ig receptor) (Hepatocellular carcinoma-associated protein TB6) [Cleaved into: Secretory component]	PIGR	#N/A	-1.03	-1.78	-0.28	4.13086	7.39847e-05	234
VGVSTPLQGGSNSAAAIGQSSGELR_	VGVSTPLQGGSNSAAAIGQSSGELR	P15291	P15291	Beta-1,4-galactosyltransferase 1 (Beta-1,4-GalTase 1) (Beta4Gal-T1) (b4Gal-T1) (EC 2.4.1.-) (Beta-N-acetylglucosaminyl-glycolipid beta-1,4-galactosyltransferase) (Beta-N-acetylglucosaminylglycopeptide beta-1,4-galactosyltransferase) (EC 2.4.1.38) (Lactose synthase A protein) (EC 2.4.1.22) (N-acetyllactosamine synthase) (EC 2.4.1.90) (Nal synthase) (Neolactotriaosylceramide beta-1,4-galactosyltran…	B4GALT1	#N/A	-1.29	-2.22	-0.36	4.12838	7.44087e-05	235
YPQIMQYVPFPPFSDISNPTAHENYEKNNVMLQW_	YPQIMQYVPFPPFSDISNPTAHENYEKNNVMLQW	P47710	P47710	Alpha-S1-casein [Cleaved into: Casoxin-D]	CSN1S1	#N/A	-1.13	-1.42	-0.84	4.1226	7.54055e-05	236
LLQPLMQQVPQPIPQTLALPPQPLWSVPQPKVLPIPQQV_	LLQPLMQQVPQPIPQTLALPPQPLWSVPQPKVLPIPQQV	P05814	P05814	Beta-casein	CSN2	#N/A	2.34	0.88	3.8	4.11692	7.63985e-05	237
LNAPSDWDSRGKDSYETSQLDDQSAETHSHKQSRLY_	LNAPSDWDSRGKDSYETSQLDDQSAETHSHKQSRLY	P10451	P10451	Osteopontin (Bone sialoprotein 1) (Nephropontin) (Secreted phosphoprotein 1) (SPP-1) (Urinary stone protein) (Uropontin)	SPP1	#N/A	1.2	0.33	2.07	4.11679	7.64205e-05	238
QPEIMEVPKAKDTVYTKG_[Mox5]	QPEIMEVPKAKDTVYTKG	P05814	P05814	Beta-casein	CSN2	#N/A	-1.05	-1.8	-0.3	4.11304	7.70826e-05	239
VEPIPYGFLPQNILPLAQPA_	VEPIPYGFLPQNILPLAQPA	P05814	P05814	Beta-casein	CSN2	#N/A	1.12	0.31	1.93	4.1096	7.76961e-05	240
LPLRYPERLQNPSES_	LPLRYPERLQNPSES	P47710	P47710	Alpha-S1-casein [Cleaved into: Casoxin-D]	CSN1S1	#N/A	1.39	0.52	2.26	4.10621	7.83056e-05	241
NQELLLNPTHQIYPVTQ_	NQELLLNPTHQIYPVTQ	P05814	P05814	Beta-casein	CSN2	#N/A	-1.11	-1.92	-0.3	4.09475	8.03981e-05	242
PKLTDLENLHLPLPLLQPLMQQVPQPIPQTLA_[Mox20]	PKLTDLENLHLPLPLLQPLMQQVPQPIPQTLA	P05814	P05814	Beta-casein	CSN2	#N/A	1.27	0.34	2.2	4.09037	8.12129e-05	243
HAQEQIRRMNENSHVQVPFQQLNQLAAYPYAV_	HAQEQIRRMNENSHVQVPFQQLNQLAAYPYAV	P47710	P47710	Alpha-S1-casein [Cleaved into: Casoxin-D]	CSN1S1	#N/A	-1.05	-1.82	-0.28	4.08822	8.16169e-05	244
PLAPVHNPISV_	PLAPVHNPISV	P05814	P05814	Beta-casein	CSN2	#N/A	-1.11	-1.93	-0.29	4.08633	8.19732e-05	245
TDLENLHLPLPLLQPLMQQVPQPIPQTL_	TDLENLHLPLPLLQPLMQQVPQPIPQTL	P05814	P05814	Beta-casein	CSN2	#N/A	1.08	0.28	1.88	4.08476	8.227e-05	246
VPFPPFSDISNPTAHENYEKN_	VPFPPFSDISNPTAHENYEKN	P47710	P47710	Alpha-S1-casein [Cleaved into: Casoxin-D]	CSN1S1	#N/A	-1.35	-2.29	-0.41	4.07634	8.38812e-05	247
GFLPQNILPLAQPAVVLPVPQPEIMEVPKA_[Mox25]	GFLPQNILPLAQPAVVLPVPQPEIMEVPKA	P05814	P05814	Beta-casein	CSN2	#N/A	-1.1	-1.91	-0.29	4.07211	8.47004e-05	248
VVLPVPQPEIMEVPKAK_	VVLPVPQPEIMEVPKAK	P05814	P05814	Beta-casein	CSN2	#N/A	-1.25	-2.16	-0.34	4.06998	8.51181e-05	249
IAINNPYVPR_	IAINNPYVPR	P07498	P07498	Kappa-casein	CSN3	#N/A	-1.21	-2.09	-0.33	4.06446	8.62074e-05	250
WSVPQPKVLPIPQQVVPYPQRAVPVQAL_	WSVPQPKVLPIPQQVVPYPQRAVPVQAL	P05814	P05814	Beta-casein	CSN2	#N/A	1.16	0.31	2.01	4.0549	8.81255e-05	251
SVPQPKVLPIPQQVVPYPQRAVPVQAL_	SVPQPKVLPIPQQVVPYPQRAVPVQAL	P05814	P05814	Beta-casein	CSN2	#N/A	1.3	0.36	2.24	4.05286	8.8541e-05	252
DPQIPKLTDLENLHLPLP_	DPQIPKLTDLENLHLPLP	P05814	P05814	Beta-casein	CSN2	#N/A	1.08	0.28	1.88	4.04853	8.94273e-05	253
DPQIPKLTDLENLHLPLPLLQPLMQQVPQPIPQT_[Mox24]	DPQIPKLTDLENLHLPLPLLQPLMQQVPQPIPQT	P05814	P05814	Beta-casein	CSN2	#N/A	1.17	0.32	2.02	4.03574	9.20994e-05	254
SFQPQPLIYPFVEPIPYGFLPQNILPLAQPAVVLPVPQPEI_	SFQPQPLIYPFVEPIPYGFLPQNILPLAQPAVVLPVPQPEI	P05814	P05814	Beta-casein	CSN2	#N/A	-2.66	-4.35	-0.97	4.03199	9.28989e-05	255
EEIVKEVSTYIKK_	EEIVKEVSTYIKK	P68104	P68104	Elongation factor 1-alpha 1 (EF-1-alpha-1) (Elongation factor Tu) (EF-Tu) (Eukaryotic elongation factor 1 A-1) (eEF1A-1) (Leukocyte receptor cluster member 7)	EEF1A1	#N/A	-1.17	-2.02	-0.32	4.01861	9.58056e-05	256
DDTQFVRFDNDAASPR_	DDTQFVRFDNDAASPR	P13747	P13747	HLA class I histocompatibility antigen, alpha chain E (MHC class I antigen E) [Cleaved into: Soluble HLA class I histocompatibility antigen, alpha chain E (sHLA-E)]	HLA-E	#N/A	-1.53	-2.6	-0.46	3.99919	0.000100188	257
QYLPNSHPPTVVRRPNLHP_pyro-Glu [N-TerMox]	QYLPNSHPPTVVRRPNLHP	P07498	P07498	Kappa-casein	CSN3	#N/A	1.23	0.32	2.14	3.99198	0.000101863	258
ESLSSSEESITEYK_	ESLSSSEESITEYK	P05814	P05814	Beta-casein	CSN2	#N/A	-0.71	-1.24	-0.18	3.98802	0.000102796	259
TYYANPAVVRPH_	TYYANPAVVRPH	P07498	P07498	Kappa-casein	CSN3	#N/A	-1.21	-2.07	-0.35	3.97281	0.000106461	260
RAVPVQALLLNQELLLNPTHQIYPVTQPLAPVHNPISV_	RAVPVQALLLNQELLLNPTHQIYPVTQPLAPVHNPISV	P05814	P05814	Beta-casein	CSN2	#N/A	-1.17	-2.04	-0.3	3.97007	0.000107134	261
LWSVPQPKVLPIPQQVVPYP_	LWSVPQPKVLPIPQQVVPYP	P05814	P05814	Beta-casein	CSN2	#N/A	1.17	0.29	2.05	3.96651	0.000108017	262
GRVMPVLKSPTIPFFDPQIPKLTDLENLHLPLPLLQP_	GRVMPVLKSPTIPFFDPQIPKLTDLENLHLPLPLLQP	P05814	P05814	Beta-casein	CSN2	#N/A	1.08	0.27	1.89	3.96525	0.00010833	263
DISNPTAHENYEKNNVMLQW_[Mox17]	DISNPTAHENYEKNNVMLQW	P47710	P47710	Alpha-S1-casein [Cleaved into: Casoxin-D]	CSN1S1	#N/A	-1.11	-1.94	-0.28	3.96104	0.000109385	264
WSVPQPKVLPIPQQVVPYPQ_	WSVPQPKVLPIPQQVVPYPQ	P05814	P05814	Beta-casein	CSN2	#N/A	1.14	0.29	1.99	3.95859	0.000110003	265
AVPVQALLLNQELLLNPTH_	AVPVQALLLNQELLLNPTH	P05814	P05814	Beta-casein	CSN2	#N/A	-2.55	-4.26	-0.84	3.95748	0.000110287	266
FFDPQIPKLTDLENLHLPLPL_	FFDPQIPKLTDLENLHLPLPL	P05814	P05814	Beta-casein	CSN2	#N/A	1.18	0.3	2.06	3.94889	0.000112488	267
MPVLKSPTIPFFDPQIPKLTDLENLHLPLPLLQP_	MPVLKSPTIPFFDPQIPKLTDLENLHLPLPLLQP	P05814	P05814	Beta-casein	CSN2	#N/A	1.11	0.28	1.94	3.94337	0.000113928	268
QTLPEPILPSLQKIYPES_	QTLPEPILPSLQKIYPES	Q6PIY7	Q6PIY7	Poly(A) RNA polymerase GLD2 (hGLD-2) (EC 2.7.7.19) (PAP-associated domain-containing protein 4) (Terminal nucleotidyltransferase 2) (Terminal uridylyltransferase 2) (TUTase 2)	TENT2	#N/A	1.07	0.26	1.88	3.93346	0.000116558	269
PAVVLPVPQPEIMEVPKA_[Mox13]	PAVVLPVPQPEIMEVPKA	P05814	P05814	Beta-casein	CSN2	#N/A	-2.14	-3.38	-0.9	3.93018	0.000117442	270
YPFVEPIPYGF_	YPFVEPIPYGF	P05814	P05814	Beta-casein	CSN2	#N/A	1.14	0.27	2.01	3.92727	0.00011823	271
GRDLSRLPQLVGVSTPLQGGSNSAAAIGQSSGELR_	GRDLSRLPQLVGVSTPLQGGSNSAAAIGQSSGELR	P15291	P15291	Beta-1,4-galactosyltransferase 1 (Beta-1,4-GalTase 1) (Beta4Gal-T1) (b4Gal-T1) (EC 2.4.1.-) (Beta-N-acetylglucosaminyl-glycolipid beta-1,4-galactosyltransferase) (Beta-N-acetylglucosaminylglycopeptide beta-1,4-galactosyltransferase) (EC 2.4.1.38) (Lactose synthase A protein) (EC 2.4.1.22) (N-acetyllactosamine synthase) (EC 2.4.1.90) (Nal synthase) (Neolactotriaosylceramide beta-1,4-galactosyltran…	B4GALT1	#N/A	-1.39	-2.4	-0.38	3.92494	0.000118868	272
HEDQQQGEDEHQDKIYPSFQ_	HEDQQQGEDEHQDKIYPSFQ	P05814	P05814	Beta-casein	CSN2	#N/A	1.18	0.33	2.03	3.92148	0.000119819	273
SKEIPLSPMGEDSAPRDADTLH_	SKEIPLSPMGEDSAPRDADTLH	Q13410	Q13410	Butyrophilin subfamily 1 member A1 (BT)	BTN1A1	#N/A	-1.22	-2.14	-0.3	3.90548	0.000124313	274
VPDVLVADPPIA_	VPDVLVADPPIA	Q14697	Q14697	Neutral alpha-glucosidase AB (EC 3.2.1.207) (Alpha-glucosidase 2) (Glucosidase II subunit alpha)	GANAB	#N/A	-1.32	-2.29	-0.35	3.90522	0.000124388	275
DALSQLMNGPIRK_	DALSQLMNGPIRK	Q9HB40	Q9HB40	Retinoid-inducible serine carboxypeptidase (EC 3.4.16.-) (Serine carboxypeptidase 1)	SCPEP1	#N/A	-1.23	-2.16	-0.3	3.90368	0.00012483	276
LPVPQPEIMEVPKA_	LPVPQPEIMEVPKA	P05814	P05814	Beta-casein	CSN2	#N/A	0.99	0.23	1.75	3.9001	0.000125863	277
TDLENLHLPLPLLQPLMQQVPQPIPQT_	TDLENLHLPLPLLQPLMQQVPQPIPQT	P05814	P05814	Beta-casein	CSN2	#N/A	1.17	0.28	2.06	3.88939	0.000129007	278
LPPPPPAPPPPPAPSPP_	LPPPPPAPPPPPAPSPP	Q9UMN6	Q9UMN6	Histone-lysine N-methyltransferase 2B (Lysine N-methyltransferase 2B) (EC 2.1.1.354) (Myeloid/lymphoid or mixed-lineage leukemia protein 4) (Trithorax homolog 2) (WW domain-binding protein 7) (WBP-7)	KMT2B	#N/A	-0.84	-1.48	-0.2	3.87291	0.000133995	279
YGFLPQNILPLAQPAVVLPVPQPEIMEVPK_	YGFLPQNILPLAQPAVVLPVPQPEIMEVPK	P05814	P05814	Beta-casein	CSN2	#N/A	0.96	0.22	1.7	3.85688	0.000139033	280
LAQPAVVLPVPQPEIMEVPKAKDTVYT_	LAQPAVVLPVPQPEIMEVPKAKDTVYT	P05814	P05814	Beta-casein	CSN2	#N/A	1.13	0.27	1.99	3.8564	0.000139187	281
QALLLNQELLLNPTHQIYPVTQPL_pyro-Glu [N-TerMox]	QALLLNQELLLNPTHQIYPVTQPL	P05814	P05814	Beta-casein	CSN2	#N/A	1.29	0.35	2.23	3.85395	0.000139973	282
VYTKGRVMPVLK_[Mox8]	VYTKGRVMPVLK	P05814	P05814	Beta-casein	CSN2	#N/A	-1.06	-1.87	-0.25	3.83982	0.000144604	283
VLPIPQQVVPYPQRAV_	VLPIPQQVVPYPQRAV	P05814	P05814	Beta-casein	CSN2	#N/A	-1.14	-2.01	-0.27	3.83777	0.000145287	284
LPVPQPEIME_	LPVPQPEIME	P05814	P05814	Beta-casein	CSN2	#N/A	1.02	0.23	1.81	3.82936	0.000148127	285
VLKSPTIPFFDPQIPKLTDLENLHLP_	VLKSPTIPFFDPQIPKLTDLENLHLP	P05814	P05814	Beta-casein	CSN2	#N/A	0.97	0.23	1.71	3.82745	0.000148783	286
QTLALPPQPLWSVPQPK_	QTLALPPQPLWSVPQPK	P05814	P05814	Beta-casein	CSN2	#N/A	-0.96	-1.7	-0.22	3.82634	0.000149161	287
PQQVVPYPQRAVPVQAL_	PQQVVPYPQRAVPVQAL	P05814	P05814	Beta-casein	CSN2	#N/A	1.15	0.26	2.04	3.82542	0.000149478	288
QAAHAQEQIRRMNENSHVQVP_pyro-Glu [N-TerMox]; [Mox12]	QAAHAQEQIRRMNENSHVQVP	P47710	P47710	Alpha-S1-casein [Cleaved into: Casoxin-D]	CSN1S1	#N/A	1.12	0.27	1.97	3.81912	0.000151665	289
VPQPEIMEVPKA_	VPQPEIMEVPKA	P05814	P05814	Beta-casein	CSN2	#N/A	1.18	0.27	2.09	3.81662	0.000152539	290
IPFFDPQIPKLTDLENLHLPLPLLQ_	IPFFDPQIPKLTDLENLHLPLPLLQ	P05814	P05814	Beta-casein	CSN2	#N/A	1.14	0.28	2	3.81	0.000154882	291
WSTPEELELDELLEAIEQGGEEQ_	WSTPEELELDELLEAIEQGGEEQ	P10586	P10586	Receptor-type tyrosine-protein phosphatase F (EC 3.1.3.48) (Leukocyte common antigen related) (LAR)	PTPRF	#N/A	-2.02	-3.32	-0.72	3.80895	0.000155258	292
PFFDPQIPKLTDLENLHLP_	PFFDPQIPKLTDLENLHLP	P05814	P05814	Beta-casein	CSN2	#N/A	1.77	0.58	2.96	3.79321	0.000160987	293
QPKVLPIPQQVVPYPQRA_	QPKVLPIPQQVVPYPQRA	P05814	P05814	Beta-casein	CSN2	#N/A	-1.16	-2.03	-0.29	3.78722	0.000163222	294
DGREQEAEQMPEYRGR_[Mox10]	DGREQEAEQMPEYRGR	Q13410	Q13410	Butyrophilin subfamily 1 member A1 (BT)	BTN1A1	#N/A	-1.14	-2.03	-0.25	3.78036	0.00016582	295
PKSEAEQKLPLGTRLDQQTLPLGGRELSQGLLPLP_	PKSEAEQKLPLGTRLDQQTLPLGGRELSQGLLPLP	P98175	P98175	RNA-binding protein 10 (G patch domain-containing protein 9) (RNA-binding motif protein 10) (RNA-binding protein S1-1) (S1-1)	RBM10	#N/A	1.07	0.26	1.88	3.75826	0.000174477	296
LPVPQPEIMEVP_	LPVPQPEIMEVP	P05814	P05814	Beta-casein	CSN2	#N/A	0.96	0.22	1.7	3.75199	0.000177015	297
PEVPKKPVLEEKPAVPVPE_	PEVPKKPVLEEKPAVPVPE	Q8WZ42	Q8WZ42	Titin (EC 2.7.11.1) (Connectin) (Rhabdomyosarcoma antigen MU-RMS-40.14)	TTN	#N/A	-1.02	-1.82	-0.22	3.7414	0.000181385	298
LLQPLMQQVPQPIPQTLALPPQPLWSVPQP_	LLQPLMQQVPQPIPQTLALPPQPLWSVPQP	P05814	P05814	Beta-casein	CSN2	#N/A	0.9	0.19	1.61	3.74022	0.000181878	299
NAASFKEVSDSLLTSSKGQLQK_	NAASFKEVSDSLLTSSKGQLQK	Q99541	Q99541	Perilipin-2 (Adipophilin) (Adipose differentiation-related protein) (ADRP)	PLIN2	#N/A	-1.17	-2.07	-0.27	3.74019	0.000181892	300
RPHAQIPQRQYLPNSHPP_	RPHAQIPQRQYLPNSHPP	P07498	P07498	Kappa-casein	CSN3	#N/A	1.18	0.3	2.06	3.73757	0.000182991	301
VKHEDQQQGEDEHQDKIYPSFQPQ_	VKHEDQQQGEDEHQDKIYPSFQPQ	P05814	P05814	Beta-casein	CSN2	#N/A	1.1	0.23	1.97	3.72887	0.000186692	302
PGPTPSGTNVGSSGRSPSKAVAA_	PGPTPSGTNVGSSGRSPSKAVAA	P60468	P60468	Protein transport protein Sec61 subunit beta	SEC61B	#N/A	-1.12	-2	-0.24	3.72409	0.000188761	303
IESLSSSEESITEYK_	IESLSSSEESITEYK	P05814	P05814	Beta-casein	CSN2	#N/A	-0.76	-1.36	-0.16	3.72202	0.000189662	304
PVLKSPTIPFFDPQIPKLTDLENLHLP_	PVLKSPTIPFFDPQIPKLTDLENLHLP	P05814	P05814	Beta-casein	CSN2	#N/A	1.19	0.25	2.13	3.7163	0.000192177	305
RVMPVLKSPTIPFFDPQIPK_[Mox3]	RVMPVLKSPTIPFFDPQIPK	P05814	P05814	Beta-casein	CSN2	#N/A	-1.13	-2	-0.26	3.70983	0.000195059	306
LLLNQELLLNPTHQIYPVTQ_	LLLNQELLLNPTHQIYPVTQ	P05814	P05814	Beta-casein	CSN2	#N/A	-1.14	-2.03	-0.25	3.7078	0.000195976	307
LKSPTIPFFDPQIP_	LKSPTIPFFDPQIP	P05814	P05814	Beta-casein	CSN2	#N/A	-1.53	-2.69	-0.37	3.68911	0.000204595	308
QADGSRASVDSGSSEEQGGSSRALVSTLVP_pyro-Glu [N-TerMox]	QADGSRASVDSGSSEEQGGSSRALVSTLVP	P01833	P01833	Polymeric immunoglobulin receptor (PIgR) (Poly-Ig receptor) (Hepatocellular carcinoma-associated protein TB6) [Cleaved into: Secretory component]	PIGR	#N/A	-1.24	-2.22	-0.26	3.6817	0.000208115	309
QPKVLPIPQQVVP_pyro-Glu [N-TerMox]	QPKVLPIPQQVVP	P05814	P05814	Beta-casein	CSN2	#N/A	1	0.21	1.79	3.67303	0.000212312	310
DWVPYINGKFKKDN_	DWVPYINGKFKKDN	O14957	O14957	Cytochrome b-c1 complex subunit 10 (Complex III subunit 10) (Complex III subunit XI) (Ubiquinol-cytochrome c reductase complex 6.4 kDa protein)	UQCR11	#N/A	-1.18	-2.12	-0.24	3.66049	0.000218529	311
SPTIPFFDPQIPKLTDLENLHLPLPLLQPLMQ_[Mox31]	SPTIPFFDPQIPKLTDLENLHLPLPLLQPLMQ	P05814	P05814	Beta-casein	CSN2	#N/A	-1.4	-2.43	-0.37	3.64597	0.000225959	312
LLLNPTHQIYPVTQPLAPVH_	LLLNPTHQIYPVTQPLAPVH	P05814	P05814	Beta-casein	CSN2	#N/A	-1.16	-2.02	-0.3	3.64343	0.000227285	313
SVPQPKVLPIPQQVVPYPQ_	SVPQPKVLPIPQQVVPYPQ	P05814	P05814	Beta-casein	CSN2	#N/A	1.06	0.21	1.91	3.63837	0.000229948	314
TVVDFETDVLFLVPTEIALAQHRANA_	TVVDFETDVLFLVPTEIALAQHRANA	P19835	P19835	Bile salt-activated lipase (BAL) (EC 3.1.1.13) (EC 3.1.1.3) (EC 3.1.1.6) (Bile salt-stimulated lipase) (BSSL) (Bucelipase) (Carboxyl ester lipase) (Cholesterol esterase) (Pancreatic lysophospholipase) (Sterol esterase)	CEL	#N/A	1.03	0.25	1.81	3.63304	0.00023279	315
LAQPAVVLPVPQPEIMEVPKAKDTVY_	LAQPAVVLPVPQPEIMEVPKAKDTVY	P05814	P05814	Beta-casein	CSN2	#N/A	1.24	0.25	2.23	3.62957	0.000234653	316
AIQDPRLF_	AIQDPRLF	P01833	P01833	Polymeric immunoglobulin receptor (PIgR) (Poly-Ig receptor) (Hepatocellular carcinoma-associated protein TB6) [Cleaved into: Secretory component]	PIGR	#N/A	-1.11	-2	-0.22	3.62949	0.000234697	317
SLSSSEESITEYK_	SLSSSEESITEYK	P05814	P05814	Beta-casein	CSN2	#N/A	-0.73	-1.32	-0.14	3.62933	0.000234786	318
ILPLAQPAVVLPVPQPEIMEVPKAKDTVYTKGRVM_	ILPLAQPAVVLPVPQPEIMEVPKAKDTVYTKGRVM	P05814	P05814	Beta-casein	CSN2	#N/A	-1.19	-2.11	-0.27	3.62834	0.00023532	319
VPQPKVLPIPQQVVPYPQR_	VPQPKVLPIPQQVVPYPQR	P05814	P05814	Beta-casein	CSN2	#N/A	-1.07	-1.91	-0.23	3.62742	0.00023582	320
LPIPQQVVPYPQRAVPVQA_	LPIPQQVVPYPQRAVPVQA	P05814	P05814	Beta-casein	CSN2	#N/A	1.05	0.21	1.89	3.62656	0.000236286	321
QDNTRKIIIKNFDIPK_pyro-Glu [N-TerMox]	QDNTRKIIIKNFDIPK	P12273	P12273	Prolactin-inducible protein (Gross cystic disease fluid protein 15) (GCDFP-15) (Prolactin-induced protein) (Secretory actin-binding protein) (SABP) (gp17)	PIP	#N/A	-1.14	-2.05	-0.23	3.62329	0.000238071	322
PKLTDLENLHLPLPLLQPLMQQVPQP_	PKLTDLENLHLPLPLLQPLMQQVPQP	P05814	P05814	Beta-casein	CSN2	#N/A	1.14	0.23	2.05	3.62167	0.000238963	323
WSVPQPKVLPIPQQVVPYPQRAVP_	WSVPQPKVLPIPQQVVPYPQRAVP	P05814	P05814	Beta-casein	CSN2	#N/A	0.87	0.18	1.56	3.62149	0.000239062	324
TPAPEARPVIGALGL_	TPAPEARPVIGALGL	Q96AD5	Q96AD5	Patatin-like phospholipase domain-containing protein 2 (EC 3.1.1.3) (Adipose triglyceride lipase) (Calcium-independent phospholipase A2) (Desnutrin) (IPLA2-zeta) (Pigment epithelium-derived factor) (TTS2.2) (Transport-secretion protein 2) (TTS2)	PNPLA2	#N/A	-1.31	-2.28	-0.34	3.62148	0.000239069	325
FDPQIPKLTDLENLHLPLPLLQPLMQQVPQPIPQT_	FDPQIPKLTDLENLHLPLPLLQPLMQQVPQPIPQT	P05814	P05814	Beta-casein	CSN2	#N/A	1.02	0.2	1.84	3.61609	0.000242053	326
VMPVLKSPTIPFFDPQIPKLTD_[Mox2]	VMPVLKSPTIPFFDPQIPKLTD	P05814	P05814	Beta-casein	CSN2	#N/A	-1.32	-2.36	-0.28	3.61145	0.00024465	327
VKHEDQQQGEDEHQDKIYPSFQPQPLIYPFVEPIP_	VKHEDQQQGEDEHQDKIYPSFQPQPLIYPFVEPIP	P05814	P05814	Beta-casein	CSN2	#N/A	-1.04	-1.87	-0.21	3.60124	0.000250472	328
EQGGSSRALVSTLV_	EQGGSSRALVSTLV	P01833	P01833	Polymeric immunoglobulin receptor (PIgR) (Poly-Ig receptor) (Hepatocellular carcinoma-associated protein TB6) [Cleaved into: Secretory component]	PIGR	#N/A	-1.24	-2.19	-0.29	3.59503	0.000254081	329
NILPLAQPAVVLPVPQPEIMEVPKAKDTVYTK_	NILPLAQPAVVLPVPQPEIMEVPKAKDTVYTK	P05814	P05814	Beta-casein	CSN2	#N/A	-1.66	-2.93	-0.39	3.58989	0.000257102	330
MPVLKSPTIPFFDPQIPKLTDLENLHLPLP_	MPVLKSPTIPFFDPQIPKLTDLENLHLPLP	P05814	P05814	Beta-casein	CSN2	#N/A	0.98	0.19	1.77	3.58865	0.000257839	331
APDEKVLDSGFREIENK_	APDEKVLDSGFREIENK	P01833	P01833	Polymeric immunoglobulin receptor (PIgR) (Poly-Ig receptor) (Hepatocellular carcinoma-associated protein TB6) [Cleaved into: Secretory component]	PIGR	#N/A	-1.14	-2.06	-0.22	3.58716	0.000258728	332
QTDEIKDT_pyro-Glu [N-TerMox]	QTDEIKDT	P47710	P47710	Alpha-S1-casein [Cleaved into: Casoxin-D]	CSN1S1	#N/A	1.09	0.22	1.96	3.58083	0.000262525	333
DQGAEMDKSSQETQRSEHKTH_[Mox6]	DQGAEMDKSSQETQRSEHKTH	Q99541	Q99541	Perilipin-2 (Adipophilin) (Adipose differentiation-related protein) (ADRP)	PLIN2	#N/A	-1.01	-1.7	-0.32	3.57681	0.000264969	334
GRVMPVLKSPTIPFFDPQIPKLTDLENLHLPLPLL_	GRVMPVLKSPTIPFFDPQIPKLTDLENLHLPLPLL	P05814	P05814	Beta-casein	CSN2	#N/A	0.92	0.17	1.67	3.57382	0.000266798	335
NENSHVQVPFQQLN_	NENSHVQVPFQQLN	P47710	P47710	Alpha-S1-casein [Cleaved into: Casoxin-D]	CSN1S1	#N/A	-1.17	-2.11	-0.23	3.5666	0.000271268	336
DTVYTKGRVMPVL_[Mox10]	DTVYTKGRVMPVL	P05814	P05814	Beta-casein	CSN2	#N/A	-0.95	-1.72	-0.18	3.56546	0.000271979	337
YLPNSHPPTVVR_	YLPNSHPPTVVR	P07498	P07498	Kappa-casein	CSN3	#N/A	-1.17	-2.12	-0.22	3.55818	0.000276577	338
DQQQGEDEHQDKIYP_	DQQQGEDEHQDKIYP	P05814	P05814	Beta-casein	CSN2	#N/A	-1.15	-2.08	-0.22	3.55501	0.000278603	339
ESSEPIPLESREEYMNGMN_[Mox15]	ESSEPIPLESREEYMNGMN	P47710	P47710	Alpha-S1-casein [Cleaved into: Casoxin-D]	CSN1S1	#N/A	-1.2	-2.13	-0.27	3.55178	0.000280688	340
DTLHSKLIPT_	DTLHSKLIPT	Q13410	Q13410	Butyrophilin subfamily 1 member A1 (BT)	BTN1A1	#N/A	-1.15	-2.08	-0.22	3.54625	0.000284282	341
NPTAHENYEKNNVMLQ_	NPTAHENYEKNNVMLQ	P47710	P47710	Alpha-S1-casein [Cleaved into: Casoxin-D]	CSN1S1	#N/A	1.08	0.2	1.96	3.54423	0.000285606	342
IYPVTQPLAPVHNPISV_	IYPVTQPLAPVHNPISV	P05814	P05814	Beta-casein	CSN2	#N/A	-1.12	-2.03	-0.21	3.54337	0.000286174	343
LPQGVPPLLHNQYLVGPGGLLP_	LPQGVPPLLHNQYLVGPGGLLP	Q5T6F2	Q5T6F2	Ubiquitin-associated protein 2 (UBAP-2)	UBAP2	#N/A	1.01	0.19	1.83	3.54304	0.00028639	344
DPQIPKL_	DPQIPKL	P05814	P05814	Beta-casein	CSN2	#N/A	1.15	0.21	2.09	3.54069	0.000287948	345
QDPRLFAEEKAVADTRDQADGSR_pyro-Glu [N-TerMox]	QDPRLFAEEKAVADTRDQADGSR	P01833	P01833	Polymeric immunoglobulin receptor (PIgR) (Poly-Ig receptor) (Hepatocellular carcinoma-associated protein TB6) [Cleaved into: Secretory component]	PIGR	#N/A	-0.95	-1.72	-0.18	3.52607	0.000297806	346
IQDPRLFAEEKAVADTRDQA_	IQDPRLFAEEKAVADTRDQA	P01833	P01833	Polymeric immunoglobulin receptor (PIgR) (Poly-Ig receptor) (Hepatocellular carcinoma-associated protein TB6) [Cleaved into: Secretory component]	PIGR	#N/A	-1.08	-1.96	-0.2	3.52399	0.000299234	347
VMPVLKSPTIPFFDPQIPKLTDLENLHLP_	VMPVLKSPTIPFFDPQIPKLTDLENLHLP	P05814	P05814	Beta-casein	CSN2	#N/A	1.06	0.19	1.93	3.51386	0.000306296	348
DPQIPKLTDLENLHLPLPLL_	DPQIPKLTDLENLHLPLPLL	P05814	P05814	Beta-casein	CSN2	#N/A	1.01	0.19	1.83	3.51035	0.000308778	349
ELDESLQVAERLT_	ELDESLQVAERLT	P10909	P10909	Clusterin (Aging-associated gene 4 protein) (Apolipoprotein J) (Apo-J) (Complement cytolysis inhibitor) (CLI) (Complement-associated protein SP-40,40) (Ku70-binding protein 1) (NA1/NA2) (Sulfated glycoprotein 2) (SGP-2) (Testosterone-repressed prostate message 2) (TRPM-2) [Cleaved into: Clusterin beta chain (ApoJalpha) (Complement cytolysis inhibitor a chain); Clusterin alpha chain (ApoJbeta) (Co…	CLU	#N/A	-1.02	-1.85	-0.19	3.50335	0.000313798	350
LPLAQPAVVLPVPQPEIMEVPK_	LPLAQPAVVLPVPQPEIMEVPK	P05814	P05814	Beta-casein	CSN2	#N/A	0.95	0.17	1.73	3.49903	0.000316938	351
LLQPLMQQVPQPIPQTLALPPQP_	LLQPLMQQVPQPIPQTLALPPQP	P05814	P05814	Beta-casein	CSN2	#N/A	1.1	0.19	2.01	3.49736	0.000318158	352
RLDINTNTYTSQDLK_	RLDINTNTYTSQDLK	Q9H173	Q9H173	Nucleotide exchange factor SIL1 (BiP-associated protein) (BAP)	SIL1	#N/A	-1.02	-1.86	-0.18	3.49534	0.000319642	353
ETIESLSSSEESITEYKQK_	ETIESLSSSEESITEYKQK	P05814	P05814	Beta-casein	CSN2	#N/A	-0.8	-1.46	-0.14	3.49464	0.000320154	354
RYPERLQNPSESSEPIPLESREEYMNGMN_[Mox]	RYPERLQNPSESSEPIPLESREEYMNGMN	P47710	P47710	Alpha-S1-casein [Cleaved into: Casoxin-D]	CSN1S1	#N/A	-0.98	-1.74	-0.22	3.49299	0.000321376	355
PFFDPQIPKLTDLENLHLPLPLLQPLMQQV_	PFFDPQIPKLTDLENLHLPLPLLQPLMQQV	P05814	P05814	Beta-casein	CSN2	#N/A	-2.75	-4.67	-0.83	3.48756	0.000325418	356
HLQFPMEFEFSQFY_[Mox6]	HLQFPMEFEFSQFY	O95248	O95248	Myotubularin-related protein 5 (Inactive phosphatidylinositol 3-phosphatase 5) (SET-binding factor 1) (Sbf1)	SBF1	#N/A	-1.08	-1.97	-0.19	3.47755	0.000333003	357
ALPPQPLWSVPQPKV_	ALPPQPLWSVPQPKV	P05814	P05814	Beta-casein	CSN2	#N/A	-1.11	-2	-0.22	3.47645	0.000333849	358
MEQVNELKEKGNK_1xAcetyl [N-TerMox]	MEQVNELKEKGNK	P31948	P31948	Stress-induced-phosphoprotein 1 (STI1) (Hsc70/Hsp90-organizing protein) (Hop) (Renal carcinoma antigen NY-REN-11) (Transformation-sensitive protein IEF SSP 3521)	STIP1	#N/A	-1.6	-2.85	-0.35	3.47473	0.000335173	359
QYLPNSHPPTVVR_	QYLPNSHPPTVVR	P07498	P07498	Kappa-casein	CSN3	#N/A	-1.15	-2.1	-0.2	3.47463	0.000335252	360
TIESLSSSEESITEYK_	TIESLSSSEESITEYK	P05814	P05814	Beta-casein	CSN2	#N/A	-0.6	-1.1	-0.1	3.4745	0.000335352	361
RPKLPLRYPERLQNPSESSEPIPLESREEYMNGMNR_[Mox]	RPKLPLRYPERLQNPSESSEPIPLESREEYMNGMNR	P47710	P47710	Alpha-S1-casein [Cleaved into: Casoxin-D]	CSN1S1	#N/A	1.68	0.36	3	3.47446	0.00033538	362
MPVLKSPTIPFFDPQIPKLTDLENL_	MPVLKSPTIPFFDPQIPKLTDLENL	P05814	P05814	Beta-casein	CSN2	#N/A	1	0.19	1.81	3.46817	0.000340276	363
EDQQQGEDEHQDKIYPSFQPQP_	EDQQQGEDEHQDKIYPSFQPQP	P05814	P05814	Beta-casein	CSN2	#N/A	0.94	0.16	1.72	3.46561	0.000342289	364
PVLKSPTIPFFDPQIPK_	PVLKSPTIPFFDPQIPK	P05814	P05814	Beta-casein	CSN2	#N/A	-0.93	-1.7	-0.16	3.46247	0.000344769	365
LKSPTIPFFDPQIPKLTDLENLHLPLPLLQPLMQQVPQPIPQT_[Mox33]	LKSPTIPFFDPQIPKLTDLENLHLPLPLLQPLMQQVPQPIPQT	P05814	P05814	Beta-casein	CSN2	#N/A	1.39	0.27	2.51	3.45757	0.000348684	366
APDEKVLDSGFREIE_	APDEKVLDSGFREIE	P01833	P01833	Polymeric immunoglobulin receptor (PIgR) (Poly-Ig receptor) (Hepatocellular carcinoma-associated protein TB6) [Cleaved into: Secretory component]	PIGR	#N/A	-1	-1.79	-0.21	3.45468	0.000351009	367
DTVYTKGRVMPVLKSPTIPFFDPQIPKLTDLENLHLPLP_	DTVYTKGRVMPVLKSPTIPFFDPQIPKLTDLENLHLPLP	P05814	P05814	Beta-casein	CSN2	#N/A	1.07	0.17	1.97	3.44849	0.000356047	368
QPKVLPIPQQVVPYP_	QPKVLPIPQQVVPYP	P05814	P05814	Beta-casein	CSN2	#N/A	1.04	0.17	1.91	3.44157	0.000361768	369
VLKSPTIPFFDPQIPK_	VLKSPTIPFFDPQIPK	P05814	P05814	Beta-casein	CSN2	#N/A	-1.07	-1.96	-0.18	3.4393	0.000363663	370
DLENLHLPLPLLQPLMQQVPQPIPQ_	DLENLHLPLPLLQPLMQQVPQPIPQ	P05814	P05814	Beta-casein	CSN2	#N/A	1.09	0.19	1.99	3.43895	0.000363961	371
GRVMPVLK_[Mox4]	GRVMPVLK	P05814	P05814	Beta-casein	CSN2	#N/A	-1.06	-1.94	-0.18	3.43883	0.00036406	372
QPEIMEVPKAKDT_pyro-Glu [N-TerMox]	QPEIMEVPKAKDT	P05814	P05814	Beta-casein	CSN2	#N/A	1.37	0.24	2.5	3.43838	0.000364433	373
YNQKEFQLYSYACVYWNLS_	YNQKEFQLYSYACVYWNLS	Q96K78	Q96K78	Adhesion G-protein coupled receptor G7 (G-protein coupled receptor 128)	ADGRG7	#N/A	-1.11	-2.03	-0.19	3.43759	0.000365098	374
QPQPLIYPFVEPIPYGFLPQNIL_pyro-Glu [N-TerMox]	QPQPLIYPFVEPIPYGFLPQNIL	P05814	P05814	Beta-casein	CSN2	#N/A	1.01	0.17	1.85	3.43602	0.000366418	375
LPNSHPPTVVRRPNLHP_	LPNSHPPTVVRRPNLHP	P07498	P07498	Kappa-casein	CSN3	#N/A	1.33	0.24	2.42	3.43002	0.000371516	376
AKDTVYTKGRVMPVL_[Mox12]	AKDTVYTKGRVMPVL	P05814	P05814	Beta-casein	CSN2	#N/A	-1.25	-2.26	-0.24	3.42269	0.000377845	377
VMPVLKSPTIPFFDPQIPKLTDLENLHLPL_	VMPVLKSPTIPFFDPQIPKLTDLENLHLPL	P05814	P05814	Beta-casein	CSN2	#N/A	1.42	0.24	2.6	3.42136	0.000378998	378
YPERLQNPSESSEPIPLESREEYMNGMN_[Mox24; Mox27]	YPERLQNPSESSEPIPLESREEYMNGMN	P47710	P47710	Alpha-S1-casein [Cleaved into: Casoxin-D]	CSN1S1	#N/A	-1.56	-2.79	-0.33	3.41453	0.000385009	379
RLQNPSESSEPIPLESREE_	RLQNPSESSEPIPLESREE	P47710	P47710	Alpha-S1-casein [Cleaved into: Casoxin-D]	CSN1S1	#N/A	-1.26	-2.28	-0.24	3.41273	0.000386604	380
DQTVSDNELQEMSNQGSKYVNKE_	DQTVSDNELQEMSNQGSKYVNKE	P10909	P10909	Clusterin (Aging-associated gene 4 protein) (Apolipoprotein J) (Apo-J) (Complement cytolysis inhibitor) (CLI) (Complement-associated protein SP-40,40) (Ku70-binding protein 1) (NA1/NA2) (Sulfated glycoprotein 2) (SGP-2) (Testosterone-repressed prostate message 2) (TRPM-2) [Cleaved into: Clusterin beta chain (ApoJalpha) (Complement cytolysis inhibitor a chain); Clusterin alpha chain (ApoJbeta) (Co…	CLU	#N/A	0.94	0.15	1.73	3.40645	0.00039224	381
VPQPEIMEVPK_	VPQPEIMEVPK	P05814	P05814	Beta-casein	CSN2	#N/A	0.89	0.14	1.64	3.4058	0.000392822	382
DPQIPKLTDLEN_	DPQIPKLTDLEN	P05814	P05814	Beta-casein	CSN2	#N/A	1.03	0.17	1.89	3.40008	0.000398035	383
LPLRYPE_	LPLRYPE	P47710	P47710	Alpha-S1-casein [Cleaved into: Casoxin-D]	CSN1S1	#N/A	-1.21	-2.22	-0.2	3.39489	0.000402815	384
MPVLKSPTIPFFDPQIPKLTDLENLHL_	MPVLKSPTIPFFDPQIPKLTDLENLHL	P05814	P05814	Beta-casein	CSN2	#N/A	1.23	0.24	2.22	3.39473	0.000402972	385
AIQDPRLFAEEKAVADTRDQ_	AIQDPRLFAEEKAVADTRDQ	P01833	P01833	Polymeric immunoglobulin receptor (PIgR) (Poly-Ig receptor) (Hepatocellular carcinoma-associated protein TB6) [Cleaved into: Secretory component]	PIGR	#N/A	-1.06	-1.95	-0.17	3.39385	0.000403788	386
PTHQIYPVTQ_	PTHQIYPVTQ	P05814	P05814	Beta-casein	CSN2	#N/A	-1.08	-1.99	-0.17	3.38799	0.00040927	387
LKSPTIPFFDPQIPKLTDLENLHLP_	LKSPTIPFFDPQIPKLTDLENLHLP	P05814	P05814	Beta-casein	CSN2	#N/A	1.08	0.18	1.98	3.3839	0.000413138	388
NPTAHENYEKNNVM_	NPTAHENYEKNNVM	P47710	P47710	Alpha-S1-casein [Cleaved into: Casoxin-D]	CSN1S1	#N/A	1.07	0.17	1.97	3.3838	0.000413235	389
DGREQEAEQMPEYRGRATLVQDGIAKG_[Mox10]	DGREQEAEQMPEYRGRATLVQDGIAKG	Q13410	Q13410	Butyrophilin subfamily 1 member A1 (BT)	BTN1A1	#N/A	-1.55	-2.6	-0.5	3.38117	0.000415752	390
DLENLHLPLPLL_	DLENLHLPLPLL	P05814	P05814	Beta-casein	CSN2	#N/A	1	0.15	1.85	3.38056	0.000416332	391
FPVSQDQEREKR_	FPVSQDQEREKR	Q8NFU4	Q8NFU4	Follicular dendritic cell secreted peptide (FDC secreted protein) (FDC-SP)	FDCSP	#N/A	-1.17	-2.16	-0.18	3.38055	0.000416341	392
GRVMPVLKSPTIPFFDPQIPKLTDLENL_[Mox4]	GRVMPVLKSPTIPFFDPQIPKLTDLENL	P05814	P05814	Beta-casein	CSN2	#N/A	-1.32	-2.39	-0.25	3.37508	0.000421618	393
KVEISIPASSLPRLTP_	KVEISIPASSLPRLTP	Q13410	Q13410	Butyrophilin subfamily 1 member A1 (BT)	BTN1A1	#N/A	-1.24	-2.28	-0.2	3.37183	0.000424786	394
DELEDEAKAARARALA_	DELEDEAKAARARALA	Q9Y2R0	Q9Y2R0	Cytochrome c oxidase assembly factor 3 homolog, mitochondrial (Coiled-coil domain-containing protein 56) (Mitochondrial translation regulation assembly intermediate of cytochrome c oxidase protein of 12 kDa)	COA3	#N/A	-1.17	-2.13	-0.21	3.37015	0.000426428	395
TYDLMSSAYLSTKDQYPYLK_	TYDLMSSAYLSTKDQYPYLK	Q99541	Q99541	Perilipin-2 (Adipophilin) (Adipose differentiation-related protein) (ADRP)	PLIN2	#N/A	-1.19	-2.17	-0.21	3.36668	0.000429856	396
MQQVPQPIPQTLALPPQPLWSVPQP_[Mox1]	MQQVPQPIPQTLALPPQPLWSVPQP	P05814	P05814	Beta-casein	CSN2	#N/A	-1.4	-2.52	-0.28	3.36572	0.000430803	397
GEDEHQDKIYPSFQPQPLI_	GEDEHQDKIYPSFQPQPLI	P05814	P05814	Beta-casein	CSN2	#N/A	-1	-1.79	-0.21	3.36224	0.000434271	398
SPTIPFFDPQIPKLTDLENLHL_	SPTIPFFDPQIPKLTDLENLHL	P05814	P05814	Beta-casein	CSN2	#N/A	0.96	0.14	1.78	3.35515	0.000441418	399
VEPIPYGFLPQNILPLAQPAVVLPVPQPEIMEVPKAKDTVYT_	VEPIPYGFLPQNILPLAQPAVVLPVPQPEIMEVPKAKDTVYT	P05814	P05814	Beta-casein	CSN2	#N/A	0.99	0.15	1.83	3.35382	0.000442767	400
QKVEKVKHEDQQQGEDEHQDKIYPSFQPQ_pyro-Glu [N-TerMox]	QKVEKVKHEDQQQGEDEHQDKIYPSFQPQ	P05814	P05814	Beta-casein	CSN2	#N/A	1.1	0.17	2.03	3.3522	0.000444425	401
EVPKAKDTVYTKGRVMPV_	EVPKAKDTVYTKGRVMPV	P05814	P05814	Beta-casein	CSN2	#N/A	-1.37	-2.31	-0.43	3.35002	0.000446667	402
PLMQQVPQPIPQTLALPPQP_	PLMQQVPQPIPQTLALPPQP	P05814	P05814	Beta-casein	CSN2	#N/A	1.31	0.22	2.4	3.34735	0.000449419	403
IPQQVVPYPQRA_	IPQQVVPYPQRA	P05814	P05814	Beta-casein	CSN2	#N/A	1	0.15	1.85	3.34703	0.000449747	404
SGNFGGSRNMGGPYGGGNYGPGGSGGSGGYGGRSRY_	SGNFGGSRNMGGPYGGGNYGPGGSGGSGGYGGRSRY	P22626	P22626	Heterogeneous nuclear ribonucleoproteins A2/B1 (hnRNP A2/B1)	HNRNPA2B1	#N/A	-1.37	-2.52	-0.22	3.3455	0.000451339	405
AQPAVVLPVPQPEIMEVPKA_	AQPAVVLPVPQPEIMEVPKA	P05814	P05814	Beta-casein	CSN2	#N/A	1.01	0.15	1.87	3.33777	0.000459441	406
QGQYDLDPLPPFPDHV_pyro-Glu [N-TerMox]	QGQYDLDPLPPFPDHV	P55001	P55001	Microfibrillar-associated protein 2 (MFAP-2) (Microfibril-associated glycoprotein 1) (MAGP) (MAGP-1)	MFAP2	#N/A	-2.58	-4.2	-0.96	3.33278	0.000464746	407
QNPSESSEPIPLESREEYMNGMN_[Mox]	QNPSESSEPIPLESREEYMNGMN	P47710	P47710	Alpha-S1-casein [Cleaved into: Casoxin-D]	CSN1S1	#N/A	-1.59	-2.79	-0.39	3.33129	0.000466346	408
EIMEVPKAKDTV_	EIMEVPKAKDTV	P05814	P05814	Beta-casein	CSN2	#N/A	1.16	0.21	2.11	3.32558	0.000472515	409
RPKLPLRYPERLQNPSESSEPIPLESREEYMNGMNRQ_	RPKLPLRYPERLQNPSESSEPIPLESREEYMNGMNRQ	P47710	P47710	Alpha-S1-casein [Cleaved into: Casoxin-D]	CSN1S1	#N/A	2.07	0.5	3.64	3.32541	0.000472708	410
LNPTHQIYPVTQPLAPV_	LNPTHQIYPVTQPLAPV	P05814	P05814	Beta-casein	CSN2	#N/A	-1.47	-2.59	-0.35	3.32501	0.000473135	411
QPEIMEVPK_	QPEIMEVPK	P05814	P05814	Beta-casein	CSN2	#N/A	0.9	0.13	1.67	3.32476	0.000473418	412
IPFAAPTKALENPQPHPGWQGT_	IPFAAPTKALENPQPHPGWQGT	P19835	P19835	Bile salt-activated lipase (BAL) (EC 3.1.1.13) (EC 3.1.1.3) (EC 3.1.1.6) (Bile salt-stimulated lipase) (BSSL) (Bucelipase) (Carboxyl ester lipase) (Cholesterol esterase) (Pancreatic lysophospholipase) (Sterol esterase)	CEL	#N/A	-1.18	-2.17	-0.19	3.32395	0.000474292	413
MPVLKSPTIPFFDPQIPKLTDLENLHLPLPLLQ_	MPVLKSPTIPFFDPQIPKLTDLENLHLPLPLLQ	P05814	P05814	Beta-casein	CSN2	#N/A	1.2	0.21	2.19	3.31365	0.000485684	414
QDKIYPSFQPQP_	QDKIYPSFQPQP	P05814	P05814	Beta-casein	CSN2	#N/A	1.78	1.09	2.47	3.30877	0.000491164	415
IPQQVVPYPQRAVPVQALL_	IPQQVVPYPQRAVPVQALL	P05814	P05814	Beta-casein	CSN2	#N/A	-1.08	-2.01	-0.15	3.30673	0.000493479	416
INNPYVPRT_	INNPYVPRT	P07498	P07498	Kappa-casein	CSN3	#N/A	-1.12	-2.07	-0.17	3.30387	0.000496743	417
NQELLLNPTH_	NQELLLNPTH	P05814	P05814	Beta-casein	CSN2	#N/A	-1.06	-1.97	-0.15	3.30222	0.000498632	418
DELFQDRFFTREPQDT_	DELFQDRFFTREPQDT	P10909	P10909	Clusterin (Aging-associated gene 4 protein) (Apolipoprotein J) (Apo-J) (Complement cytolysis inhibitor) (CLI) (Complement-associated protein SP-40,40) (Ku70-binding protein 1) (NA1/NA2) (Sulfated glycoprotein 2) (SGP-2) (Testosterone-repressed prostate message 2) (TRPM-2) [Cleaved into: Clusterin beta chain (ApoJalpha) (Complement cytolysis inhibitor a chain); Clusterin alpha chain (ApoJbeta) (Co…	CLU	#N/A	-1.99	-3.58	-0.4	3.3014	0.000499576	419
QQVPQPIPQTLALPPQP_pyro-Glu [N-TerMox]	QQVPQPIPQTLALPPQP	P05814	P05814	Beta-casein	CSN2	#N/A	1	0.14	1.86	3.29787	0.000503649	420
PIPQQVVPYP_	PIPQQVVPYP	P05814	P05814	Beta-casein	CSN2	#N/A	-1.02	-1.86	-0.18	3.29256	0.000509852	421
YPSFQPQPLIYPFVEPIPYGFLPQNIL_	YPSFQPQPLIYPFVEPIPYGFLPQNIL	P05814	P05814	Beta-casein	CSN2	#N/A	1.01	0.14	1.88	3.28566	0.00051801	422
ADAAPDEKVLDSGFREIENK_	ADAAPDEKVLDSGFREIENK	P01833	P01833	Polymeric immunoglobulin receptor (PIgR) (Poly-Ig receptor) (Hepatocellular carcinoma-associated protein TB6) [Cleaved into: Secretory component]	PIGR	#N/A	-1.11	-2.07	-0.15	3.27648	0.000529075	423
GFLPQNILPLAQPA_	GFLPQNILPLAQPA	P05814	P05814	Beta-casein	CSN2	#N/A	-1	-1.84	-0.16	3.27414	0.000531935	424
IPVAQDLNAPSD_	IPVAQDLNAPSD	P10451	P10451	Osteopontin (Bone sialoprotein 1) (Nephropontin) (Secreted phosphoprotein 1) (SPP-1) (Urinary stone protein) (Uropontin)	SPP1	#N/A	-1.04	-1.91	-0.17	3.27152	0.000535155	425
GRVMPVLKSPTIPFFD_[Mox4]	GRVMPVLKSPTIPFFD	P05814	P05814	Beta-casein	CSN2	#N/A	-1.31	-2.43	-0.19	3.26964	0.000537472	426
QQVPQPIPQTLALPPQPLWSVPQP_pyro-Glu [N-TerMox]	QQVPQPIPQTLALPPQPLWSVPQP	P05814	P05814	Beta-casein	CSN2	#N/A	0.88	0.12	1.64	3.26963	0.000537485	427
QEQIRRMNENSHVQVP_pyro-Glu [N-TerMox]	QEQIRRMNENSHVQVP	P47710	P47710	Alpha-S1-casein [Cleaved into: Casoxin-D]	CSN1S1	#N/A	0.98	0.13	1.83	3.26857	0.000538802	428
ALPPQPLWSVPQPKVLPIPQQVVPYPQRAVPVQALLLNQE_	ALPPQPLWSVPQPKVLPIPQQVVPYPQRAVPVQALLLNQE	P05814	P05814	Beta-casein	CSN2	#N/A	-2.08	-3.76	-0.4	3.26803	0.000539473	429
ETVAEKALQEY_	ETVAEKALQEY	P10909	P10909	Clusterin (Aging-associated gene 4 protein) (Apolipoprotein J) (Apo-J) (Complement cytolysis inhibitor) (CLI) (Complement-associated protein SP-40,40) (Ku70-binding protein 1) (NA1/NA2) (Sulfated glycoprotein 2) (SGP-2) (Testosterone-repressed prostate message 2) (TRPM-2) [Cleaved into: Clusterin beta chain (ApoJalpha) (Complement cytolysis inhibitor a chain); Clusterin alpha chain (ApoJbeta) (Co…	CLU	#N/A	-1.35	-2.47	-0.23	3.26404	0.000544457	430
AAALSRHGIRSPGILPVIQPVVVQPVPFMYTSHLQ_[Mox29]	AAALSRHGIRSPGILPVIQPVVVQPVPFMYTSHLQ	P57682	P57682	Krueppel-like factor 3 (Basic krueppel-like factor) (CACCC-box-binding protein BKLF) (TEF-2)	KLF3	#N/A	1.06	0.17	1.95	3.26365	0.000544947	431
ASVDSGSSEEQGGSSRALVSTLVP_	ASVDSGSSEEQGGSSRALVSTLVP	P01833	P01833	Polymeric immunoglobulin receptor (PIgR) (Poly-Ig receptor) (Hepatocellular carcinoma-associated protein TB6) [Cleaved into: Secretory component]	PIGR	#N/A	-1.16	-2.11	-0.21	3.26141	0.000547764	432
LQNPSESSEPIPLESREEYMNGMNRQRNIL_	LQNPSESSEPIPLESREEYMNGMNRQRNIL	P47710	P47710	Alpha-S1-casein [Cleaved into: Casoxin-D]	CSN1S1	#N/A	1.23	0.18	2.28	3.25825	0.000551762	433
IPVAQDLNAPSDWDSR_	IPVAQDLNAPSDWDSR	P10451	P10451	Osteopontin (Bone sialoprotein 1) (Nephropontin) (Secreted phosphoprotein 1) (SPP-1) (Urinary stone protein) (Uropontin)	SPP1	#N/A	-0.93	-1.74	-0.12	3.24458	0.000569397	434
MQQVPQPIPQT_	MQQVPQPIPQT	P05814	P05814	Beta-casein	CSN2	#N/A	1.07	0.14	2	3.24446	0.000569559	435
MPVLKSPT_[Mox1]	MPVLKSPT	P05814	P05814	Beta-casein	CSN2	#N/A	-1.08	-2.02	-0.14	3.23708	0.000579326	436
VMPVLKSPT_[Mox2]	VMPVLKSPT	P05814	P05814	Beta-casein	CSN2	#N/A	-1.05	-1.96	-0.14	3.23639	0.00058024	437
MEVPKAKDTVYTK_[Mox1]	MEVPKAKDTVYTK	P05814	P05814	Beta-casein	CSN2	#N/A	-1.44	-2.65	-0.23	3.23602	0.000580735	438
QPKVLPIPQQVVPYPQRAVP_	QPKVLPIPQQVVPYPQRAVP	P05814	P05814	Beta-casein	CSN2	#N/A	-1.08	-1.99	-0.17	3.23481	0.000582355	439
VPQPKVLPIPQQVVPYPQRA_	VPQPKVLPIPQQVVPYPQRA	P05814	P05814	Beta-casein	CSN2	#N/A	-1.08	-1.99	-0.17	3.23025	0.000588505	440
PTIPFFDPQIPKLTD_	PTIPFFDPQIPKLTD	P05814	P05814	Beta-casein	CSN2	#N/A	-0.99	-1.86	-0.12	3.22437	0.000596523	441
ILPLAQPAVVLPVPQPEIMEVPKAK_	ILPLAQPAVVLPVPQPEIMEVPKAK	P05814	P05814	Beta-casein	CSN2	#N/A	-1.84	-2.87	-0.81	3.22238	0.000599271	442
LPIIQKLEPQ_	LPIIQKLEPQ	Q99541	Q99541	Perilipin-2 (Adipophilin) (Adipose differentiation-related protein) (ADRP)	PLIN2	#N/A	-1.06	-1.98	-0.14	3.21778	0.000605654	443
YVPFPPFSDISNPTAHENYEKNNVMLQW_[Mox25]	YVPFPPFSDISNPTAHENYEKNNVMLQW	P47710	P47710	Alpha-S1-casein [Cleaved into: Casoxin-D]	CSN1S1	#N/A	-1.27	-2.31	-0.23	3.21776	0.000605669	444
QNPSESSEPIPLESREEYMNGMNRQRNIL_pyro-Glu [N-TerMox]	QNPSESSEPIPLESREEYMNGMNRQRNIL	P47710	P47710	Alpha-S1-casein [Cleaved into: Casoxin-D]	CSN1S1	#N/A	-2.93	-4.12	-1.74	3.21655	0.000607367	445
KVHMLYLDTTYCSPEYTFPSQQ_[Mox4]	KVHMLYLDTTYCSPEYTFPSQQ	Q6PJP8	Q6PJP8	DNA cross-link repair 1A protein (SNM1 homolog A) (hSNM1) (hSNM1A)	DCLRE1A	#N/A	0.99	0.13	1.85	3.21281	0.000612623	446
DPLKVYPPLKGSFPENL_	DPLKVYPPLKGSFPENL	P04233	P04233	HLA class II histocompatibility antigen gamma chain (HLA-DR antigens-associated invariant chain) (Ia antigen-associated invariant chain) (Ii) (p33) (CD antigen CD74) [Cleaved into: Class-II-associated invariant chain peptide (CLIP)]	CD74	#N/A	-1.32	-2.38	-0.26	3.21173	0.000614145	447
QGGGALRAPSQGSGAAARS_	QGGGALRAPSQGSGAAARS	Q9GZN4	Q9GZN4	Brain-specific serine protease 4 (BSSP-4) (EC 3.4.21.-) (Serine protease 22) (Serine protease 26) (Tryptase epsilon)	PRSS22	#N/A	-1.24	-2.26	-0.22	3.20968	0.000617048	448
LPVPQPEIMEVPKAKDTVYTKG_[Mox9]	LPVPQPEIMEVPKAKDTVYTKG	P05814	P05814	Beta-casein	CSN2	#N/A	-0.84	-1.58	-0.1	3.20107	0.000629405	449
MPVLKSPTIPFFD_[Mox1]	MPVLKSPTIPFFD	P05814	P05814	Beta-casein	CSN2	#N/A	-1.39	-2.55	-0.23	3.19783	0.000634113	450
DTGKTPVEPEVAIHR_	DTGKTPVEPEVAIHR	P60866	P60866	40S ribosomal protein S20 (Small ribosomal subunit protein uS10)	RPS20	#N/A	-0.99	-1.87	-0.11	3.19656	0.000635969	451
LLQPLMQQVPQPIPQTLALPPQPLWSVPQPK_	LLQPLMQQVPQPIPQTLALPPQPLWSVPQPK	P05814	P05814	Beta-casein	CSN2	#N/A	0.93	0.11	1.75	3.19366	0.000640229	452
LTDLENLHLPLPLLQPLMQQVPQPIPQTLALPPQP_	LTDLENLHLPLPLLQPLMQQVPQPIPQTLALPPQP	P05814	P05814	Beta-casein	CSN2	#N/A	0.95	0.11	1.79	3.19334	0.000640711	453
EESITEYKQKVEKV_	EESITEYKQKVEKV	P05814	P05814	Beta-casein	CSN2	#N/A	1.44	0.24	2.64	3.18872	0.000647555	454
LLNPTHQIYPVTQPLAPVH_	LLNPTHQIYPVTQPLAPVH	P05814	P05814	Beta-casein	CSN2	#N/A	-0.91	-1.71	-0.11	3.18587	0.000651823	455
YPSFQPQPLIYPFVEPIPYGFLPQNI_	YPSFQPQPLIYPFVEPIPYGFLPQNI	P05814	P05814	Beta-casein	CSN2	#N/A	1	0.12	1.88	3.18543	0.000652492	456
LPLPLLQPLMQQVPQPIPQTL_	LPLPLLQPLMQQVPQPIPQTL	P05814	P05814	Beta-casein	CSN2	#N/A	1.01	0.13	1.89	3.18259	0.000656765	457
WSVPQPKVLPIPQQVVPYP_	WSVPQPKVLPIPQQVVPYP	P05814	P05814	Beta-casein	CSN2	#N/A	1.1	0.13	2.07	3.18181	0.000657943	458
DGSRASVDSGSSEEQGGSSR_	DGSRASVDSGSSEEQGGSSR	P01833	P01833	Polymeric immunoglobulin receptor (PIgR) (Poly-Ig receptor) (Hepatocellular carcinoma-associated protein TB6) [Cleaved into: Secretory component]	PIGR	#N/A	-1.08	-2.04	-0.12	3.1815	0.000658408	459
TIESLSSSEESITEYKQK_	TIESLSSSEESITEYKQK	P05814	P05814	Beta-casein	CSN2	#N/A	-0.95	-1.67	-0.23	3.18091	0.000659304	460
DPLKVYPPLK_	DPLKVYPPLK	P04233	P04233	HLA class II histocompatibility antigen gamma chain (HLA-DR antigens-associated invariant chain) (Ia antigen-associated invariant chain) (Ii) (p33) (CD antigen CD74) [Cleaved into: Class-II-associated invariant chain peptide (CLIP)]	CD74	#N/A	-1.1	-2.07	-0.13	3.18013	0.000660499	461
LAGRDLSRLPQLVGVSTPLQGGSNSAAAIGQSSGELR_	LAGRDLSRLPQLVGVSTPLQGGSNSAAAIGQSSGELR	P15291	P15291	Beta-1,4-galactosyltransferase 1 (Beta-1,4-GalTase 1) (Beta4Gal-T1) (b4Gal-T1) (EC 2.4.1.-) (Beta-N-acetylglucosaminyl-glycolipid beta-1,4-galactosyltransferase) (Beta-N-acetylglucosaminylglycopeptide beta-1,4-galactosyltransferase) (EC 2.4.1.38) (Lactose synthase A protein) (EC 2.4.1.22) (N-acetyllactosamine synthase) (EC 2.4.1.90) (Nal synthase) (Neolactotriaosylceramide beta-1,4-galactosyltran…	B4GALT1	#N/A	-1.36	-2.5	-0.22	3.17959	0.000661313	462
QIPKLTDLENLHLPLPLLQPLMQQVPQPIPQT_[Mox22]	QIPKLTDLENLHLPLPLLQPLMQQVPQPIPQT	P05814	P05814	Beta-casein	CSN2	#N/A	-1.34	-2.46	-0.22	3.17889	0.000662378	463
MPVLKSPTIPFFDPQIPK_[Mox1]	MPVLKSPTIPFFDPQIPK	P05814	P05814	Beta-casein	CSN2	#N/A	-1.06	-2	-0.12	3.1731	0.000671277	464
SPTIPFFDPQIPKLTDLENLHLPLPLLQPLMQQVPQPIPQTL_	SPTIPFFDPQIPKLTDLENLHLPLPLLQPLMQQVPQPIPQTL	P05814	P05814	Beta-casein	CSN2	#N/A	0.9	0.1	1.7	3.17227	0.000672565	465
SEESITEYK_	SEESITEYK	P05814	P05814	Beta-casein	CSN2	#N/A	-0.84	-1.58	-0.1	3.17163	0.000673547	466
LWSVPQPKVLPIPQQVVPYPQ_	LWSVPQPKVLPIPQQVVPYPQ	P05814	P05814	Beta-casein	CSN2	#N/A	1.01	0.12	1.9	3.16873	0.000678068	467
DTVYTKGRVMP_[Mox10]	DTVYTKGRVMP	P05814	P05814	Beta-casein	CSN2	#N/A	-1.08	-2.04	-0.12	3.16681	0.00068106	468
TVPEDAEHKAENLLVKEACKFYSSQWHVVN_	TVPEDAEHKAENLLVKEACKFYSSQWHVVN	Q96BY6	Q96BY6	Dedicator of cytokinesis protein 10 (Zizimin-3)	DOCK10	#N/A	-1.33	-2.35	-0.31	3.16182	0.00068893	469
PTIPFFDPQIPKLTDLENLHLPLP_	PTIPFFDPQIPKLTDLENLHLPLP	P05814	P05814	Beta-casein	CSN2	#N/A	1.03	0.12	1.94	3.15672	0.000697074	470
PYPQRAVPVQAL_	PYPQRAVPVQAL	P05814	P05814	Beta-casein	CSN2	#N/A	-1.76	-3.23	-0.29	3.15465	0.000700412	471
PVPQPEIMEVPKAKDTVYTKGRVMP_	PVPQPEIMEVPKAKDTVYTKGRVMP	P05814	P05814	Beta-casein	CSN2	#N/A	1.02	0.17	1.87	3.15218	0.000704395	472
DIQYPDATDEDITSHMESEELNGAYK_	DIQYPDATDEDITSHMESEELNGAYK	P10451	P10451	Osteopontin (Bone sialoprotein 1) (Nephropontin) (Secreted phosphoprotein 1) (SPP-1) (Urinary stone protein) (Uropontin)	SPP1	#N/A	-0.88	-1.66	-0.1	3.1514	0.000705666	473
LPLRYPERLQNPSESSEPIPLESREEYMN_	LPLRYPERLQNPSESSEPIPLESREEYMN	P47710	P47710	Alpha-S1-casein [Cleaved into: Casoxin-D]	CSN1S1	#N/A	-1.05	-1.81	-0.29	3.14536	0.000715543	474
LPLAQPAVVLPVPQPEIMEVPK_[Mox18]	LPLAQPAVVLPVPQPEIMEVPK	P05814	P05814	Beta-casein	CSN2	#N/A	-1.31	-2.45	-0.17	3.14487	0.000716353	475
PKAKDTVYTK_	PKAKDTVYTK	P05814	P05814	Beta-casein	CSN2	#N/A	-1.33	-2.38	-0.28	3.14309	0.000719305	476
DKLTVTSQNLQLENLR_	DKLTVTSQNLQLENLR	P04233	P04233	HLA class II histocompatibility antigen gamma chain (HLA-DR antigens-associated invariant chain) (Ia antigen-associated invariant chain) (Ii) (p33) (CD antigen CD74) [Cleaved into: Class-II-associated invariant chain peptide (CLIP)]	CD74	#N/A	-1.37	-2.49	-0.25	3.14183	0.000721389	477
QYLPNSHPPTVVRRPNLHPSF_pyro-Glu [N-TerMox]	QYLPNSHPPTVVRRPNLHPSF	P07498	P07498	Kappa-casein	CSN3	#N/A	1.05	0.11	1.99	3.13992	0.000724577	478
LLLNPTHQIYPVTQPLAPVHNPISV_	LLLNPTHQIYPVTQPLAPVHNPISV	P05814	P05814	Beta-casein	CSN2	#N/A	-0.92	-1.75	-0.09	3.13377	0.000734911	479
DSVDIFKG_	DSVDIFKG	P19835	P19835	Bile salt-activated lipase (BAL) (EC 3.1.1.13) (EC 3.1.1.3) (EC 3.1.1.6) (Bile salt-stimulated lipase) (BSSL) (Bucelipase) (Carboxyl ester lipase) (Cholesterol esterase) (Pancreatic lysophospholipase) (Sterol esterase)	CEL	#N/A	-0.97	-1.84	-0.1	3.13316	0.000735934	480
DLSRLPQLVGVSTPLQGGSNSAAAIGQSSGELR_	DLSRLPQLVGVSTPLQGGSNSAAAIGQSSGELR	P15291	P15291	Beta-1,4-galactosyltransferase 1 (Beta-1,4-GalTase 1) (Beta4Gal-T1) (b4Gal-T1) (EC 2.4.1.-) (Beta-N-acetylglucosaminyl-glycolipid beta-1,4-galactosyltransferase) (Beta-N-acetylglucosaminylglycopeptide beta-1,4-galactosyltransferase) (EC 2.4.1.38) (Lactose synthase A protein) (EC 2.4.1.22) (N-acetyllactosamine synthase) (EC 2.4.1.90) (Nal synthase) (Neolactotriaosylceramide beta-1,4-galactosyltran…	B4GALT1	#N/A	-1.02	-1.92	-0.12	3.13311	0.000736015	481
IPVKQADSGSSEEKQLYNKYPDAVATWLNPDPSQKQN_	IPVKQADSGSSEEKQLYNKYPDAVATWLNPDPSQKQN	P10451	P10451	Osteopontin (Bone sialoprotein 1) (Nephropontin) (Secreted phosphoprotein 1) (SPP-1) (Urinary stone protein) (Uropontin)	SPP1	#N/A	1.14	0.14	2.14	3.13263	0.00073684	482
RISHELDSASSEVN_	RISHELDSASSEVN	P10451	P10451	Osteopontin (Bone sialoprotein 1) (Nephropontin) (Secreted phosphoprotein 1) (SPP-1) (Urinary stone protein) (Uropontin)	SPP1	#N/A	1.74	0.31	3.17	3.12994	0.00074142	483
IWDFVSGSFSPSP_	IWDFVSGSFSPSP	Q9H9P5	Q9H9P5	Putative E3 ubiquitin-protein ligase UNKL (EC 2.3.2.-) (RING finger protein unkempt-like) (Zinc finger CCCH domain-containing protein 5-like)	UNKL	#N/A	-1.08	-2.04	-0.12	3.11669	0.000764373	484
PVPQPEIMEVPKAKDTVYTKG_	PVPQPEIMEVPKAKDTVYTKG	P05814	P05814	Beta-casein	CSN2	#N/A	1	0.1	1.9	3.1131	0.000770732	485
IPLSPMGEDSAPR_[Mox6]	IPLSPMGEDSAPR	Q13410	Q13410	Butyrophilin subfamily 1 member A1 (BT)	BTN1A1	#N/A	-1.08	-2.04	-0.12	3.11197	0.000772734	486
DPAEEDTNVYTEKHSDSLFK_	DPAEEDTNVYTEKHSDSLFK	P34741	P34741	Syndecan-2 (SYND2) (Fibroglycan) (Heparan sulfate proteoglycan core protein) (HSPG) (CD antigen CD362)	SDC2	#N/A	-0.95	-1.8	-0.1	3.11182	0.000772993	487
AINNPYVPR_	AINNPYVPR	P07498	P07498	Kappa-casein	CSN3	#N/A	-1.05	-1.99	-0.11	3.10669	0.000782182	488
SSSEESITEYK_	SSSEESITEYK	P05814	P05814	Beta-casein	CSN2	#N/A	-0.63	-1.2	-0.06	3.10621	0.000783048	489
PQIPKLTDLENLHLPLPLL_	PQIPKLTDLENLHLPLPLL	P05814	P05814	Beta-casein	CSN2	#N/A	1.02	0.15	1.89	3.10507	0.000785105	490
NSHVQVPFQQLN_	NSHVQVPFQQLN	P47710	P47710	Alpha-S1-casein [Cleaved into: Casoxin-D]	CSN1S1	#N/A	-1.84	-3.32	-0.36	3.10486	0.000785487	491
LPLRYPERLQNPSESSEPIPLESREEYMNGMN_[Mox28; Mox31]	LPLRYPERLQNPSESSEPIPLESREEYMNGMN	P47710	P47710	Alpha-S1-casein [Cleaved into: Casoxin-D]	CSN1S1	#N/A	-1.07	-2.02	-0.12	3.10387	0.000787282	492
LLLNPTHQIYPVT_	LLLNPTHQIYPVT	P05814	P05814	Beta-casein	CSN2	#N/A	-0.89	-1.67	-0.11	3.10385	0.000787317	493
PQNILPLAQPAVVLPVPQPEIMEVPKAKDTVYTK_	PQNILPLAQPAVVLPVPQPEIMEVPKAKDTVYTK	P05814	P05814	Beta-casein	CSN2	#N/A	1.02	0.1	1.94	3.1023	0.000790124	494
DLNAPSDWDSR_	DLNAPSDWDSR	P10451	P10451	Osteopontin (Bone sialoprotein 1) (Nephropontin) (Secreted phosphoprotein 1) (SPP-1) (Urinary stone protein) (Uropontin)	SPP1	#N/A	-1.18	-2.09	-0.27	3.09977	0.000794756	495
SPTIPFFDPQIPKLTDLENLHLPLPLLQPLMQQVPQPIP_[Mox31]	SPTIPFFDPQIPKLTDLENLHLPLPLLQPLMQQVPQPIP	P05814	P05814	Beta-casein	CSN2	#N/A	-1.56	-2.81	-0.31	3.09278	0.000807647	496
DPQIPKLTDLENLHL_	DPQIPKLTDLENLHL	P05814	P05814	Beta-casein	CSN2	#N/A	0.99	0.1	1.88	3.08978	0.000813242	497
ESITEYK_	ESITEYK	P05814	P05814	Beta-casein	CSN2	#N/A	-0.72	-1.37	-0.07	3.0786	0.000834447	498
SGSSEEQGGSSRALVSTLV_	SGSSEEQGGSSRALVSTLV	P01833	P01833	Polymeric immunoglobulin receptor (PIgR) (Poly-Ig receptor) (Hepatocellular carcinoma-associated protein TB6) [Cleaved into: Secretory component]	PIGR	#N/A	-1.25	-2.31	-0.19	3.07108	0.000849017	499
TPLQGGSNSAAAIGQSSGELR_	TPLQGGSNSAAAIGQSSGELR	P15291	P15291	Beta-1,4-galactosyltransferase 1 (Beta-1,4-GalTase 1) (Beta4Gal-T1) (b4Gal-T1) (EC 2.4.1.-) (Beta-N-acetylglucosaminyl-glycolipid beta-1,4-galactosyltransferase) (Beta-N-acetylglucosaminylglycopeptide beta-1,4-galactosyltransferase) (EC 2.4.1.38) (Lactose synthase A protein) (EC 2.4.1.22) (N-acetyllactosamine synthase) (EC 2.4.1.90) (Nal synthase) (Neolactotriaosylceramide beta-1,4-galactosyltran…	B4GALT1	#N/A	-1.09	-2.06	-0.12	3.06839	0.000854293	500
EPQDTYHYLPFSLPH_	EPQDTYHYLPFSLPH	P10909	P10909	Clusterin (Aging-associated gene 4 protein) (Apolipoprotein J) (Apo-J) (Complement cytolysis inhibitor) (CLI) (Complement-associated protein SP-40,40) (Ku70-binding protein 1) (NA1/NA2) (Sulfated glycoprotein 2) (SGP-2) (Testosterone-repressed prostate message 2) (TRPM-2) [Cleaved into: Clusterin beta chain (ApoJalpha) (Complement cytolysis inhibitor a chain); Clusterin alpha chain (ApoJbeta) (Co…	CLU	#N/A	-1.24	-2.33	-0.15	3.06718	0.000856684	501
AQDLNAPSDWDSRGKDSYETSQLDDQSAETHSHKQSRLY_	AQDLNAPSDWDSRGKDSYETSQLDDQSAETHSHKQSRLY	P10451	P10451	Osteopontin (Bone sialoprotein 1) (Nephropontin) (Secreted phosphoprotein 1) (SPP-1) (Urinary stone protein) (Uropontin)	SPP1	#N/A	1.93	0.32	3.54	3.067	0.000857036	502
LQPLMQQVPQPIPQTLALPPQPLWSVPQPK_	LQPLMQQVPQPIPQTLALPPQPLWSVPQPK	P05814	P05814	Beta-casein	CSN2	#N/A	-1.7	-3.2	-0.2	3.0572	0.000876603	503
DSGFREIE_	DSGFREIE	P01833	P01833	Polymeric immunoglobulin receptor (PIgR) (Poly-Ig receptor) (Hepatocellular carcinoma-associated protein TB6) [Cleaved into: Secretory component]	PIGR	#N/A	-1.06	-2.02	-0.1	3.05494	0.000881167	504
ADAAPDEKVLDSGFREIENKAIQDPR_	ADAAPDEKVLDSGFREIENKAIQDPR	P01833	P01833	Polymeric immunoglobulin receptor (PIgR) (Poly-Ig receptor) (Hepatocellular carcinoma-associated protein TB6) [Cleaved into: Secretory component]	PIGR	#N/A	-1.04	-1.99	-0.09	3.05399	0.00088309	505
QPQPLIYPFVEPIPYGFLPQN_	QPQPLIYPFVEPIPYGFLPQN	P05814	P05814	Beta-casein	CSN2	#N/A	0.94	0.1	1.78	3.05188	0.000887391	506
PLAPVHNPI_	PLAPVHNPI	P05814	P05814	Beta-casein	CSN2	#N/A	-0.97	-1.86	-0.08	3.05186	0.000887449	507
EIPLSPMGEDSAPRDADTLH_[Mox7]	EIPLSPMGEDSAPRDADTLH	Q13410	Q13410	Butyrophilin subfamily 1 member A1 (BT)	BTN1A1	#N/A	-1.18	-2.22	-0.14	3.0488	0.000893713	508
ADGSRASVDSGSSEEQGGSSRALVSTLV_	ADGSRASVDSGSSEEQGGSSRALVSTLV	P01833	P01833	Polymeric immunoglobulin receptor (PIgR) (Poly-Ig receptor) (Hepatocellular carcinoma-associated protein TB6) [Cleaved into: Secretory component]	PIGR	#N/A	-0.97	-1.81	-0.13	3.04302	0.000905686	509
LPQNILPLAQPAVVLPVPQPEIMEVPKAKDTVYTK_	LPQNILPLAQPAVVLPVPQPEIMEVPKAKDTVYTK	P05814	P05814	Beta-casein	CSN2	#N/A	0.95	0.08	1.82	3.04172	0.000908416	510
SPDDADFVDVLHTFTRGSPG_	SPDDADFVDVLHTFTRGSPG	P06858	P06858	Lipoprotein lipase (LPL) (EC 3.1.1.34) (Phospholipase A1) (EC 3.1.1.32)	LPL	#N/A	-1.18	-2.22	-0.14	3.03877	0.0009146	511
GSSEEQGGSSRALVSTLV_	GSSEEQGGSSRALVSTLV	P01833	P01833	Polymeric immunoglobulin receptor (PIgR) (Poly-Ig receptor) (Hepatocellular carcinoma-associated protein TB6) [Cleaved into: Secretory component]	PIGR	#N/A	-1.22	-2.22	-0.22	3.03588	0.000920698	512
GRVMPVLKSPTIPFFDPQIPKLTDLENLHLPLPLLQ_	GRVMPVLKSPTIPFFDPQIPKLTDLENLHLPLPLLQ	P05814	P05814	Beta-casein	CSN2	#N/A	0.93	0.08	1.78	3.0346	0.000923423	513
VPVQALLLNQELLLNPTHQIYP_	VPVQALLLNQELLLNPTHQIYP	P05814	P05814	Beta-casein	CSN2	#N/A	0.87	0.08	1.66	3.0336	0.000925556	514
LKSPTIPFFDPQIPKLTDLENLHLPLP_	LKSPTIPFFDPQIPKLTDLENLHLPLP	P05814	P05814	Beta-casein	CSN2	#N/A	0.93	0.08	1.78	3.03063	0.000931897	515
QDNTRKIIIK_pyro-Glu [N-TerMox]	QDNTRKIIIK	P12273	P12273	Prolactin-inducible protein (Gross cystic disease fluid protein 15) (GCDFP-15) (Prolactin-induced protein) (Secretory actin-binding protein) (SABP) (gp17)	PIP	#N/A	-0.97	-1.85	-0.09	3.02884	0.000935748	516
MNENSHVQVPFQ_	MNENSHVQVPFQ	P47710	P47710	Alpha-S1-casein [Cleaved into: Casoxin-D]	CSN1S1	#N/A	-3.7	-5.36	-2.04	3.02844	0.000936621	517
PIPQQVVPYPQRA_	PIPQQVVPYPQRA	P05814	P05814	Beta-casein	CSN2	#N/A	-1.02	-1.95	-0.09	3.01856	0.000958162	518
IPFFDPQIPKLTDLENLHL_	IPFFDPQIPKLTDLENLHL	P05814	P05814	Beta-casein	CSN2	#N/A	0.94	0.08	1.8	3.01682	0.000962022	519
PQPLSLPSTQPLPLPQTLPQGQSPHLTQVKSLAQPQSPFRALLP_	PQPLSLPSTQPLPLPQTLPQGQSPHLTQVKSLAQPQSPFRALLP	Q6ZQQ2	Q6ZQQ2	Spermatogenesis-associated protein 31D1 (Protein FAM75D1)	SPATA31D1	#N/A	-0.92	-1.75	-0.09	3.01212	0.000972478	520
RPKLPLRYPERLQNPSESSEPIPLESREEYMNGMNR_	RPKLPLRYPERLQNPSESSEPIPLESREEYMNGMNR	P47710	P47710	Alpha-S1-casein [Cleaved into: Casoxin-D]	CSN1S1	#N/A	1.09	0.11	2.07	3.01183	0.000973121	521
SVPQPKVLPIPQQVVPYPQRAVPVQA_	SVPQPKVLPIPQQVVPYPQRAVPVQA	P05814	P05814	Beta-casein	CSN2	#N/A	0.94	0.07	1.81	3.01125	0.000974421	522
EPEPELR_	EPEPELR	P02649	P02649	Apolipoprotein E (Apo-E)	APOE	#N/A	-0.78	-1.5	-0.06	3.01007	0.00097708	523
SSSEESITEYKQKVEKVKH_	SSSEESITEYKQKVEKVKH	P05814	P05814	Beta-casein	CSN2	#N/A	2.04	0.41	3.67	3.00899	0.000979509	524
DTVYTKGRVMPV_[Mox10]	DTVYTKGRVMPV	P05814	P05814	Beta-casein	CSN2	#N/A	-1.54	-2.81	-0.27	3.00807	0.000981599	525
PTAHENYEKNNV_	PTAHENYEKNNV	P47710	P47710	Alpha-S1-casein [Cleaved into: Casoxin-D]	CSN1S1	#N/A	-0.96	-1.84	-0.08	3.00562	0.000987141	526
DENFILK_	DENFILK	P62937	P62937	Peptidyl-prolyl cis-trans isomerase A (PPIase A) (EC 5.2.1.8) (Cyclophilin A) (Cyclosporin A-binding protein) (Rotamase A) [Cleaved into: Peptidyl-prolyl cis-trans isomerase A, N-terminally processed]	PPIA	#N/A	-0.93	-1.79	-0.07	2.99937	0.00100146	527
DSGSSEEQGGSSRALVSTL_	DSGSSEEQGGSSRALVSTL	P01833	P01833	Polymeric immunoglobulin receptor (PIgR) (Poly-Ig receptor) (Hepatocellular carcinoma-associated protein TB6) [Cleaved into: Secretory component]	PIGR	#N/A	-1.06	-2.04	-0.08	2.9957	0.00100995	528
VMPVLKSPTIPFFD_[Mox2]	VMPVLKSPTIPFFD	P05814	P05814	Beta-casein	CSN2	#N/A	-1.16	-2.19	-0.13	2.98812	0.00102773	529
AVVLPVPQPEIMEVPKAK_	AVVLPVPQPEIMEVPKAK	P05814	P05814	Beta-casein	CSN2	#N/A	-2.95	-5.2	-0.7	2.98811	0.00102777	530
FGHGAEDSLADQAANEWGRSGKDPNH_	FGHGAEDSLADQAANEWGRSGKDPNH	P0DJI8	P0DJI8	Serum amyloid A-1 protein (SAA) [Cleaved into: Amyloid protein A (Amyloid fibril protein AA); Serum amyloid protein A(2-104); Serum amyloid protein A(3-104); Serum amyloid protein A(2-103); Serum amyloid protein A(2-102); Serum amyloid protein A(4-101)]	SAA1	#N/A	-1.26	-2.39	-0.13	2.9828	0.00104039	531
AQPAVVLPVPQPEIMEVPKAKDTVYTKG_	AQPAVVLPVPQPEIMEVPKAKDTVYTKG	P05814	P05814	Beta-casein	CSN2	#N/A	0.99	0.07	1.91	2.98158	0.00104333	532
VPFPPFSDISNPTAH_	VPFPPFSDISNPTAH	P47710	P47710	Alpha-S1-casein [Cleaved into: Casoxin-D]	CSN1S1	#N/A	-1.17	-2.18	-0.16	2.97948	0.00104838	533
FVEPIPYGFLPQNILPLAQPAVVLPVPQPEIMEVPK_	FVEPIPYGFLPQNILPLAQPAVVLPVPQPEIMEVPK	P05814	P05814	Beta-casein	CSN2	#N/A	0.81	0.05	1.57	2.97549	0.00105806	534
DTSPSEETDQEVFLGPPEAQSFLSSHTRIPR_	DTSPSEETDQEVFLGPPEAQSFLSSHTRIPR	O14669	O14669	Transmembrane gamma-carboxyglutamic acid protein 2 (Proline-rich gamma-carboxyglutamic acid protein 2) (Proline-rich Gla protein 2)	PRRG2	#N/A	-1	-1.93	-0.07	2.96946	0.00107286	535
RPDIQYPDATDEDITSHMESEELNGAY_[Mox18]	RPDIQYPDATDEDITSHMESEELNGAY	P10451	P10451	Osteopontin (Bone sialoprotein 1) (Nephropontin) (Secreted phosphoprotein 1) (SPP-1) (Urinary stone protein) (Uropontin)	SPP1	#N/A	-0.97	-1.86	-0.08	2.96454	0.00108508	536
IPKLTDLENLHLPLPLLQPLMQQVPQPIPQT_	IPKLTDLENLHLPLPLLQPLMQQVPQPIPQT	P05814	P05814	Beta-casein	CSN2	#N/A	1.14	0.16	2.12	2.95363	0.00111268	537
VLPIPQQVVPYPQRAVPVQAL_	VLPIPQQVVPYPQRAVPVQAL	P05814	P05814	Beta-casein	CSN2	#N/A	-0.96	-1.86	-0.06	2.95357	0.00111284	538
PKLTDLENLHLPL_	PKLTDLENLHLPL	P05814	P05814	Beta-casein	CSN2	#N/A	1.13	0.09	2.17	2.95301	0.00111426	539
DHIYQEEMLEMAQKGVLHAVHTAYS_[Mox8; Mox11]	DHIYQEEMLEMAQKGVLHAVHTAYS	P35228	P35228	Nitric oxide synthase, inducible (EC 1.14.13.39) (Hepatocyte NOS) (HEP-NOS) (Inducible NO synthase) (Inducible NOS) (iNOS) (NOS type II) (Peptidyl-cysteine S-nitrosylase NOS2)	NOS2	#N/A	-1.04	-1.98	-0.1	2.95057	0.00112054	540
IPKLTDLENLHLPLPLLQP_	IPKLTDLENLHLPLPLLQP	P05814	P05814	Beta-casein	CSN2	#N/A	0.77	0.05	1.49	2.94819	0.00112671	541
LWSVPQPKVLPIPQQVVPYPQRAVPVQALLLN_	LWSVPQPKVLPIPQQVVPYPQRAVPVQALLLN	P05814	P05814	Beta-casein	CSN2	#N/A	-1.01	-1.95	-0.07	2.94521	0.00113446	542
NKYPDAVATWLNPDPSQK_	NKYPDAVATWLNPDPSQK	P10451	P10451	Osteopontin (Bone sialoprotein 1) (Nephropontin) (Secreted phosphoprotein 1) (SPP-1) (Urinary stone protein) (Uropontin)	SPP1	#N/A	-1.15	-2.14	-0.16	2.94251	0.00114153	543
PTAHENYEKNNVMLQW_[Mox13]	PTAHENYEKNNVMLQW	P47710	P47710	Alpha-S1-casein [Cleaved into: Casoxin-D]	CSN1S1	#N/A	-1.14	-2.19	-0.09	2.93912	0.00115048	544
AQPAVVLPVPQPEIMEVPKAKDTVYTK_	AQPAVVLPVPQPEIMEVPKAKDTVYTK	P05814	P05814	Beta-casein	CSN2	#N/A	0.81	0.05	1.57	2.93809	0.00115321	545
AVADTRDQADGSRASVDSGSSEE_	AVADTRDQADGSRASVDSGSSEE	P01833	P01833	Polymeric immunoglobulin receptor (PIgR) (Poly-Ig receptor) (Hepatocellular carcinoma-associated protein TB6) [Cleaved into: Secretory component]	PIGR	#N/A	-1.35	-2.49	-0.21	2.93769	0.00115428	546
LALPPQPLWSVPQPKVLPIPQQVVPYPQRAVP_	LALPPQPLWSVPQPKVLPIPQQVVPYPQRAVP	P05814	P05814	Beta-casein	CSN2	#N/A	-0.9	-1.74	-0.06	2.93444	0.00116295	547
MPVLKSPTIPFFDPQIPKLTD_[Mox1]	MPVLKSPTIPFFDPQIPKLTD	P05814	P05814	Beta-casein	CSN2	#N/A	-1.24	-2.35	-0.13	2.93246	0.00116826	548
EIMEVPKAKDTVY_	EIMEVPKAKDTVY	P05814	P05814	Beta-casein	CSN2	#N/A	1.14	0.08	2.2	2.9302	0.00117435	549
VLPVPQPEIMEVPKAKDTVYTKGRVMPV_[Mox10]	VLPVPQPEIMEVPKAKDTVYTKGRVMPV	P05814	P05814	Beta-casein	CSN2	#N/A	-1.25	-2.35	-0.15	2.92745	0.00118182	550
DISNPTAHENYEKNNVM_	DISNPTAHENYEKNNVM	P47710	P47710	Alpha-S1-casein [Cleaved into: Casoxin-D]	CSN1S1	#N/A	1.05	0.06	2.04	2.92567	0.00118666	551
VPQPKVLPIPQQVVPYPQRAVPVQ_	VPQPKVLPIPQQVVPYPQRAVPVQ	P05814	P05814	Beta-casein	CSN2	#N/A	-1	-1.94	-0.06	2.92185	0.00119716	552
LLTQQTELQSLR_	LLTQQTELQSLR	O75888	O75888	Tumor necrosis factor ligand superfamily member 13 (A proliferation-inducing ligand) (APRIL) (TNF- and APOL-related leukocyte expressed ligand 2) (TALL-2) (TNF-related death ligand 1) (TRDL-1) (CD antigen CD256)	TNFSF13	#N/A	-1.28	-2.1	-0.46	2.92084	0.00119994	553
NQLQLQAAHAQEQIR_	NQLQLQAAHAQEQIR	P47710	P47710	Alpha-S1-casein [Cleaved into: Casoxin-D]	CSN1S1	#N/A	-0.99	-1.91	-0.07	2.92041	0.00120113	554
MQQVPQPIPQTLALPPQPLWSVPQPK_[Mox1]	MQQVPQPIPQTLALPPQPLWSVPQPK	P05814	P05814	Beta-casein	CSN2	#N/A	-1.44	-2.75	-0.13	2.92023	0.00120164	555
QQQGEDEHQDKIYPSFQPQP_pyro-Glu [N-TerMox]	QQQGEDEHQDKIYPSFQPQP	P05814	P05814	Beta-casein	CSN2	#N/A	1.08	0.07	2.09	2.91672	0.00121138	556
IPKLTDLENLHLP_	IPKLTDLENLHLP	P05814	P05814	Beta-casein	CSN2	#N/A	1.13	0.09	2.17	2.91527	0.00121544	557
VPFPPFSDISNPTAHENYEKNNVMLQW_[Mox24]	VPFPPFSDISNPTAHENYEKNNVMLQW	P47710	P47710	Alpha-S1-casein [Cleaved into: Casoxin-D]	CSN1S1	#N/A	-1.34	-2.39	-0.29	2.91302	0.00122175	558
RPDIQYPDA_	RPDIQYPDA	P10451	P10451	Osteopontin (Bone sialoprotein 1) (Nephropontin) (Secreted phosphoprotein 1) (SPP-1) (Urinary stone protein) (Uropontin)	SPP1	#N/A	-1	-1.93	-0.07	2.91016	0.00122981	559
SGSSEEQGGSSRALVSTLVPL_	SGSSEEQGGSSRALVSTLVPL	P01833	P01833	Polymeric immunoglobulin receptor (PIgR) (Poly-Ig receptor) (Hepatocellular carcinoma-associated protein TB6) [Cleaved into: Secretory component]	PIGR	#N/A	-0.92	-1.79	-0.05	2.90997	0.00123034	560
PQIPKLTDLENLHLPLPL_	PQIPKLTDLENLHLPLPL	P05814	P05814	Beta-casein	CSN2	#N/A	1	0.06	1.94	2.90467	0.00124546	561
KSPTIPFFDPQIPKLTDLEN_	KSPTIPFFDPQIPKLTDLEN	P05814	P05814	Beta-casein	CSN2	#N/A	-1.48	-2.74	-0.22	2.90264	0.0012513	562
RVMPVLKSPTIP_[Mox3]	RVMPVLKSPTIP	P05814	P05814	Beta-casein	CSN2	#N/A	-0.99	-1.93	-0.05	2.90017	0.00125844	563
DPQIPKLTDLE_	DPQIPKLTDLE	P05814	P05814	Beta-casein	CSN2	#N/A	-0.93	-1.81	-0.05	2.89821	0.00126412	564
PQPEIMEVPKAKDTVYTKG_	PQPEIMEVPKAKDTVYTKG	P05814	P05814	Beta-casein	CSN2	#N/A	1.29	0.09	2.49	2.89641	0.00126937	565
EPIPLESREEYMNGMN_[Mox]	EPIPLESREEYMNGMN	P47710	P47710	Alpha-S1-casein [Cleaved into: Casoxin-D]	CSN1S1	#N/A	-0.99	-1.93	-0.05	2.8897	0.00128914	566
TMRNSASGPGWYGANPDPRFPAISRFMGPAS_	TMRNSASGPGWYGANPDPRFPAISRFMGPAS	P43699	P43699	Homeobox protein Nkx-2.1 (Homeobox protein NK-2 homolog A) (Thyroid nuclear factor 1) (Thyroid transcription factor 1) (TTF-1) (Thyroid-specific enhancer-binding protein) (T/EBP)	NKX2-1	#N/A	-1.18	-2.11	-0.25	2.8895	0.00128972	567
MQQVPQPIPQTLALPPQPLWSVPQPK_	MQQVPQPIPQTLALPPQPLWSVPQPK	P05814	P05814	Beta-casein	CSN2	#N/A	-1.6	-3.07	-0.13	2.88701	0.00129716	568
DQADGSRASVDSGSSEEQGGSSRALVSTLVP_	DQADGSRASVDSGSSEEQGGSSRALVSTLVP	P01833	P01833	Polymeric immunoglobulin receptor (PIgR) (Poly-Ig receptor) (Hepatocellular carcinoma-associated protein TB6) [Cleaved into: Secretory component]	PIGR	#N/A	-0.99	-1.93	-0.05	2.88649	0.00129869	569
DESLQVAERLT_	DESLQVAERLT	P10909	P10909	Clusterin (Aging-associated gene 4 protein) (Apolipoprotein J) (Apo-J) (Complement cytolysis inhibitor) (CLI) (Complement-associated protein SP-40,40) (Ku70-binding protein 1) (NA1/NA2) (Sulfated glycoprotein 2) (SGP-2) (Testosterone-repressed prostate message 2) (TRPM-2) [Cleaved into: Clusterin beta chain (ApoJalpha) (Complement cytolysis inhibitor a chain); Clusterin alpha chain (ApoJbeta) (Co…	CLU	#N/A	-1	-1.95	-0.05	2.88644	0.00129885	570
PAVVLPVPQPEIMEVPKAKDTVYT_[Mox13]	PAVVLPVPQPEIMEVPKAKDTVYT	P05814	P05814	Beta-casein	CSN2	#N/A	-1.17	-2.19	-0.15	2.88502	0.00130311	571
KHEDQQQGEDEHQDKIYPSFQPQPLIYP_	KHEDQQQGEDEHQDKIYPSFQPQPLIYP	P05814	P05814	Beta-casein	CSN2	#N/A	1.37	0.19	2.55	2.88108	0.00131498	572
DRFFTREPQDTYHYLPFSLP_	DRFFTREPQDTYHYLPFSLP	P10909	P10909	Clusterin (Aging-associated gene 4 protein) (Apolipoprotein J) (Apo-J) (Complement cytolysis inhibitor) (CLI) (Complement-associated protein SP-40,40) (Ku70-binding protein 1) (NA1/NA2) (Sulfated glycoprotein 2) (SGP-2) (Testosterone-repressed prostate message 2) (TRPM-2) [Cleaved into: Clusterin beta chain (ApoJalpha) (Complement cytolysis inhibitor a chain); Clusterin alpha chain (ApoJbeta) (Co…	CLU	#N/A	-1.18	-2.28	-0.08	2.8809	0.00131554	573
DLEDKNSPFYYDWHS_	DLEDKNSPFYYDWHS	Q14802	Q14802	FXYD domain-containing ion transport regulator 3 (Chloride conductance inducer protein Mat-8) (Mammary tumor 8 kDa protein) (Phospholemman-like) (Sodium/potassium-transporting ATPase subunit FXYD3)	FXYD3	#N/A	-1.02	-2	-0.04	2.88077	0.00131593	574
GRVMPVLKSPTIPFFDPQIPKL_[Mox4]	GRVMPVLKSPTIPFFDPQIPKL	P05814	P05814	Beta-casein	CSN2	#N/A	-1.19	-2.29	-0.09	2.87818	0.0013238	575
QEEDRQEEEVTTMI_[Mox13]	QEEDRQEEEVTTMI	Q7Z7L9	Q7Z7L9	Zinc finger and SCAN domain-containing protein 2 (Zinc finger protein 29 homolog) (Zfp-29) (Zinc finger protein 854)	ZSCAN2	#N/A	-1	-1.95	-0.05	2.87806	0.00132415	576
ENLHLPLPLL_	ENLHLPLPLL	P05814	P05814	Beta-casein	CSN2	ACE-inhibitory	-0.93	-1.82	-0.04	2.86897	0.00135218	577
LQNPSESSEPIPLESREEYMNGMNRQRNIL_[Mox]	LQNPSESSEPIPLESREEYMNGMNRQRNIL	P47710	P47710	Alpha-S1-casein [Cleaved into: Casoxin-D]	CSN1S1	#N/A	-1.13	-2.18	-0.08	2.86721	0.00135764	578
PLMQQVPQPIPQTL_[Mox3]	PLMQQVPQPIPQTL	P05814	P05814	Beta-casein	CSN2	#N/A	-1.52	-2.51	-0.53	2.86687	0.00135873	579
LAQPAVVLPVPQPEIMEVPKAK_	LAQPAVVLPVPQPEIMEVPKAK	P05814	P05814	Beta-casein	CSN2	#N/A	-0.93	-1.81	-0.05	2.86603	0.00136134	580
PVPQPEIMEVPKAKDTVYT_	PVPQPEIMEVPKAKDTVYT	P05814	P05814	Beta-casein	CSN2	#N/A	0.89	0.04	1.74	2.85897	0.00138366	581
QNILPLAQPAVVLPVPQPEIMEVPK_pyro-Glu [N-TerMox]	QNILPLAQPAVVLPVPQPEIMEVPK	P05814	P05814	Beta-casein	CSN2	#N/A	0.87	0.04	1.7	2.85662	0.00139117	582
IPVKQADSGSSEEKQLYNKYPDAVAT_	IPVKQADSGSSEEKQLYNKYPDAVAT	P10451	P10451	Osteopontin (Bone sialoprotein 1) (Nephropontin) (Secreted phosphoprotein 1) (SPP-1) (Urinary stone protein) (Uropontin)	SPP1	#N/A	1.12	0.07	2.17	2.8557	0.0013941	583
AGSRDVSLAKADAAPDEKVLDSGFREIEN_	AGSRDVSLAKADAAPDEKVLDSGFREIEN	P01833	P01833	Polymeric immunoglobulin receptor (PIgR) (Poly-Ig receptor) (Hepatocellular carcinoma-associated protein TB6) [Cleaved into: Secretory component]	PIGR	#N/A	1.1	0.08	2.12	2.85542	0.00139503	584
PQQVVPYPQRAVPVQALL_	PQQVVPYPQRAVPVQALL	P05814	P05814	Beta-casein	CSN2	#N/A	-1.03	-2.02	-0.04	2.85495	0.00139652	585
YPVTQPLAPVHNPIS_	YPVTQPLAPVHNPIS	P05814	P05814	Beta-casein	CSN2	#N/A	0.84	0.04	1.64	2.85364	0.00140076	586
MEGVEEKKKEVPAVPETLK_1xAcetyl [N-TerMox]	MEGVEEKKKEVPAVPETLK	P18124	P18124	60S ribosomal protein L7 (Large ribosomal subunit protein uL30)	RPL7	#N/A	-0.98	-1.92	-0.04	2.85308	0.00140254	587
GRATLVQDGIAK_	GRATLVQDGIAK	Q13410	Q13410	Butyrophilin subfamily 1 member A1 (BT)	BTN1A1	#N/A	-0.99	-1.94	-0.04	2.84941	0.00141447	588
KVEISIPASSLPR_	KVEISIPASSLPR	Q13410	Q13410	Butyrophilin subfamily 1 member A1 (BT)	BTN1A1	#N/A	-0.93	-1.68	-0.18	2.84304	0.00143535	589
QDRLDAPPPPAAPLPRWSGPIGVS_pyro-Glu [N-TerMox]	QDRLDAPPPPAAPLPRWSGPIGVS	Q99523	Q99523	Sortilin (100 kDa NT receptor) (Glycoprotein 95) (Gp95) (Neurotensin receptor 3) (NT3) (NTR3)	SORT1	#N/A	-1	-1.95	-0.05	2.84071	0.00144308	590
PYPQRAVP_	PYPQRAVP	P05814	P05814	Beta-casein	CSN2	#N/A	0.89	0.04	1.74	2.83791	0.00145241	591
TLALPPQPLWSVPQPKVLPIPQQVVPYPQR_	TLALPPQPLWSVPQPKVLPIPQQVVPYPQR	P05814	P05814	Beta-casein	CSN2	#N/A	-0.98	-1.92	-0.04	2.83369	0.00146659	592
QYLPNSHPPTVVRRPNL_pyro-Glu [N-TerMox]	QYLPNSHPPTVVRRPNL	P07498	P07498	Kappa-casein	CSN3	#N/A	1.06	0.06	2.06	2.82726	0.00148846	593
NPYVPRTYYANPAVV_	NPYVPRTYYANPAVV	P07498	P07498	Kappa-casein	CSN3	#N/A	-0.94	-1.85	-0.03	2.82407	0.00149945	594
ILPLAQPAVVLPVPQPEIMEVPKAKDTVY_	ILPLAQPAVVLPVPQPEIMEVPKAKDTVY	P05814	P05814	Beta-casein	CSN2	#N/A	1.93	0.17	3.69	2.82396	0.00149981	595
SFQPQPLIYPFVEPIPYGFLPQN_	SFQPQPLIYPFVEPIPYGFLPQN	P05814	P05814	Beta-casein	CSN2	#N/A	0.88	0.04	1.72	2.82059	0.0015115	596
IPLSPMGEDSAPRDADTLH_[Mox6]	IPLSPMGEDSAPRDADTLH	Q13410	Q13410	Butyrophilin subfamily 1 member A1 (BT)	BTN1A1	#N/A	-1.14	-2.2	-0.08	2.82004	0.00151343	597
GPGTPAPTGLSAPLSFIPR_	GPGTPAPTGLSAPLSFIPR	Q6WN34	Q6WN34	Chordin-like protein 2 (Breast tumor novel factor 1) (BNF-1) (Chordin-related protein 2)	CHRDL2	#N/A	-0.96	-1.88	-0.04	2.81613	0.00152712	598
NYEKNNVML_	NYEKNNVML	P47710	P47710	Alpha-S1-casein [Cleaved into: Casoxin-D]	CSN1S1	#N/A	-0.85	-1.68	-0.02	2.81507	0.00153084	599
QNILPLAQPAVVLPVPQPEIMEVPKAKDTVYTK_	QNILPLAQPAVVLPVPQPEIMEVPKAKDTVYTK	P05814	P05814	Beta-casein	CSN2	#N/A	-1.16	-2.25	-0.07	2.81392	0.0015349	600
QQVPQPIPQ_pyro-Glu [N-TerMox]	QQVPQPIPQ	P05814	P05814	Beta-casein	CSN2	#N/A	1.06	0.05	2.07	2.81111	0.00154486	601
YPERLQNPSESSEPIPLESREEYMNGMNRQRNIL_	YPERLQNPSESSEPIPLESREEYMNGMNRQRNIL	P47710	P47710	Alpha-S1-casein [Cleaved into: Casoxin-D]	CSN1S1	#N/A	-2.36	-4.27	-0.45	2.8084	0.00155455	602
HEDQQQGEDEHQDKIYPSFQPQPLIY_	HEDQQQGEDEHQDKIYPSFQPQPLIY	P05814	P05814	Beta-casein	CSN2	#N/A	1.1	0.06	2.14	2.8061	0.00156278	603
VPFPPFSDISNPTAHENYEKNNVM_[Mox24]	VPFPPFSDISNPTAHENYEKNNVM	P47710	P47710	Alpha-S1-casein [Cleaved into: Casoxin-D]	CSN1S1	#N/A	-1.9	-2.86	-0.94	2.80562	0.0015645	604
RPKLPLRYPERLQNPSESSEPIPLESREEYMNGMN_[Mox]	RPKLPLRYPERLQNPSESSEPIPLESREEYMNGMN	P47710	P47710	Alpha-S1-casein [Cleaved into: Casoxin-D]	CSN1S1	#N/A	0.62	0.02	1.22	2.80457	0.00156829	605
PLFPRDHRKPHSFLSQRIMLP_[Mox19]	PLFPRDHRKPHSFLSQRIMLP	Q4ADV7	Q4ADV7	Guanine nucleotide exchange factor subunit RIC1 (Connexin-43-interacting protein of 150 kDa) (Protein RIC1 homolog) (RAB6A-GEF complex partner protein 1)	RIC1	#N/A	1.23	0.05	2.41	2.80166	0.00157886	606
NPAVVRPHAQIPQRQYLPNSHPPT_	NPAVVRPHAQIPQRQYLPNSHPPT	P07498	P07498	Kappa-casein	CSN3	#N/A	0.96	0.03	1.89	2.80135	0.00157997	607
FDPQIPKLTDLENLHLPLPLLQP_	FDPQIPKLTDLENLHLPLPLLQP	P05814	P05814	Beta-casein	CSN2	#N/A	0.86	0.02	1.7	2.80129	0.00158021	608
GRVMPVLKSPTIPFFDPQIPKLTD_	GRVMPVLKSPTIPFFDPQIPKLTD	P05814	P05814	Beta-casein	CSN2	#N/A	0.91	0.03	1.79	2.8009	0.00158162	609
EESITEYK_	EESITEYK	P05814	P05814	Beta-casein	CSN2	#N/A	-0.65	-1.28	-0.02	2.79851	0.00159036	610
IPFFDPQIPKLTDLENLHLPL_	IPFFDPQIPKLTDLENLHLPL	P05814	P05814	Beta-casein	CSN2	#N/A	1.12	0.05	2.19	2.79812	0.00159176	611
FDPQIPKLTDLENLHLPLPLLQ_	FDPQIPKLTDLENLHLPLPLLQ	P05814	P05814	Beta-casein	CSN2	#N/A	0.8	0.02	1.58	2.79361	0.0016084	612
AVVLPVPQPEIMEVPKAKDTVYT_[Mox12]	AVVLPVPQPEIMEVPKAKDTVYT	P05814	P05814	Beta-casein	CSN2	#N/A	-0.89	-1.76	-0.02	2.79289	0.00161104	613
PFFDPQIPKLTDLENLHLPLPLLQPLM_[Mox27]	PFFDPQIPKLTDLENLHLPLPLLQPLM	P05814	P05814	Beta-casein	CSN2	#N/A	1.13	0.06	2.2	2.79026	0.00162084	614
VTQPLAPVHNPISV_	VTQPLAPVHNPISV	P05814	P05814	Beta-casein	CSN2	#N/A	-1.02	-2.02	-0.02	2.78253	0.00164994	615
QPLIYPFVEPIPYG_	QPLIYPFVEPIPYG	P05814	P05814	Beta-casein	CSN2	#N/A	-8.16	-13.66	-2.66	2.77933	0.00166213	616
MPVLKSPTIPFFDPQIP_[Mox1]	MPVLKSPTIPFFDPQIP	P05814	P05814	Beta-casein	CSN2	#N/A	-0.94	-1.86	-0.02	2.7776	0.00166877	617
LLQPLMQQVPQPIP_[Mox6]	LLQPLMQQVPQPIP	P05814	P05814	Beta-casein	CSN2	#N/A	-1.4	-2.71	-0.09	2.77459	0.00168041	618
EVSRLQGTGGPS_	EVSRLQGTGGPS	O75888	O75888	Tumor necrosis factor ligand superfamily member 13 (A proliferation-inducing ligand) (APRIL) (TNF- and APOL-related leukocyte expressed ligand 2) (TALL-2) (TNF-related death ligand 1) (TRDL-1) (CD antigen CD256)	TNFSF13	#N/A	-1	-1.96	-0.04	2.77308	0.00168626	619
IPVAQDLNAPSDWDSRGKDSYETSQLDDQSAETHSHK_	IPVAQDLNAPSDWDSRGKDSYETSQLDDQSAETHSHK	P10451	P10451	Osteopontin (Bone sialoprotein 1) (Nephropontin) (Secreted phosphoprotein 1) (SPP-1) (Urinary stone protein) (Uropontin)	SPP1	#N/A	1.18	0.17	2.19	2.77101	0.0016943	620
ADSGSSEEKQLYNKYPDAVAT_	ADSGSSEEKQLYNKYPDAVAT	P10451	P10451	Osteopontin (Bone sialoprotein 1) (Nephropontin) (Secreted phosphoprotein 1) (SPP-1) (Urinary stone protein) (Uropontin)	SPP1	#N/A	2.61	0.37	4.85	2.76987	0.00169876	621
ASVDSGSSEEQGGSSRALVSTLVPLG_	ASVDSGSSEEQGGSSRALVSTLVPLG	P01833	P01833	Polymeric immunoglobulin receptor (PIgR) (Poly-Ig receptor) (Hepatocellular carcinoma-associated protein TB6) [Cleaved into: Secretory component]	PIGR	#N/A	-0.95	-1.88	-0.02	2.76867	0.00170346	622
QALLLNQELLLNPTHQIYPVTQPLAPV_pyro-Glu [N-TerMox]	QALLLNQELLLNPTHQIYPVTQPLAPV	P05814	P05814	Beta-casein	CSN2	#N/A	0.86	0.02	1.7	2.76786	0.00170663	623
DAAPDEKVLDSGFREIENKA_	DAAPDEKVLDSGFREIENKA	P01833	P01833	Polymeric immunoglobulin receptor (PIgR) (Poly-Ig receptor) (Hepatocellular carcinoma-associated protein TB6) [Cleaved into: Secretory component]	PIGR	#N/A	-1.21	-2.31	-0.11	2.76743	0.00170834	624
SVPQPKVLPIPQQVVPYPQRA_	SVPQPKVLPIPQQVVPYPQRA	P05814	P05814	Beta-casein	CSN2	#N/A	-0.98	-1.94	-0.02	2.76364	0.00172331	625
LLNQELLLNPTHQIYPVTQPLAPVHNP_	LLNQELLLNPTHQIYPVTQPLAPVHNP	P05814	P05814	Beta-casein	CSN2	#N/A	0.85	0.02	1.68	2.76103	0.00173368	626
LLQPLMQQVPQPIPQT_	LLQPLMQQVPQPIPQT	P05814	P05814	Beta-casein	CSN2	#N/A	1	0.02	1.98	2.76037	0.00173631	627
DVTLDPDTAHPHLF_	DVTLDPDTAHPHLF	Q13410	Q13410	Butyrophilin subfamily 1 member A1 (BT)	BTN1A1	#N/A	-0.98	-1.93	-0.03	2.75641	0.00175222	628
LQPLMQQVPQPIPQT_	LQPLMQQVPQPIPQT	P05814	P05814	Beta-casein	CSN2	#N/A	1.02	0.01	2.03	2.75613	0.00175337	629
GVLKKVIRH_	GVLKKVIRH	P24821	P24821	Tenascin (TN) (Cytotactin) (GMEM) (GP 150-225) (Glioma-associated-extracellular matrix antigen) (Hexabrachion) (JI) (Myotendinous antigen) (Neuronectin) (Tenascin-C) (TN-C)	TNC	#N/A	-1	-1.98	-0.02	2.75568	0.00175517	630
DLENLHLP_	DLENLHLP	P05814	P05814	Beta-casein	CSN2	#N/A	0.9	0.01	1.79	2.74576	0.00179574	631
DQADGSRASVDSGSSEEQGGSSRALVSTLVPL_	DQADGSRASVDSGSSEEQGGSSRALVSTLVPL	P01833	P01833	Polymeric immunoglobulin receptor (PIgR) (Poly-Ig receptor) (Hepatocellular carcinoma-associated protein TB6) [Cleaved into: Secretory component]	PIGR	#N/A	-0.88	-1.75	-0.01	2.74445	0.00180115	632
VLPIPQQV_	VLPIPQQV	P05814	P05814	Beta-casein	CSN2	#N/A	-0.95	-1.88	-0.02	2.74403	0.00180288	633
VPQPKVLPIPQ_	VPQPKVLPIPQ	P05814	P05814	Beta-casein	CSN2	#N/A	-0.94	-1.87	-0.01	2.7413	0.00181428	634
QPLAPVHNPISV_pyro-Glu [N-TerMox]	QPLAPVHNPISV	P05814	P05814	Beta-casein	CSN2	#N/A	0.91	0.01	1.81	2.739	0.00182391	635
DIQYPDATD_	DIQYPDATD	P10451	P10451	Osteopontin (Bone sialoprotein 1) (Nephropontin) (Secreted phosphoprotein 1) (SPP-1) (Urinary stone protein) (Uropontin)	SPP1	#N/A	-1.03	-2.02	-0.04	2.73795	0.00182832	636
RLDINTNTYTSQDL_	RLDINTNTYTSQDL	Q9H173	Q9H173	Nucleotide exchange factor SIL1 (BiP-associated protein) (BAP)	SIL1	#N/A	-1.03	-2.04	-0.02	2.73418	0.00184426	637
TAVITVACLLVLFVW_	TAVITVACLLVLFVW	Q6ICH7	Q6ICH7	Aspartate beta-hydroxylase domain-containing protein 2 (EC 1.14.11.-)	ASPHD2	#N/A	-0.95	-1.89	-0.01	2.73395	0.00184521	638
RETIESLSSSEESITEYKQ_	RETIESLSSSEESITEYKQ	P05814	P05814	Beta-casein	CSN2	#N/A	-1.02	-2.01	-0.03	2.7337	0.00184627	639
PTIPFFDPQIPKL_	PTIPFFDPQIPKL	P05814	P05814	Beta-casein	CSN2	#N/A	-0.97	-1.93	-0.01	2.73216	0.00185287	640
GVLKKVI_	GVLKKVI	P24821	P24821	Tenascin (TN) (Cytotactin) (GMEM) (GP 150-225) (Glioma-associated-extracellular matrix antigen) (Hexabrachion) (JI) (Myotendinous antigen) (Neuronectin) (Tenascin-C) (TN-C)	TNC	#N/A	-0.99	-1.96	-0.02	2.72742	0.00187318	641
QPKVLPIPQQVVPYP_pyro-Glu [N-TerMox]	QPKVLPIPQQVVPYP	P05814	P05814	Beta-casein	CSN2	#N/A	0.86	0.02	1.7	2.72627	0.00187817	642
GIPFAAPTKALENPQPHP_	GIPFAAPTKALENPQPHP	P19835	P19835	Bile salt-activated lipase (BAL) (EC 3.1.1.13) (EC 3.1.1.3) (EC 3.1.1.6) (Bile salt-stimulated lipase) (BSSL) (Bucelipase) (Carboxyl ester lipase) (Cholesterol esterase) (Pancreatic lysophospholipase) (Sterol esterase)	CEL	#N/A	-1.13	-1.91	-0.35	2.72144	0.00189917	643
DEHQDKIYPSFQPQPLI_	DEHQDKIYPSFQPQPLI	P05814	P05814	Beta-casein	CSN2	#N/A	-0.97	-1.93	-0.01	2.71724	0.00191761	644
PQTLALPPQPLWSVPQPK_	PQTLALPPQPLWSVPQPK	P05814	P05814	Beta-casein	CSN2	#N/A	-2.18	-4.15	-0.21	2.71646	0.00192105	645
GRVMPVLKSPTIPFFDPQIPKLTDLENLHLPLP_	GRVMPVLKSPTIPFFDPQIPKLTDLENLHLPLP	P05814	P05814	Beta-casein	CSN2	#N/A	0.86	0.01	1.71	2.71457	0.00192942	646
KSPTIPFFDPQIPKLTDLENLHLPLPLLQ_	KSPTIPFFDPQIPKLTDLENLHLPLPLLQ	P05814	P05814	Beta-casein	CSN2	#N/A	0.98	0.03	1.93	2.7125	0.00193867	647
LQPLMQQVPQPIPQ_[Mox5]	LQPLMQQVPQPIPQ	P05814	P05814	Beta-casein	CSN2	#N/A	0.84	0	1.68	2.7122	0.00193997	648
RPKIAAFLPARQLW_	RPKIAAFLPARQLW	O15417	O15417	Trinucleotide repeat-containing gene 18 protein (Long CAG trinucleotide repeat-containing gene 79 protein)	TNRC18	#N/A	-0.97	-1.93	-0.01	2.70703	0.00196322	649
QPAVVLPVPQPEIMEVPKAKDTVYTKGRVM_	QPAVVLPVPQPEIMEVPKAKDTVYTKGRVM	P05814	P05814	Beta-casein	CSN2	#N/A	1.18	0.07	2.29	2.70574	0.00196907	650
FFDPQIPKLTDLENLHLPLPLLQPL_	FFDPQIPKLTDLENLHLPLPLLQPL	P05814	P05814	Beta-casein	CSN2	#N/A	1.1	0.04	2.16	2.70542	0.00197052	651
QLPAPVVPMTQP_[Mox9]	QLPAPVVPMTQP	Q9UJ55	Q9UJ55	MAGE-like protein 2 (Necdin-like protein 1) (Protein nM15)	MAGEL2	#N/A	-0.86	-1.72	0	2.70386	0.00197759	652
SVDSGSSEEQGGSSRALVSTLVP_	SVDSGSSEEQGGSSRALVSTLVP	P01833	P01833	Polymeric immunoglobulin receptor (PIgR) (Poly-Ig receptor) (Hepatocellular carcinoma-associated protein TB6) [Cleaved into: Secretory component]	PIGR	#N/A	-0.97	-1.94	0	2.70013	0.00199468	653
SPRGWDQEPAREQAGGGWRA_	SPRGWDQEPAREQAGGGWRA	Q86X29	Q86X29	Lipolysis-stimulated lipoprotein receptor	LSR	#N/A	-1.01	-2.01	-0.01	2.69969	0.0019967	654
ELLLNPTHQIYPVTQP_	ELLLNPTHQIYPVTQP	P05814	P05814	Beta-casein	CSN2	#N/A	0.92	0.02	1.82	2.69851	0.00200213	655
SGVAPQKMAGASPTKDDSKDSDFWK_[Mox8]	SGVAPQKMAGASPTKDDSKDSDFWK	Q13438	Q13438	Protein OS-9 (Amplified in osteosarcoma 9)	OS9	#N/A	-1.19	-2.34	-0.04	2.69784	0.00200523	656
PTIPFFDPQIPKLTDLENLHLPLPLL_	PTIPFFDPQIPKLTDLENLHLPLPLL	P05814	P05814	Beta-casein	CSN2	#N/A	-1.13	-2.22	-0.04	2.69675	0.00201025	657
ATLVQDGIAK_	ATLVQDGIAK	Q13410	Q13410	Butyrophilin subfamily 1 member A1 (BT)	BTN1A1	#N/A	-0.96	-1.92	0	2.6944	0.00202115	658
DITSHMESEELNGAYK_	DITSHMESEELNGAYK	P10451	P10451	Osteopontin (Bone sialoprotein 1) (Nephropontin) (Secreted phosphoprotein 1) (SPP-1) (Urinary stone protein) (Uropontin)	SPP1	#N/A	-0.86	-1.7	-0.02	2.6935	0.00202534	659
SPYEKVSAGNGGSSL_	SPYEKVSAGNGGSSL	P15941	P15941	Mucin-1 (MUC-1) (Breast carcinoma-associated antigen DF3) (Cancer antigen 15-3) (CA 15-3) (Carcinoma-associated mucin) (Episialin) (H23AG) (Krebs von den Lungen-6) (KL-6) (PEMT) (Peanut-reactive urinary mucin) (PUM) (Polymorphic epithelial mucin) (PEM) (Tumor-associated epithelial membrane antigen) (EMA) (Tumor-associated mucin) (CD antigen CD227) [Cleaved into: Mucin-1 subunit alpha (MUC1-NT) (M…	MUC1	#N/A	-0.99	-1.97	-0.01	2.69224	0.00203123	660
DPQIPKLTDLENLHLPLPLLQPLMQQVPQPIPQ_	DPQIPKLTDLENLHLPLPLLQPLMQQVPQPIPQ	P05814	P05814	Beta-casein	CSN2	#N/A	1.02	0.02	2.02	2.68932	0.00204495	661
LQPLMQQVPQPIPQTLALPPQPLWSVPQP_	LQPLMQQVPQPIPQTLALPPQPLWSVPQP	P05814	P05814	Beta-casein	CSN2	#N/A	0.69	-0.01	1.39	2.68762	0.00205298	662
LIYPFVEPIPYGFLPQNILPLAQPAVVLPVPQPEIMEVP_[Mox36]	LIYPFVEPIPYGFLPQNILPLAQPAVVLPVPQPEIMEVP	P05814	P05814	Beta-casein	CSN2	#N/A	-1.27	-2.5	-0.04	2.68085	0.00208521	663
NKYPDAVATWLNPDPSQKQNLLAPQN_	NKYPDAVATWLNPDPSQKQNLLAPQN	P10451	P10451	Osteopontin (Bone sialoprotein 1) (Nephropontin) (Secreted phosphoprotein 1) (SPP-1) (Urinary stone protein) (Uropontin)	SPP1	#N/A	-0.99	-1.93	-0.05	2.67958	0.0020913	664
KSPTIPFFDPQIPKLTDLENLHLPLP_	KSPTIPFFDPQIPKLTDLENLHLPLP	P05814	P05814	Beta-casein	CSN2	#N/A	0.87	0	1.74	2.67957	0.00209137	665
NLHPSFIAIPPKKIQD_	NLHPSFIAIPPKKIQD	P07498	P07498	Kappa-casein	CSN3	#N/A	-1.06	-2.12	0	2.67788	0.00209954	666
VPNSYPYYGTNLYQRRPAIA_	VPNSYPYYGTNLYQRRPAIA	P07498	P07498	Kappa-casein	CSN3	#N/A	-1	-2	0	2.67422	0.00211727	667
QNPSESSEPIPLESREEYMNGMN_pyro-Glu [N-TerMox]; [Mox19; Mox22]	QNPSESSEPIPLESREEYMNGMN	P47710	P47710	Alpha-S1-casein [Cleaved into: Casoxin-D]	CSN1S1	#N/A	-1.21	-2.37	-0.05	2.67205	0.0021279	668
DTQFVRFDNDAASPR_	DTQFVRFDNDAASPR	P13747	P13747	HLA class I histocompatibility antigen, alpha chain E (MHC class I antigen E) [Cleaved into: Soluble HLA class I histocompatibility antigen, alpha chain E (sHLA-E)]	HLA-E	#N/A	-1.49	-2.76	-0.22	2.66879	0.00214393	669
HEDQQQGEDEHQDKIYP_	HEDQQQGEDEHQDKIYP	P05814	P05814	Beta-casein	CSN2	#N/A	-0.96	-1.93	0.01	2.66713	0.00215215	670
LMQQVPQPIPQTL_	LMQQVPQPIPQTL	P05814	P05814	Beta-casein	CSN2	#N/A	-1.61	-3.12	-0.1	2.6641	0.0021672	671
GSSEEQGGSSRALVSTL_	GSSEEQGGSSRALVSTL	P01833	P01833	Polymeric immunoglobulin receptor (PIgR) (Poly-Ig receptor) (Hepatocellular carcinoma-associated protein TB6) [Cleaved into: Secretory component]	PIGR	#N/A	-1	-1.99	-0.01	2.66372	0.00216909	672
EEYMNGMNRQRNIL_	EEYMNGMNRQRNIL	P47710	P47710	Alpha-S1-casein [Cleaved into: Casoxin-D]	CSN1S1	#N/A	0.71	-0.01	1.43	2.65779	0.00219893	673
ANDESNEHSDVIDSQELSKV_	ANDESNEHSDVIDSQELSKV	P10451	P10451	Osteopontin (Bone sialoprotein 1) (Nephropontin) (Secreted phosphoprotein 1) (SPP-1) (Urinary stone protein) (Uropontin)	SPP1	#N/A	-1.33	-2.57	-0.09	2.65656	0.00220517	674
DLENLHLPLPL_	DLENLHLPLPL	P05814	P05814	Beta-casein	CSN2	#N/A	-1.79	-3.5	-0.08	2.65583	0.00220889	675
DAGIKTITMLDEQK_	DAGIKTITMLDEQK	O00161	O00161	Synaptosomal-associated protein 23 (SNAP-23) (Vesicle-membrane fusion protein SNAP-23)	SNAP23	#N/A	-1.11	-2.16	-0.06	2.65558	0.00221012	676
LLLNPTH_	LLLNPTH	P05814	P05814	Beta-casein	CSN2	#N/A	-1.01	-2.02	0	2.65296	0.00222351	677
VPVQALLLNQELLLNPTHQI_	VPVQALLLNQELLLNPTHQI	P05814	P05814	Beta-casein	CSN2	#N/A	1.53	0.22	2.84	2.65067	0.00223529	678
LQPLMQQVPQPIPQTLALPPQP_[Mox5]	LQPLMQQVPQPIPQTLALPPQP	P05814	P05814	Beta-casein	CSN2	#N/A	-1.19	-2.36	-0.02	2.6506	0.00223563	679
APTKALENPQPHPGWQGTLK_	APTKALENPQPHPGWQGTLK	P19835	P19835	Bile salt-activated lipase (BAL) (EC 3.1.1.13) (EC 3.1.1.3) (EC 3.1.1.6) (Bile salt-stimulated lipase) (BSSL) (Bucelipase) (Carboxyl ester lipase) (Cholesterol esterase) (Pancreatic lysophospholipase) (Sterol esterase)	CEL	#N/A	-0.99	-1.97	-0.01	2.64742	0.00225205	680
QALLLNQELLLNPTHQIYPVTQPLAPVHNPISV_pyro-Glu [N-TerMox]	QALLLNQELLLNPTHQIYPVTQPLAPVHNPISV	P05814	P05814	Beta-casein	CSN2	#N/A	0.76	-0.01	1.53	2.64741	0.00225213	681
QPEIMEVPKAKDTVYT_pyro-Glu [N-TerMox]	QPEIMEVPKAKDTVYT	P05814	P05814	Beta-casein	CSN2	#N/A	0.97	-0.01	1.95	2.64303	0.00227495	682
DLSGHNLANPHPFAVVPS_	DLSGHNLANPHPFAVVPS	O94985	O94985	Calsyntenin-1 (Alcadein-alpha) (Alc-alpha) (Alzheimer-related cadherin-like protein) (Non-classical cadherin XB31alpha) [Cleaved into: Soluble Alc-alpha (SAlc-alpha); CTF1-alpha (C-terminal fragment 1-alpha)]	CLSTN1	#N/A	-0.98	-1.96	0	2.64297	0.00227528	683
QPAVVLPVPQPE_	QPAVVLPVPQPE	P05814	P05814	Beta-casein	CSN2	#N/A	-0.97	-1.95	0.01	2.64199	0.00228038	684
ELDESLQVAERL_	ELDESLQVAERL	P10909	P10909	Clusterin (Aging-associated gene 4 protein) (Apolipoprotein J) (Apo-J) (Complement cytolysis inhibitor) (CLI) (Complement-associated protein SP-40,40) (Ku70-binding protein 1) (NA1/NA2) (Sulfated glycoprotein 2) (SGP-2) (Testosterone-repressed prostate message 2) (TRPM-2) [Cleaved into: Clusterin beta chain (ApoJalpha) (Complement cytolysis inhibitor a chain); Clusterin alpha chain (ApoJbeta) (Co…	CLU	#N/A	-1.51	-2.34	-0.68	2.64125	0.0022843	685
DLEDKNSPFYYDWHSLQ_	DLEDKNSPFYYDWHSLQ	Q14802	Q14802	FXYD domain-containing ion transport regulator 3 (Chloride conductance inducer protein Mat-8) (Mammary tumor 8 kDa protein) (Phospholemman-like) (Sodium/potassium-transporting ATPase subunit FXYD3)	FXYD3	#N/A	-1	-2	0	2.64076	0.00228684	686
NQELLLNPTHQIYPVTQPLAPV_	NQELLLNPTHQIYPVTQPLAPV	P05814	P05814	Beta-casein	CSN2	#N/A	0.79	-0.01	1.59	2.63583	0.00231295	687
EIENKAIQDPRLFAEEK_	EIENKAIQDPRLFAEEK	P01833	P01833	Polymeric immunoglobulin receptor (PIgR) (Poly-Ig receptor) (Hepatocellular carcinoma-associated protein TB6) [Cleaved into: Secretory component]	PIGR	#N/A	-0.89	-1.79	0.01	2.63543	0.00231512	688
FVEPIPYGFLPQNILPLAQP_	FVEPIPYGFLPQNILPLAQP	P05814	P05814	Beta-casein	CSN2	#N/A	1.26	0.02	2.5	2.63409	0.00232225	689
AGRDLSRLPQLVGVSTPLQGGSNSAAAIGQSSGEL_	AGRDLSRLPQLVGVSTPLQGGSNSAAAIGQSSGEL	P15291	P15291	Beta-1,4-galactosyltransferase 1 (Beta-1,4-GalTase 1) (Beta4Gal-T1) (b4Gal-T1) (EC 2.4.1.-) (Beta-N-acetylglucosaminyl-glycolipid beta-1,4-galactosyltransferase) (Beta-N-acetylglucosaminylglycopeptide beta-1,4-galactosyltransferase) (EC 2.4.1.38) (Lactose synthase A protein) (EC 2.4.1.22) (N-acetyllactosamine synthase) (EC 2.4.1.90) (Nal synthase) (Neolactotriaosylceramide beta-1,4-galactosyltran…	B4GALT1	#N/A	-0.77	-1.53	-0.01	2.63366	0.00232454	690
YPSFQPQPLIYPFVEPIP_	YPSFQPQPLIYPFVEPIP	P05814	P05814	Beta-casein	CSN2	#N/A	-1.71	-3.33	-0.09	2.6269	0.00236102	691
ALPPQPLWSVPQP_	ALPPQPLWSVPQP	P05814	P05814	Beta-casein	CSN2	#N/A	0.92	-0.02	1.86	2.62418	0.00237587	692
LFAEEKAVADTR_	LFAEEKAVADTR	P01833	P01833	Polymeric immunoglobulin receptor (PIgR) (Poly-Ig receptor) (Hepatocellular carcinoma-associated protein TB6) [Cleaved into: Secretory component]	PIGR	#N/A	-0.95	-1.92	0.02	2.62217	0.00238685	693
IPKLTDLENL_	IPKLTDLENL	P05814	P05814	Beta-casein	CSN2	#N/A	-1.07	-2.14	0	2.61753	0.00241252	694
DINTNTYTSQDLKSALAKF_	DINTNTYTSQDLKSALAKF	Q9H173	Q9H173	Nucleotide exchange factor SIL1 (BiP-associated protein) (BAP)	SIL1	#N/A	-1.14	-2.27	-0.01	2.61478	0.00242783	695
AIQDPRLFAEEKAVADTRDQADGSR_	AIQDPRLFAEEKAVADTRDQADGSR	P01833	P01833	Polymeric immunoglobulin receptor (PIgR) (Poly-Ig receptor) (Hepatocellular carcinoma-associated protein TB6) [Cleaved into: Secretory component]	PIGR	#N/A	-0.93	-1.88	0.02	2.61449	0.00242946	696
QPEIMEVPKAKDTV_pyro-Glu [N-TerMox]	QPEIMEVPKAKDTV	P05814	P05814	Beta-casein	CSN2	#N/A	-1.37	-2.56	-0.18	2.61312	0.00243716	697
QQVPQPIPQTLALPPQPLWSVPQP_	QQVPQPIPQTLALPPQPLWSVPQP	P05814	P05814	Beta-casein	CSN2	#N/A	0.7	-0.01	1.41	2.61018	0.0024537	698
TVGSLAGQPLQERAQAWGERL_	TVGSLAGQPLQERAQAWGERL	P02649	P02649	Apolipoprotein E (Apo-E)	APOE	#N/A	-0.91	-1.73	-0.09	2.60814	0.00246526	699
ALPPQPLWSVPQPKVLPIPQQVVPYPQ_	ALPPQPLWSVPQPKVLPIPQQVVPYPQ	P05814	P05814	Beta-casein	CSN2	#N/A	0.86	-0.02	1.74	2.6081	0.00246545	700
IYPFVEPIPYGFLPQNILP_	IYPFVEPIPYGFLPQNILP	P05814	P05814	Beta-casein	CSN2	#N/A	0.89	-0.02	1.8	2.60532	0.00248129	701
VMPVLKSPTIPFFDPQIPKLTDLENL_	VMPVLKSPTIPFFDPQIPKLTDLENL	P05814	P05814	Beta-casein	CSN2	#N/A	0.86	-0.02	1.74	2.60364	0.0024909	702
MPVLKSPTIPFFDPQIPKLTD_	MPVLKSPTIPFFDPQIPKLTD	P05814	P05814	Beta-casein	CSN2	#N/A	1.03	-0.02	2.08	2.60196	0.0025006	703
VVLPVPQPEIMEVPKAKDTVYTKGRV_	VVLPVPQPEIMEVPKAKDTVYTKGRV	P05814	P05814	Beta-casein	CSN2	#N/A	1.02	0.01	2.03	2.59685	0.0025302	704
LPIPQQVVPYPQ_	LPIPQQVVPYPQ	P05814	P05814	Beta-casein	CSN2	#N/A	-0.98	-1.99	0.03	2.59627	0.00253356	705
QPAVVLPVPQPEIMEVPKAKDTVYT_pyro-Glu [N-TerMox]; [Mox14]	QPAVVLPVPQPEIMEVPKAKDTVYT	P05814	P05814	Beta-casein	CSN2	#N/A	-1.22	-2.46	0.02	2.59505	0.00254071	706
LQAAHAQEQIRRMNENSHVQVPFQQ_	LQAAHAQEQIRRMNENSHVQVPFQQ	P47710	P47710	Alpha-S1-casein [Cleaved into: Casoxin-D]	CSN1S1	#N/A	-2.04	-3.53	-0.55	2.59025	0.00256894	707
YLPNSHPPTV_	YLPNSHPPTV	P07498	P07498	Kappa-casein	CSN3	#N/A	-1.21	-2.41	-0.01	2.58873	0.00257791	708
RPKLPLRYPERLQNPSESSEPIP_	RPKLPLRYPERLQNPSESSEPIP	P47710	P47710	Alpha-S1-casein [Cleaved into: Casoxin-D]	CSN1S1	#N/A	0.78	-0.03	1.59	2.58824	0.00258085	709
PYGFLPQNILP_	PYGFLPQNILP	P05814	P05814	Beta-casein	CSN2	#N/A	1.09	-0.03	2.21	2.58723	0.00258686	710
RPDIQYPDATDEDIT_	RPDIQYPDATDEDIT	P10451	P10451	Osteopontin (Bone sialoprotein 1) (Nephropontin) (Secreted phosphoprotein 1) (SPP-1) (Urinary stone protein) (Uropontin)	SPP1	#N/A	-0.81	-1.65	0.03	2.586	0.00259415	711
GIPFAAPTKALENPQPHPG_	GIPFAAPTKALENPQPHPG	P19835	P19835	Bile salt-activated lipase (BAL) (EC 3.1.1.13) (EC 3.1.1.3) (EC 3.1.1.6) (Bile salt-stimulated lipase) (BSSL) (Bucelipase) (Carboxyl ester lipase) (Cholesterol esterase) (Pancreatic lysophospholipase) (Sterol esterase)	CEL	#N/A	-1.47	-1.81	-1.13	2.58241	0.00261572	712
LLNQELLLNPTHQIYPVT_	LLNQELLLNPTHQIYPVT	P05814	P05814	Beta-casein	CSN2	#N/A	-0.82	-1.64	0	2.57844	0.00263973	713
EQIRRMNENSHVQVPF_[Mox6]	EQIRRMNENSHVQVPF	P47710	P47710	Alpha-S1-casein [Cleaved into: Casoxin-D]	CSN1S1	#N/A	-1.09	-2.09	-0.09	2.57812	0.00264165	714
RPDIQYPDATDE_	RPDIQYPDATDE	P10451	P10451	Osteopontin (Bone sialoprotein 1) (Nephropontin) (Secreted phosphoprotein 1) (SPP-1) (Urinary stone protein) (Uropontin)	SPP1	#N/A	-0.94	-1.87	-0.01	2.57527	0.00265908	715
APDEKVLDSGFREI_	APDEKVLDSGFREI	P01833	P01833	Polymeric immunoglobulin receptor (PIgR) (Poly-Ig receptor) (Hepatocellular carcinoma-associated protein TB6) [Cleaved into: Secretory component]	PIGR	#N/A	-0.92	-1.86	0.02	2.57479	0.00266203	716
SPTIPFFDPQIPKLTDLENLHLPLP_	SPTIPFFDPQIPKLTDLENLHLPLP	P05814	P05814	Beta-casein	CSN2	#N/A	0.82	-0.03	1.67	2.56732	0.00270817	717
SFVDLSGHNLANPHPFAVVPSTAT_	SFVDLSGHNLANPHPFAVVPSTAT	O94985	O94985	Calsyntenin-1 (Alcadein-alpha) (Alc-alpha) (Alzheimer-related cadherin-like protein) (Non-classical cadherin XB31alpha) [Cleaved into: Soluble Alc-alpha (SAlc-alpha); CTF1-alpha (C-terminal fragment 1-alpha)]	CLSTN1	#N/A	-0.97	-1.97	0.03	2.56611	0.00271573	718
PYGFLPQNILPLAQPAVVLPVPQPEI_	PYGFLPQNILPLAQPAVVLPVPQPEI	P05814	P05814	Beta-casein	CSN2	#N/A	0.84	-0.03	1.71	2.56429	0.00272713	719
NNPYVPRTYYANPAVV_	NNPYVPRTYYANPAVV	P07498	P07498	Kappa-casein	CSN3	#N/A	-1.21	-2.38	-0.04	2.56325	0.00273368	720
NPAVVRPHAQIPQRQ_	NPAVVRPHAQIPQRQ	P07498	P07498	Kappa-casein	CSN3	#N/A	1.02	-0.02	2.06	2.56298	0.00273538	721
LTDLENLHLPLPLLQP_	LTDLENLHLPLPLLQP	P05814	P05814	Beta-casein	CSN2	#N/A	0.76	-0.03	1.55	2.56261	0.00273771	722
DDAPRAVFPSIVGRP_	DDAPRAVFPSIVGRP	P60709; P68133	P60709	Actin, cytoplasmic 1 (Beta-actin) [Cleaved into: Actin, cytoplasmic 1, N-terminally processed]	ACTB	#N/A	-1.36	-2.67	-0.05	2.56053	0.00275087	723
GSSEEQGGSSRALVSTLVPLG_	GSSEEQGGSSRALVSTLVPLG	P01833	P01833	Polymeric immunoglobulin receptor (PIgR) (Poly-Ig receptor) (Hepatocellular carcinoma-associated protein TB6) [Cleaved into: Secretory component]	PIGR	#N/A	-0.91	-1.82	0	2.55954	0.00275712	724
DTVYTKGRVMPVLKSPTIPFFDPQIPK_[Mox10]	DTVYTKGRVMPVLKSPTIPFFDPQIPK	P05814	P05814	Beta-casein	CSN2	#N/A	-1.13	-2.27	0.01	2.55947	0.0027576	725
SPTIPFFDPQIPKLTDLENLHLPLPLLQP_	SPTIPFFDPQIPKLTDLENLHLPLPLLQP	P05814	P05814	Beta-casein	CSN2	#N/A	0.77	-0.03	1.57	2.55795	0.00276724	726
AGRDLSRLPQLVGVSTPLQGGSNSAAAIGQSSGELR_	AGRDLSRLPQLVGVSTPLQGGSNSAAAIGQSSGELR	P15291	P15291	Beta-1,4-galactosyltransferase 1 (Beta-1,4-GalTase 1) (Beta4Gal-T1) (b4Gal-T1) (EC 2.4.1.-) (Beta-N-acetylglucosaminyl-glycolipid beta-1,4-galactosyltransferase) (Beta-N-acetylglucosaminylglycopeptide beta-1,4-galactosyltransferase) (EC 2.4.1.38) (Lactose synthase A protein) (EC 2.4.1.22) (N-acetyllactosamine synthase) (EC 2.4.1.90) (Nal synthase) (Neolactotriaosylceramide beta-1,4-galactosyltran…	B4GALT1	#N/A	-0.89	-1.77	-0.01	2.55232	0.00280336	727
NAPSDWDSRGKDSYETSQLDDQSAETHSH_	NAPSDWDSRGKDSYETSQLDDQSAETHSH	P10451	P10451	Osteopontin (Bone sialoprotein 1) (Nephropontin) (Secreted phosphoprotein 1) (SPP-1) (Urinary stone protein) (Uropontin)	SPP1	#N/A	0.89	-0.04	1.82	2.55177	0.00280694	728
EPIPYGFLPQNILPLAQPAVVLPVPQPEIMEVPK_	EPIPYGFLPQNILPLAQPAVVLPVPQPEIMEVPK	P05814	P05814	Beta-casein	CSN2	#N/A	0.89	-0.01	1.79	2.54631	0.00284244	729
VPQPEIMEVPKAKDTVYTK_[Mox7]	VPQPEIMEVPKAKDTVYTK	P05814	P05814	Beta-casein	CSN2	#N/A	-1.19	-2.4	0.02	2.54626	0.00284278	730
PQIPKLTDLENLHLPLP_	PQIPKLTDLENLHLPLP	P05814	P05814	Beta-casein	CSN2	#N/A	0.91	-0.04	1.86	2.54471	0.00285295	731
EPQDTYHYLPFSLPHR_	EPQDTYHYLPFSLPHR	P10909	P10909	Clusterin (Aging-associated gene 4 protein) (Apolipoprotein J) (Apo-J) (Complement cytolysis inhibitor) (CLI) (Complement-associated protein SP-40,40) (Ku70-binding protein 1) (NA1/NA2) (Sulfated glycoprotein 2) (SGP-2) (Testosterone-repressed prostate message 2) (TRPM-2) [Cleaved into: Clusterin beta chain (ApoJalpha) (Complement cytolysis inhibitor a chain); Clusterin alpha chain (ApoJbeta) (Co…	CLU	#N/A	-0.84	-1.72	0.04	2.54066	0.00287964	732
QTLALPPQP_pyro-Glu [N-TerMox]	QTLALPPQP	P05814	P05814	Beta-casein	CSN2	#N/A	1.06	-0.04	2.16	2.53172	0.00293958	733
AAPGQEPPEHMAELQRNEQEQPLGQWHLS_[Mox11]	AAPGQEPPEHMAELQRNEQEQPLGQWHLS	O00391	O00391	Sulfhydryl oxidase 1 (hQSOX) (EC 1.8.3.2) (Quiescin Q6)	QSOX1	#N/A	-1.16	-2.32	0	2.53141	0.00294162	734
FVDLSGHNLANPHPFAVVPSTAT_	FVDLSGHNLANPHPFAVVPSTAT	O94985	O94985	Calsyntenin-1 (Alcadein-alpha) (Alc-alpha) (Alzheimer-related cadherin-like protein) (Non-classical cadherin XB31alpha) [Cleaved into: Soluble Alc-alpha (SAlc-alpha); CTF1-alpha (C-terminal fragment 1-alpha)]	CLSTN1	#N/A	-0.98	-1.99	0.03	2.52893	0.0029585	735
SPGGVYATRSSAVRL_	SPGGVYATRSSAVRL	P08670	P08670	Vimentin	VIM	#N/A	-2.76	-5.23	-0.29	2.52854	0.00296117	736
QIPKLTDLENLHLPLP_	QIPKLTDLENLHLPLP	P05814	P05814	Beta-casein	CSN2	#N/A	-0.86	-1.74	0.02	2.52142	0.00301007	737
NQELLLNPTHQIYPVTQPLAP_	NQELLLNPTHQIYPVTQPLAP	P05814	P05814	Beta-casein	CSN2	#N/A	0.78	-0.04	1.6	2.51813	0.003033	738
VPVQALLLNQELLLNPTHQIYPVTQPLAPVHN_	VPVQALLLNQELLLNPTHQIYPVTQPLAPVHN	P05814	P05814	Beta-casein	CSN2	#N/A	-1.84	-3.39	-0.29	2.51173	0.003078	739
LNQELLLNPTHQIYPVTQPLAPVHNPI_	LNQELLLNPTHQIYPVTQPLAPVHNPI	P05814	P05814	Beta-casein	CSN2	#N/A	0.8	-0.05	1.65	2.50991	0.00309097	740
PTHQIYPVTQPLAPVH_	PTHQIYPVTQPLAPVH	P05814	P05814	Beta-casein	CSN2	#N/A	-0.89	-1.83	0.05	2.50805	0.00310421	741
DLENLHLPLPLLQPLMQ_[Mox16]	DLENLHLPLPLLQPLMQ	P05814	P05814	Beta-casein	CSN2	#N/A	-0.97	-1.98	0.04	2.5078	0.003106	742
LWSVPQPKVLPIPQQVVPYPQR_	LWSVPQPKVLPIPQQVVPYPQR	P05814	P05814	Beta-casein	CSN2	#N/A	0.96	-0.05	1.97	2.50703	0.00311149	743
DTVYTKGRVMPVLKSPT_	DTVYTKGRVMPVLKSPT	P05814	P05814	Beta-casein	CSN2	#N/A	-0.9	-1.85	0.05	2.50579	0.00312041	744
PFVEPIPYGFLPQNILPLAQPAVVLPVPQPEIMEVP_	PFVEPIPYGFLPQNILPLAQPAVVLPVPQPEIMEVP	P05814	P05814	Beta-casein	CSN2	#N/A	-1.41	-2.61	-0.21	2.50316	0.00313937	745
HQGVMVGMGQKDSYVGDEAQSK_	HQGVMVGMGQKDSYVGDEAQSK	P60709; P68133	P60709	Actin, cytoplasmic 1 (Beta-actin) [Cleaved into: Actin, cytoplasmic 1, N-terminally processed]	ACTB	#N/A	-1.86	-3.6	-0.12	2.50225	0.00314591	746
TIESLSSSEESITEY_	TIESLSSSEESITEY	P05814	P05814	Beta-casein	CSN2	#N/A	-0.99	-2.01	0.03	2.50092	0.00315557	747
PPQPLWSVPQP_	PPQPLWSVPQP	P05814	P05814	Beta-casein	CSN2	#N/A	0.7	-0.04	1.44	2.50045	0.00315902	748
EEQGGSSRALVSTLV_	EEQGGSSRALVSTLV	P01833	P01833	Polymeric immunoglobulin receptor (PIgR) (Poly-Ig receptor) (Hepatocellular carcinoma-associated protein TB6) [Cleaved into: Secretory component]	PIGR	#N/A	-1.07	-2.14	0	2.49916	0.00316841	749
ENLHLPLPLLQPLMQQVPQPIPQTLALPPQP_	ENLHLPLPLLQPLMQQVPQPIPQTLALPPQP	P05814	P05814	Beta-casein	CSN2	#N/A	1.18	0.18	2.18	2.49852	0.00317309	750
DPQIPKLTDLENLHLPLPLLQP_	DPQIPKLTDLENLHLPLPLLQP	P05814	P05814	Beta-casein	CSN2	#N/A	0.82	-0.04	1.68	2.49514	0.00319784	751
ESSEPIPLESREEYMNGMNR_	ESSEPIPLESREEYMNGMNR	P47710	P47710	Alpha-S1-casein [Cleaved into: Casoxin-D]	CSN1S1	#N/A	-1.13	-2.24	-0.02	2.49324	0.00321188	752
QIPQRQYLPNSHPPTVVR_pyro-Glu [N-TerMox]	QIPQRQYLPNSHPPTVVR	P07498	P07498	Kappa-casein	CSN3	#N/A	-0.88	-1.82	0.06	2.49265	0.00321622	753
LFAEEKAVADTRDQADGSRASVDSGSSEEQGGSSRAL_	LFAEEKAVADTRDQADGSRASVDSGSSEEQGGSSRAL	P01833	P01833	Polymeric immunoglobulin receptor (PIgR) (Poly-Ig receptor) (Hepatocellular carcinoma-associated protein TB6) [Cleaved into: Secretory component]	PIGR	#N/A	1.06	-0.01	2.13	2.49078	0.00323009	754
LQNPSESSEPIPLE_	LQNPSESSEPIPLE	P47710	P47710	Alpha-S1-casein [Cleaved into: Casoxin-D]	CSN1S1	#N/A	-0.95	-1.95	0.05	2.48887	0.00324435	755
VLPIPQQVVPYPQ_	VLPIPQQVVPYPQ	P05814	P05814	Beta-casein	CSN2	#N/A	-0.94	-1.94	0.06	2.48817	0.00324962	756
NPTHQIYPVTQPLAPVHNPI_	NPTHQIYPVTQPLAPVHNPI	P05814	P05814	Beta-casein	CSN2	#N/A	0.85	-0.06	1.76	2.48404	0.00328061	757
IPFFDPQIPKLTDLENLHLPLPLLQP_	IPFFDPQIPKLTDLENLHLPLPLLQP	P05814	P05814	Beta-casein	CSN2	#N/A	0.92	-0.05	1.89	2.48234	0.00329351	758
QQVPQPIPQTLALPPQPLW_pyro-Glu [N-TerMox]	QQVPQPIPQTLALPPQPLW	P05814	P05814	Beta-casein	CSN2	#N/A	0.99	-0.05	2.03	2.48132	0.00330127	759
VLPVPQPEIMEVPKAKDTVYTK_[Mox10]	VLPVPQPEIMEVPKAKDTVYTK	P05814	P05814	Beta-casein	CSN2	#N/A	-0.89	-1.84	0.06	2.47799	0.00332665	760
PPSSTDRSPYEKVSAGNGGSSLSY_	PPSSTDRSPYEKVSAGNGGSSLSY	P15941	P15941	Mucin-1 (MUC-1) (Breast carcinoma-associated antigen DF3) (Cancer antigen 15-3) (CA 15-3) (Carcinoma-associated mucin) (Episialin) (H23AG) (Krebs von den Lungen-6) (KL-6) (PEMT) (Peanut-reactive urinary mucin) (PUM) (Polymorphic epithelial mucin) (PEM) (Tumor-associated epithelial membrane antigen) (EMA) (Tumor-associated mucin) (CD antigen CD227) [Cleaved into: Mucin-1 subunit alpha (MUC1-NT) (M…	MUC1	#N/A	-1.05	-2.11	0.01	2.47772	0.00332872	761
DSGSSEEQGGSSRALV_	DSGSSEEQGGSSRALV	P01833	P01833	Polymeric immunoglobulin receptor (PIgR) (Poly-Ig receptor) (Hepatocellular carcinoma-associated protein TB6) [Cleaved into: Secretory component]	PIGR	#N/A	-0.94	-1.94	0.06	2.47583	0.00334322	762
QQVPQPIPQTLALPPQPLWSVPQPKVLPIPQQVVPYPQRAVPVQA_pyro-Glu [N-TerMox]	QQVPQPIPQTLALPPQPLWSVPQPKVLPIPQQVVPYPQRAVPVQA	P05814	P05814	Beta-casein	CSN2	#N/A	1.14	0.45	1.83	2.4691	0.00339545	763
KDTVYTKGRVMPVLK_[Mox11]	KDTVYTKGRVMPVLK	P05814	P05814	Beta-casein	CSN2	#N/A	-0.87	-1.79	0.05	2.46703	0.0034117	764
LFAEEKAVADTRDQA_	LFAEEKAVADTRDQA	P01833	P01833	Polymeric immunoglobulin receptor (PIgR) (Poly-Ig receptor) (Hepatocellular carcinoma-associated protein TB6) [Cleaved into: Secretory component]	PIGR	#N/A	-0.92	-1.9	0.06	2.46614	0.00341872	765
DPRLFAEEKAVADTRDQ_	DPRLFAEEKAVADTRDQ	P01833	P01833	Polymeric immunoglobulin receptor (PIgR) (Poly-Ig receptor) (Hepatocellular carcinoma-associated protein TB6) [Cleaved into: Secretory component]	PIGR	#N/A	-0.87	-1.8	0.06	2.46459	0.00343092	766
RLQNPSESSEPIPLE_	RLQNPSESSEPIPLE	P47710	P47710	Alpha-S1-casein [Cleaved into: Casoxin-D]	CSN1S1	#N/A	-0.88	-1.81	0.05	2.46431	0.0034331	767
TLVQDGIAK_	TLVQDGIAK	Q13410	Q13410	Butyrophilin subfamily 1 member A1 (BT)	BTN1A1	#N/A	-0.93	-1.92	0.06	2.46395	0.00343597	768
GRVMPVLKSPTIPFFDPQIPKLT_[Mox4]	GRVMPVLKSPTIPFFDPQIPKLT	P05814	P05814	Beta-casein	CSN2	#N/A	-1.04	-2.14	0.06	2.46249	0.00344751	769
YPFVEPIPYGFLPQNILPLAQPA_	YPFVEPIPYGFLPQNILPLAQPA	P05814	P05814	Beta-casein	CSN2	#N/A	0.82	-0.05	1.69	2.46079	0.00346107	770
QADGSRASVDSGSSEEQGGSSRALVSTLV_pyro-Glu [N-TerMox]	QADGSRASVDSGSSEEQGGSSRALVSTLV	P01833	P01833	Polymeric immunoglobulin receptor (PIgR) (Poly-Ig receptor) (Hepatocellular carcinoma-associated protein TB6) [Cleaved into: Secretory component]	PIGR	#N/A	-0.86	-1.77	0.05	2.4604	0.0034642	771
GFLPQNILPLAQPAVVLPVPQPEIMEVPK_[Mox25]	GFLPQNILPLAQPAVVLPVPQPEIMEVPK	P05814	P05814	Beta-casein	CSN2	#N/A	-0.9	-1.86	0.06	2.45997	0.0034676	772
DSDPITVTVPVEVSRK_	DSDPITVTVPVEVSRK	P10909	P10909	Clusterin (Aging-associated gene 4 protein) (Apolipoprotein J) (Apo-J) (Complement cytolysis inhibitor) (CLI) (Complement-associated protein SP-40,40) (Ku70-binding protein 1) (NA1/NA2) (Sulfated glycoprotein 2) (SGP-2) (Testosterone-repressed prostate message 2) (TRPM-2) [Cleaved into: Clusterin beta chain (ApoJalpha) (Complement cytolysis inhibitor a chain); Clusterin alpha chain (ApoJbeta) (Co…	CLU	#N/A	-0.96	-1.97	0.05	2.45845	0.00347976	773
ESEELNGAYK_	ESEELNGAYK	P10451	P10451	Osteopontin (Bone sialoprotein 1) (Nephropontin) (Secreted phosphoprotein 1) (SPP-1) (Urinary stone protein) (Uropontin)	SPP1	#N/A	-1.15	-2.24	-0.06	2.45646	0.00349577	774
VLPVPQPEIMEVPKAKDTVYTKGRVM_[Mox]	VLPVPQPEIMEVPKAKDTVYTKGRVM	P05814	P05814	Beta-casein	CSN2	#N/A	0.9	0.07	1.73	2.45611	0.00349856	775
PVTVTRTTITT_	PVTVTRTTITT	Q96S97	Q96S97	Myeloid-associated differentiation marker (Protein SB135)	MYADM	#N/A	-0.91	-1.89	0.07	2.45296	0.00352406	776
GLPAIQVPVGWQRRVDQNGVLYVSPSG_	GLPAIQVPVGWQRRVDQNGVLYVSPSG	Q9P267	Q9P267	Methyl-CpG-binding domain protein 5 (Methyl-CpG-binding protein MBD5)	MBD5	#N/A	1.18	-0.06	2.42	2.45254	0.00352746	777
VVLPVPQPEIMEVPKAKDTVYTKGRVM_	VVLPVPQPEIMEVPKAKDTVYTKGRVM	P05814	P05814	Beta-casein	CSN2	#N/A	0.8	-0.06	1.66	2.44441	0.00359409	778
QKVEKVKHEDQQQGEDEHQDKIYPSFQPQPL_pyro-Glu [N-TerMox]	QKVEKVKHEDQQQGEDEHQDKIYPSFQPQPL	P05814	P05814	Beta-casein	CSN2	#N/A	0.84	-0.06	1.74	2.44367	0.00360024	779
QDPRLF_pyro-Glu [N-TerMox]	QDPRLF	P01833	P01833	Polymeric immunoglobulin receptor (PIgR) (Poly-Ig receptor) (Hepatocellular carcinoma-associated protein TB6) [Cleaved into: Secretory component]	PIGR	#N/A	-0.83	-1.72	0.06	2.44284	0.00360713	780
GAPLILSGLPQLLA_	GAPLILSGLPQLLA	Q99607	Q99607	ETS-related transcription factor Elf-4 (E74-like factor 4) (Myeloid Elf-1-like factor)	ELF4	#N/A	-0.89	-1.84	0.06	2.44266	0.00360858	781
KSPTIPFFDPQIPKLTDLENLHLPLPLLQPLMQQVPQPIPQTL_[Mox32]	KSPTIPFFDPQIPKLTDLENLHLPLPLLQPLMQQVPQPIPQTL	P05814	P05814	Beta-casein	CSN2	#N/A	1.13	-0.02	2.28	2.44223	0.00361218	782
GIPFAAPTKALENPQPHPGWQ_	GIPFAAPTKALENPQPHPGWQ	P19835	P19835	Bile salt-activated lipase (BAL) (EC 3.1.1.13) (EC 3.1.1.3) (EC 3.1.1.6) (Bile salt-stimulated lipase) (BSSL) (Bucelipase) (Carboxyl ester lipase) (Cholesterol esterase) (Pancreatic lysophospholipase) (Sterol esterase)	CEL	#N/A	-1.33	-2.49	-0.17	2.43843	0.00364394	783
GRVMPVLKSPTIPFFDPQIPKLTD_[Mox4]	GRVMPVLKSPTIPFFDPQIPKLTD	P05814	P05814	Beta-casein	CSN2	#N/A	-1.09	-2.25	0.07	2.43733	0.00365316	784
NQPFPIKP_	NQPFPIKP	Q5W0Z9	Q5W0Z9	Palmitoyltransferase ZDHHC20 (EC 2.3.1.225) (Acyltransferase ZDHHC20) (EC 2.3.1.-) (DHHC domain-containing cysteine-rich protein 20) (DHHC20) (Zinc finger DHHC domain-containing protein 20)	ZDHHC20	#N/A	-0.99	-2.03	0.05	2.43648	0.00366037	785
LQPLMQQVPQPIPQTLALPPQPLWSVP_	LQPLMQQVPQPIPQTLALPPQPLWSVP	P05814	P05814	Beta-casein	CSN2	#N/A	0.8	-0.06	1.66	2.43439	0.00367796	786
NPTHQIYPVTQPLAPV_	NPTHQIYPVTQPLAPV	P05814	P05814	Beta-casein	CSN2	#N/A	0.81	-0.06	1.68	2.43311	0.00368881	787
MEVPKAKDTVYTKGR_[Mox1]	MEVPKAKDTVYTKGR	P05814	P05814	Beta-casein	CSN2	#N/A	-1.08	-2.22	0.06	2.43242	0.00369471	788
PLRYPERLQNPSESSEPIPLESREEYMNGMN_[Mox30]	PLRYPERLQNPSESSEPIPLESREEYMNGMN	P47710	P47710	Alpha-S1-casein [Cleaved into: Casoxin-D]	CSN1S1	#N/A	-0.85	-1.76	0.06	2.42986	0.00371656	789
QPLIYPFVEPIPYGFLPQNIL_	QPLIYPFVEPIPYGFLPQNIL	P05814	P05814	Beta-casein	CSN2	#N/A	0.9	-0.07	1.87	2.42912	0.00372287	790
AIQDPRLFAEEKA_	AIQDPRLFAEEKA	P01833	P01833	Polymeric immunoglobulin receptor (PIgR) (Poly-Ig receptor) (Hepatocellular carcinoma-associated protein TB6) [Cleaved into: Secretory component]	PIGR	#N/A	-1	-2.05	0.05	2.42884	0.00372526	791
LAQPAVVLPVPQPEIMEVPKAKDT_	LAQPAVVLPVPQPEIMEVPKAKDT	P05814	P05814	Beta-casein	CSN2	#N/A	0.91	-0.07	1.89	2.42712	0.00374004	792
LPVPQPEIMEVPK_	LPVPQPEIMEVPK	P05814	P05814	Beta-casein	CSN2	#N/A	0.76	-0.06	1.58	2.42617	0.00374822	793
VLPIPQQVVPYPQRAVPVQALLLNQELL_	VLPIPQQVVPYPQRAVPVQALLLNQELL	P05814	P05814	Beta-casein	CSN2	#N/A	-1.4	-2.87	0.07	2.41727	0.00382585	794
DQRRDFIDIE_	DQRRDFIDIE	P06858	P06858	Lipoprotein lipase (LPL) (EC 3.1.1.34) (Phospholipase A1) (EC 3.1.1.32)	LPL	#N/A	-1.15	-2.34	0.04	2.41667	0.00383116	795
PYGFLPQNILPLA_	PYGFLPQNILPLA	P05814	P05814	Beta-casein	CSN2	#N/A	1.08	-0.01	2.17	2.41575	0.00383924	796
KKKQELDEHEKN_	KKKQELDEHEKN	A6NHR9	A6NHR9	Structural maintenance of chromosomes flexible hinge domain-containing protein 1 (SMC hinge domain-containing protein 1) (EC 3.6.1.-)	SMCHD1	#N/A	-1.68	-3.35	-0.01	2.41469	0.00384869	797
KSPTIPFFDPQIPKLTDLENLHLPLPLLQP_	KSPTIPFFDPQIPKLTDLENLHLPLPLLQP	P05814	P05814	Beta-casein	CSN2	#N/A	0.83	-0.07	1.73	2.4144	0.00385125	798
DSLADQAANKW_	DSLADQAANKW	P0DJI9	P0DJI9	Serum amyloid A-2 protein (SAA2) [Cleaved into: Amyloid A2 protein (AA2)]	SAA2	#N/A	-1.14	-2.31	0.03	2.41246	0.00386845	799
QRLNSHMNALHLGSQANRLFYLALP_	QRLNSHMNALHLGSQANRLFYLALP	P11413	P11413	Glucose-6-phosphate 1-dehydrogenase (G6PD) (EC 1.1.1.49)	G6PD	#N/A	0.76	-0.06	1.58	2.41152	0.00387682	800
AVPVQALLLNQELLLNPTHQIYPVTQPLAPV_	AVPVQALLLNQELLLNPTHQIYPVTQPLAPV	P05814	P05814	Beta-casein	CSN2	#N/A	0.87	-0.07	1.81	2.41006	0.00388992	801
PRLFAEEKAVADTRDQADGSR_	PRLFAEEKAVADTRDQADGSR	P01833	P01833	Polymeric immunoglobulin receptor (PIgR) (Poly-Ig receptor) (Hepatocellular carcinoma-associated protein TB6) [Cleaved into: Secretory component]	PIGR	#N/A	-0.86	-1.79	0.07	2.40958	0.00389419	802
YVPFPPFSDISNPTAHENYEKNNVM_[Mox25]	YVPFPPFSDISNPTAHENYEKNNVM	P47710	P47710	Alpha-S1-casein [Cleaved into: Casoxin-D]	CSN1S1	#N/A	-0.88	-1.83	0.07	2.40661	0.00392095	803
LTDLENLHLPLPLLQPLMQQVPQPIPQTLALPPQPLWSVPQP_[Mox18]	LTDLENLHLPLPLLQPLMQQVPQPIPQTLALPPQPLWSVPQP	P05814	P05814	Beta-casein	CSN2	#N/A	-0.85	-1.77	0.07	2.4038	0.00394639	804
EIENKAIQDPR_	EIENKAIQDPR	P01833	P01833	Polymeric immunoglobulin receptor (PIgR) (Poly-Ig receptor) (Hepatocellular carcinoma-associated protein TB6) [Cleaved into: Secretory component]	PIGR	#N/A	-0.97	-2.02	0.08	2.40307	0.00395307	805
AVADTRDQADGSRASVDSGSSEEQGGSSRALVSTLVPLG_	AVADTRDQADGSRASVDSGSSEEQGGSSRALVSTLVPLG	P01833	P01833	Polymeric immunoglobulin receptor (PIgR) (Poly-Ig receptor) (Hepatocellular carcinoma-associated protein TB6) [Cleaved into: Secretory component]	PIGR	#N/A	-0.87	-1.81	0.07	2.40064	0.00397518	806
KEIPLSPMGEDSAPRDADTLH_[Mox8]	KEIPLSPMGEDSAPRDADTLH	Q13410	Q13410	Butyrophilin subfamily 1 member A1 (BT)	BTN1A1	#N/A	-1.14	-2.3	0.02	2.39872	0.00399279	807
EETKENEGFTVTAEGK_	EETKENEGFTVTAEGK	P01024	P01024	Complement C3 (C3 and PZP-like alpha-2-macroglobulin domain-containing protein 1) [Cleaved into: Complement C3 beta chain; C3-beta-c (C3bc); Complement C3 alpha chain; C3a anaphylatoxin; Acylation stimulating protein (ASP) (C3adesArg); Complement C3b alpha' chain; Complement C3c alpha' chain fragment 1; Complement C3dg fragment; Complement C3g fragment; Complement C3d fragment; Complement C3f fra…	C3	#N/A	-0.89	-1.86	0.08	2.39783	0.00400102	808
LLQPLMQQVPQPIPQTLALPPQPLWSVPQ_	LLQPLMQQVPQPIPQTLALPPQPLWSVPQ	P05814	P05814	Beta-casein	CSN2	#N/A	0.76	-0.07	1.59	2.39605	0.00401745	809
TYYANPAVVRPHAQIPQRQYLPNS_	TYYANPAVVRPHAQIPQRQYLPNS	P07498	P07498	Kappa-casein	CSN3	#N/A	-0.92	-1.92	0.08	2.39301	0.00404568	810
TYYANPAVVRPHAQIPQ_	TYYANPAVVRPHAQIPQ	P07498	P07498	Kappa-casein	CSN3	#N/A	-0.94	-1.96	0.08	2.3924	0.00405137	811
YGFLPQNILPLAQPAVVLPVPQPEIMEVPKAKDTVYTK_	YGFLPQNILPLAQPAVVLPVPQPEIMEVPKAKDTVYTK	P05814	P05814	Beta-casein	CSN2	#N/A	-0.86	-1.79	0.07	2.39227	0.00405253	812
SVDALDDLTPPSTAESGSRSPTSNGGRS_	SVDALDDLTPPSTAESGSRSPTSNGGRS	Q86X29	Q86X29	Lipolysis-stimulated lipoprotein receptor	LSR	#N/A	1.58	0.32	2.84	2.392	0.00405509	813
DESLQVAERL_	DESLQVAERL	P10909	P10909	Clusterin (Aging-associated gene 4 protein) (Apolipoprotein J) (Apo-J) (Complement cytolysis inhibitor) (CLI) (Complement-associated protein SP-40,40) (Ku70-binding protein 1) (NA1/NA2) (Sulfated glycoprotein 2) (SGP-2) (Testosterone-repressed prostate message 2) (TRPM-2) [Cleaved into: Clusterin beta chain (ApoJalpha) (Complement cytolysis inhibitor a chain); Clusterin alpha chain (ApoJbeta) (Co…	CLU	#N/A	-0.99	-2.04	0.06	2.38836	0.00408918	814
DSGSSEEQGGSSRALVSTLV_	DSGSSEEQGGSSRALVSTLV	P01833	P01833	Polymeric immunoglobulin receptor (PIgR) (Poly-Ig receptor) (Hepatocellular carcinoma-associated protein TB6) [Cleaved into: Secretory component]	PIGR	#N/A	-0.9	-1.88	0.08	2.3877	0.0040954	815
TLALPPQPLWSVPQP_	TLALPPQPLWSVPQP	P05814	P05814	Beta-casein	CSN2	#N/A	-1.14	-2.37	0.09	2.38634	0.00410826	816
YPFVEPIPYGFLPQNILPLA_	YPFVEPIPYGFLPQNILPLA	P05814	P05814	Beta-casein	CSN2	#N/A	0.76	-0.07	1.59	2.3859	0.00411243	817
QKVEKVKHEDQQQGEDEHQD_	QKVEKVKHEDQQQGEDEHQD	P05814	P05814	Beta-casein	CSN2	#N/A	0.81	-0.06	1.68	2.38488	0.00412216	818
EDQQQGEDEHQDKIYPSFQPQPLIY_	EDQQQGEDEHQDKIYPSFQPQPLIY	P05814	P05814	Beta-casein	CSN2	#N/A	1.47	-0.04	2.98	2.38446	0.00412606	819
YLPNSHPPTVV_	YLPNSHPPTVV	P07498	P07498	Kappa-casein	CSN3	#N/A	-0.91	-1.9	0.08	2.38424	0.00412821	820
SGSSEEQGGSSRALVSTLVP_	SGSSEEQGGSSRALVSTLVP	P01833	P01833	Polymeric immunoglobulin receptor (PIgR) (Poly-Ig receptor) (Hepatocellular carcinoma-associated protein TB6) [Cleaved into: Secretory component]	PIGR	#N/A	-0.89	-1.87	0.09	2.38317	0.00413842	821
LPPQPLWSVPQP_	LPPQPLWSVPQP	P05814	P05814	Beta-casein	CSN2	#N/A	0.77	-0.07	1.61	2.38226	0.00414709	822
QADGSRASVDSGSSEEQGGSSRALVSTLVPL_pyro-Glu [N-TerMox]	QADGSRASVDSGSSEEQGGSSRALVSTLVPL	P01833	P01833	Polymeric immunoglobulin receptor (PIgR) (Poly-Ig receptor) (Hepatocellular carcinoma-associated protein TB6) [Cleaved into: Secretory component]	PIGR	#N/A	-1.21	-2.47	0.05	2.38177	0.00415175	823
DRIEERLPILN_	DRIEERLPILN	Q99541	Q99541	Perilipin-2 (Adipophilin) (Adipose differentiation-related protein) (ADRP)	PLIN2	#N/A	-0.88	-1.84	0.08	2.38152	0.00415414	824
IQDPRLFAEEKAVADTRDQADGSRASVDSGSSEEQGGSSRALVSTLVP_	IQDPRLFAEEKAVADTRDQADGSRASVDSGSSEEQGGSSRALVSTLVP	P01833	P01833	Polymeric immunoglobulin receptor (PIgR) (Poly-Ig receptor) (Hepatocellular carcinoma-associated protein TB6) [Cleaved into: Secretory component]	PIGR	#N/A	-1.12	-2.32	0.08	2.381	0.00415913	825
SSSEESITEYKQKVEKV_	SSSEESITEYKQKVEKV	P05814	P05814	Beta-casein	CSN2	#N/A	0.9	-0.07	1.87	2.37859	0.00418224	826
ENLHLPLPLLQPLMQQVPQPIPQT_	ENLHLPLPLLQPLMQQVPQPIPQT	P05814	P05814	Beta-casein	CSN2	#N/A	0.85	-0.07	1.77	2.37751	0.00419268	827
DQADGSRASVDSGSSEEQGGSSRALVSTLV_	DQADGSRASVDSGSSEEQGGSSRALVSTLV	P01833	P01833	Polymeric immunoglobulin receptor (PIgR) (Poly-Ig receptor) (Hepatocellular carcinoma-associated protein TB6) [Cleaved into: Secretory component]	PIGR	#N/A	-0.89	-1.87	0.09	2.3753	0.00421404	828
VVLPVPQPEIMEVPK_[Mox11]	VVLPVPQPEIMEVPK	P05814	P05814	Beta-casein	CSN2	#N/A	-0.78	-1.64	0.08	2.37501	0.00421686	829
EPIPYGFLPQNIL_	EPIPYGFLPQNIL	P05814	P05814	Beta-casein	CSN2	#N/A	1.08	-0.08	2.24	2.37457	0.00422117	830
QRAVPVQALLLNQELLLNPTHQIYPVTQPLAPVHNPISV_pyro-Glu [N-TerMox]	QRAVPVQALLLNQELLLNPTHQIYPVTQPLAPVHNPISV	P05814	P05814	Beta-casein	CSN2	#N/A	0.89	-0.09	1.87	2.37406	0.00422612	831
DTRDQADGSRASVDSGSSEEQGGSSRALVSTLVP_	DTRDQADGSRASVDSGSSEEQGGSSRALVSTLVP	P01833	P01833	Polymeric immunoglobulin receptor (PIgR) (Poly-Ig receptor) (Hepatocellular carcinoma-associated protein TB6) [Cleaved into: Secretory component]	PIGR	#N/A	-0.84	-1.76	0.08	2.36451	0.00432009	832
YTEGGFVEGVNKKLG_	YTEGGFVEGVNKKLG	P19835	P19835	Bile salt-activated lipase (BAL) (EC 3.1.1.13) (EC 3.1.1.3) (EC 3.1.1.6) (Bile salt-stimulated lipase) (BSSL) (Bucelipase) (Carboxyl ester lipase) (Cholesterol esterase) (Pancreatic lysophospholipase) (Sterol esterase)	CEL	#N/A	-0.84	-1.76	0.08	2.36342	0.00433092	833
RPDIQYPDATDEDITSHMESEELNGAYK_[Mox18]	RPDIQYPDATDEDITSHMESEELNGAYK	P10451	P10451	Osteopontin (Bone sialoprotein 1) (Nephropontin) (Secreted phosphoprotein 1) (SPP-1) (Urinary stone protein) (Uropontin)	SPP1	#N/A	-0.81	-1.69	0.07	2.36317	0.00433337	834
AIAINNPYVPR_	AIAINNPYVPR	P07498	P07498	Kappa-casein	CSN3	#N/A	-1.08	-2.24	0.08	2.3627	0.00433811	835
LFAEEKAVADTRDQADGSRASVDSGSSEEQGGSSR_	LFAEEKAVADTRDQADGSRASVDSGSSEEQGGSSR	P01833	P01833	Polymeric immunoglobulin receptor (PIgR) (Poly-Ig receptor) (Hepatocellular carcinoma-associated protein TB6) [Cleaved into: Secretory component]	PIGR	#N/A	-0.86	-1.81	0.09	2.36152	0.00434994	836
IPQQVVPYPQRAVPVQ_	IPQQVVPYPQRAVPVQ	P05814	P05814	Beta-casein	CSN2	#N/A	0.88	-0.09	1.85	2.35926	0.00437263	837
NPSESSEPIPLESREE_	NPSESSEPIPLESREE	P47710	P47710	Alpha-S1-casein [Cleaved into: Casoxin-D]	CSN1S1	#N/A	-0.88	-1.82	0.06	2.35914	0.00437384	838
DIQYPDATDEDITSHMESEELNGAYK_[Mox16]	DIQYPDATDEDITSHMESEELNGAYK	P10451	P10451	Osteopontin (Bone sialoprotein 1) (Nephropontin) (Secreted phosphoprotein 1) (SPP-1) (Urinary stone protein) (Uropontin)	SPP1	#N/A	-0.78	-1.65	0.09	2.35596	0.00440593	839
VPQPEIMEVPKAKDTVY_[Mox7]	VPQPEIMEVPKAKDTVY	P05814	P05814	Beta-casein	CSN2	#N/A	0.98	-0.08	2.04	2.35586	0.004407	840
KSPTIPFFD_	KSPTIPFFD	P05814	P05814	Beta-casein	CSN2	#N/A	-0.85	-1.77	0.07	2.35579	0.00440771	841
LHLPLPLLQPLMQQVPQPIPQTLALPPQP_	LHLPLPLLQPLMQQVPQPIPQTLALPPQP	P05814	P05814	Beta-casein	CSN2	#N/A	1.03	-0.09	2.15	2.3548	0.00441774	842
NIKYSTFEVQQYANAAHGYNWGLRCMYIIPP_[Mox26]	NIKYSTFEVQQYANAAHGYNWGLRCMYIIPP	Q9HCQ5	Q9HCQ5	Polypeptide N-acetylgalactosaminyltransferase 9 (EC 2.4.1.41) (Polypeptide GalNAc transferase 9) (GalNAc-T9) (pp-GaNTase 9) (Protein-UDP acetylgalactosaminyltransferase 9) (UDP-GalNAc:polypeptide N-acetylgalactosaminyltransferase 9)	GALNT9	#N/A	-1.29	-2.52	-0.06	2.35295	0.00443656	843
VMPVLKSPTIPFFDPQIPKLTDLENLHLPLPLLQPLM_[Mox]	VMPVLKSPTIPFFDPQIPKLTDLENLHLPLPLLQPLM	P05814	P05814	Beta-casein	CSN2	#N/A	1.14	-0.09	2.37	2.35252	0.00444104	844
AIQDPRLFAEEKAVADTRDQADGSRASVDSGSSEEQGGSSR_	AIQDPRLFAEEKAVADTRDQADGSRASVDSGSSEEQGGSSR	P01833	P01833	Polymeric immunoglobulin receptor (PIgR) (Poly-Ig receptor) (Hepatocellular carcinoma-associated protein TB6) [Cleaved into: Secretory component]	PIGR	#N/A	-0.85	-1.79	0.09	2.34595	0.00450872	845
YPVTQPLAPVHN_	YPVTQPLAPVHN	P05814	P05814	Beta-casein	CSN2	#N/A	-0.91	-1.91	0.09	2.34486	0.00452007	846
IAINNPYVPRTYYANPAVVRP_	IAINNPYVPRTYYANPAVVRP	P07498	P07498	Kappa-casein	CSN3	#N/A	-0.84	-1.75	0.07	2.34462	0.00452247	847
QELLLNPTHQIYPVT_	QELLLNPTHQIYPVT	P05814	P05814	Beta-casein	CSN2	#N/A	-0.72	-1.51	0.07	2.34416	0.0045273	848
TDLENLHLPLPLLQPLMQQVPQPIP_	TDLENLHLPLPLLQPLMQQVPQPIP	P05814	P05814	Beta-casein	CSN2	#N/A	0.85	-0.05	1.75	2.34394	0.00452959	849
DTVYTKGRVMPVLK_	DTVYTKGRVMPVLK	P05814	P05814	Beta-casein	CSN2	#N/A	-0.62	-1.31	0.07	2.34296	0.00453987	850
VYTEGGFVEGVNKKLG_	VYTEGGFVEGVNKKLG	P19835	P19835	Bile salt-activated lipase (BAL) (EC 3.1.1.13) (EC 3.1.1.3) (EC 3.1.1.6) (Bile salt-stimulated lipase) (BSSL) (Bucelipase) (Carboxyl ester lipase) (Cholesterol esterase) (Pancreatic lysophospholipase) (Sterol esterase)	CEL	#N/A	-1.05	-2.16	0.06	2.34237	0.00454604	851
RVMPVLKSPT_[Mox3]	RVMPVLKSPT	P05814	P05814	Beta-casein	CSN2	#N/A	-1.02	-2.14	0.1	2.34234	0.00454635	852
LPTQPHPDVSESTMDRDKVGIP_	LPTQPHPDVSESTMDRDKVGIP	Q9UHV7	Q9UHV7	Mediator of RNA polymerase II transcription subunit 13 (Activator-recruited cofactor 250 kDa component) (ARC250) (Mediator complex subunit 13) (Thyroid hormone receptor-associated protein 1) (Thyroid hormone receptor-associated protein complex 240 kDa component) (Trap240) (Vitamin D3 receptor-interacting protein complex component DRIP250) (DRIP250)	MED13	#N/A	-0.86	-1.81	0.09	2.33935	0.00457773	853
AVADTRDQADGSRASVDSGSSEEQGGSSRALVSTLVPL_	AVADTRDQADGSRASVDSGSSEEQGGSSRALVSTLVPL	P01833	P01833	Polymeric immunoglobulin receptor (PIgR) (Poly-Ig receptor) (Hepatocellular carcinoma-associated protein TB6) [Cleaved into: Secretory component]	PIGR	#N/A	-0.86	-1.81	0.09	2.33851	0.00458657	854
GRVMPVLKSPTIPFFDPQIPK_[Mox4]	GRVMPVLKSPTIPFFDPQIPK	P05814	P05814	Beta-casein	CSN2	#N/A	-0.82	-1.73	0.09	2.33844	0.00458733	855
DTSLFSDEFKVETSNK_	DTSLFSDEFKVETSNK	O14672	O14672	Disintegrin and metalloproteinase domain-containing protein 10 (ADAM 10) (EC 3.4.24.81) (CDw156) (Kuzbanian protein homolog) (Mammalian disintegrin-metalloprotease) (CD antigen CD156c)	ADAM10	#N/A	1.32	0.45	2.19	2.33048	0.00467216	856
EPIPYGFLPQNILPL_	EPIPYGFLPQNILPL	P05814	P05814	Beta-casein	CSN2	#N/A	0.84	-0.08	1.76	2.32966	0.00468102	857
SVDSGSSEEQGGSSRALVSTLVPL_	SVDSGSSEEQGGSSRALVSTLVPL	P01833	P01833	Polymeric immunoglobulin receptor (PIgR) (Poly-Ig receptor) (Hepatocellular carcinoma-associated protein TB6) [Cleaved into: Secretory component]	PIGR	#N/A	-0.87	-1.84	0.1	2.32774	0.00470177	858
RVMPVLKSPTIPFFDPQIPKLTDLEN_[Mox3]	RVMPVLKSPTIPFFDPQIPKLTDLEN	P05814	P05814	Beta-casein	CSN2	#N/A	-1.85	-3.7	0	2.32754	0.00470389	859
YPFVEPIPYGFLPQNILPLAQPAVVLPVPQPEIMEVPK_	YPFVEPIPYGFLPQNILPLAQPAVVLPVPQPEIMEVPK	P05814	P05814	Beta-casein	CSN2	#N/A	0.79	-0.09	1.67	2.32627	0.00471765	860
GRVMPVLKSPTIPFFDPQIPKLTDLENLHLPLPLLQPLM_	GRVMPVLKSPTIPFFDPQIPKLTDLENLHLPLPLLQPLM	P05814	P05814	Beta-casein	CSN2	#N/A	0.7	-0.08	1.48	2.32238	0.0047601	861
PQPLHQVHRVQFVHRAHPAPRYRPVR_	PQPLHQVHRVQFVHRAHPAPRYRPVR	Q96KW2	Q96KW2	POM121-like protein 2	POM121L2	#N/A	-1.3	-2.71	0.11	2.32096	0.00477575	862
SPTIPFFDPQIPKLTDLENLHLPLPL_	SPTIPFFDPQIPKLTDLENLHLPLPL	P05814	P05814	Beta-casein	CSN2	#N/A	0.8	-0.09	1.69	2.31964	0.00479024	863
PFFDPQIPKLTDLENLHLPLPLLQPL_	PFFDPQIPKLTDLENLHLPLPLLQPL	P05814	P05814	Beta-casein	CSN2	#N/A	0.86	-0.1	1.82	2.31821	0.0048061	864
DTGAALLAESRAEKNRLWGPLEVRRVG_	DTGAALLAESRAEKNRLWGPLEVRRVG	O00391	O00391	Sulfhydryl oxidase 1 (hQSOX) (EC 1.8.3.2) (Quiescin Q6)	QSOX1	#N/A	-0.78	-1.65	0.09	2.31704	0.00481907	865
LWSVPQPKV_	LWSVPQPKV	P05814	P05814	Beta-casein	CSN2	#N/A	-0.75	-1.57	0.07	2.31702	0.00481927	866
VMPVLKSPTIP_[Mox2]	VMPVLKSPTIP	P05814	P05814	Beta-casein	CSN2	#N/A	-0.83	-1.76	0.1	2.31699	0.00481962	867
PTYQLSRWTPVIK_	PTYQLSRWTPVIK	Q15833	Q15833	Syntaxin-binding protein 2 (Protein unc-18 homolog 2) (Unc18-2) (Protein unc-18 homolog B) (Unc-18B)	STXBP2	#N/A	-0.6	-1.27	0.07	2.3169	0.00482064	868
PPPPPPSRPSVAVPPP_	PPPPPPSRPSVAVPPP	O00401	O00401	Neural Wiskott-Aldrich syndrome protein (N-WASP)	WASL	#N/A	-0.6	-1.27	0.07	2.3169	0.00482064	869
LWTRVGSMVSPLVK_[Mox8]	LWTRVGSMVSPLVK	Q8TCC7	Q8TCC7	Solute carrier family 22 member 8 (Organic anion transporter 3) (hOAT3)	SLC22A8	#N/A	-0.6	-1.27	0.07	2.3169	0.00482064	870
DQADGSRASVDSGSSEEQGGSSR_	DQADGSRASVDSGSSEEQGGSSR	P01833	P01833	Polymeric immunoglobulin receptor (PIgR) (Poly-Ig receptor) (Hepatocellular carcinoma-associated protein TB6) [Cleaved into: Secretory component]	PIGR	#N/A	-0.86	-1.82	0.1	2.31424	0.00485021	871
ETIESLSSSEESITEYKQ_	ETIESLSSSEESITEYKQ	P05814	P05814	Beta-casein	CSN2	#N/A	-0.7	-1.48	0.08	2.31323	0.00486146	872
DISNPTAHENYEKN_	DISNPTAHENYEKN	P47710	P47710	Alpha-S1-casein [Cleaved into: Casoxin-D]	CSN1S1	#N/A	0.93	-0.1	1.96	2.31108	0.00488562	873
EQGGSSRALVSTL_	EQGGSSRALVSTL	P01833	P01833	Polymeric immunoglobulin receptor (PIgR) (Poly-Ig receptor) (Hepatocellular carcinoma-associated protein TB6) [Cleaved into: Secretory component]	PIGR	#N/A	-0.89	-1.88	0.1	2.31026	0.0048948	874
LLQPLMQQVPQPIPQTLALPPQPLWSVPQPKVLPIPQQVVPYP_	LLQPLMQQVPQPIPQTLALPPQPLWSVPQPKVLPIPQQVVPYP	P05814	P05814	Beta-casein	CSN2	#N/A	0.82	-0.1	1.74	2.30955	0.00490292	875
PSPSMVRTQTESSTPPGIPGGSRQ_	PSPSMVRTQTESSTPPGIPGGSRQ	O15530	O15530	3-phosphoinositide-dependent protein kinase 1 (hPDK1) (EC 2.7.11.1)	PDPK1	#N/A	2.57	0.08	5.06	2.3074	0.00492722	876
VPQPKVLPIPQQVVPY_	VPQPKVLPIPQQVVPY	P05814	P05814	Beta-casein	CSN2	#N/A	1.04	-0.07	2.15	2.30384	0.0049677	877
LAQPAVVLPVPQPEIMEVPKAKDTVYTKGR_	LAQPAVVLPVPQPEIMEVPKAKDTVYTKGR	P05814	P05814	Beta-casein	CSN2	#N/A	0.92	-0.12	1.96	2.30111	0.00499903	878
DISNPTAHENYEKNNV_	DISNPTAHENYEKNNV	P47710	P47710	Alpha-S1-casein [Cleaved into: Casoxin-D]	CSN1S1	#N/A	0.79	-0.1	1.68	2.29478	0.00507243	879
SLSSSEESITEYKQK_	SLSSSEESITEYKQK	P05814	P05814	Beta-casein	CSN2	#N/A	-0.9	-1.85	0.05	2.29214	0.00510345	880
SVDSGSSEEQGGSSRALVSTLVPLG_	SVDSGSSEEQGGSSRALVSTLVPLG	P01833	P01833	Polymeric immunoglobulin receptor (PIgR) (Poly-Ig receptor) (Hepatocellular carcinoma-associated protein TB6) [Cleaved into: Secretory component]	PIGR	#N/A	-0.85	-1.81	0.11	2.29021	0.00512616	881
GRVMPVLKSPTIPFFDPQIP_[Mox4]	GRVMPVLKSPTIPFFDPQIP	P05814	P05814	Beta-casein	CSN2	Immunomodulatory	-0.86	-1.83	0.11	2.28811	0.00515098	882
LWSVPQPKVLPIPQQVVPYPQRAV_	LWSVPQPKVLPIPQQVVPYPQRAV	P05814	P05814	Beta-casein	CSN2	#N/A	-0.81	-1.72	0.1	2.28157	0.00522916	883
QEQIRRMNENSHVQVPFQQLNQ_pyro-Glu [N-TerMox]	QEQIRRMNENSHVQVPFQQLNQ	P47710	P47710	Alpha-S1-casein [Cleaved into: Casoxin-D]	CSN1S1	#N/A	1.32	-0.15	2.79	2.28117	0.00523391	884
SGSSEEQGGSSRALVST_	SGSSEEQGGSSRALVST	P01833	P01833	Polymeric immunoglobulin receptor (PIgR) (Poly-Ig receptor) (Hepatocellular carcinoma-associated protein TB6) [Cleaved into: Secretory component]	PIGR	#N/A	-0.89	-1.9	0.12	2.28057	0.00524125	885
HLPLPLLQPLMQQVPQPIPQTLALPPQPLWSVPQ_	HLPLPLLQPLMQQVPQPIPQTLALPPQPLWSVPQ	P05814	P05814	Beta-casein	CSN2	#N/A	1.16	-0.07	2.39	2.27924	0.00525732	886
NPYVPRT_	NPYVPRT	P07498	P07498	Kappa-casein	CSN3	#N/A	-1.85	-3.73	0.03	2.27884	0.00526212	887
QPSTQIVANAKGAVT_pyro-Glu [N-TerMox]	QPSTQIVANAKGAVT	Q99541	Q99541	Perilipin-2 (Adipophilin) (Adipose differentiation-related protein) (ADRP)	PLIN2	#N/A	-0.84	-1.79	0.11	2.27582	0.00529879	888
VLPIPQQVVPYPQRAVPVQALLLNQELLLNPTHQIYP_	VLPIPQQVVPYPQRAVPVQALLLNQELLLNPTHQIYP	P05814	P05814	Beta-casein	CSN2	#N/A	0.68	-0.1	1.46	2.27108	0.00535698	889
NILPLAQPAVVLPVPQPEIMEVPKA_	NILPLAQPAVVLPVPQPEIMEVPKA	P05814	P05814	Beta-casein	CSN2	#N/A	-1.19	-2.46	0.08	2.26979	0.00537293	890
FRRPDIQYPDATDEDITSHMESEELNGAY_[Mox20]	FRRPDIQYPDATDEDITSHMESEELNGAY	P10451	P10451	Osteopontin (Bone sialoprotein 1) (Nephropontin) (Secreted phosphoprotein 1) (SPP-1) (Urinary stone protein) (Uropontin)	SPP1	#N/A	-0.94	-1.98	0.1	2.26515	0.0054306	891
NPSESSEPIPLESREEYMNGMN_[Mox]	NPSESSEPIPLESREEYMNGMN	P47710	P47710	Alpha-S1-casein [Cleaved into: Casoxin-D]	CSN1S1	#N/A	-0.89	-1.89	0.11	2.265	0.00543246	892
SNTLSSPNSKNEKALG_	SNTLSSPNSKNEKALG	P50591	P50591	Tumor necrosis factor ligand superfamily member 10 (Apo-2 ligand) (Apo-2L) (TNF-related apoptosis-inducing ligand) (Protein TRAIL) (CD antigen CD253)	TNFSF10	#N/A	-0.86	-1.83	0.11	2.26428	0.00544156	893
QGEDEHQDKIYPSFQPQP_pyro-Glu [N-TerMox]	QGEDEHQDKIYPSFQPQP	P05814	P05814	Beta-casein	CSN2	#N/A	0.99	-0.12	2.1	2.26213	0.00546851	894
PVPQPEIMEVPKAKDTVYTKGR_[Mox8]	PVPQPEIMEVPKAKDTVYTKGR	P05814	P05814	Beta-casein	CSN2	#N/A	-1.08	-2.21	0.05	2.26056	0.00548832	895
QPLMQQVPQPIPQTLALPPQPLWSVP_	QPLMQQVPQPIPQTLALPPQPLWSVP	P05814	P05814	Beta-casein	CSN2	#N/A	0.8	-0.11	1.71	2.25974	0.00549871	896
VDSGSSEEQGGSSRALVSTLVP_	VDSGSSEEQGGSSRALVSTLVP	P01833	P01833	Polymeric immunoglobulin receptor (PIgR) (Poly-Ig receptor) (Hepatocellular carcinoma-associated protein TB6) [Cleaved into: Secretory component]	PIGR	#N/A	-0.93	-1.97	0.11	2.25928	0.00550456	897
PEIMEVPKAKDTVYTKGRVMP_[Mox]	PEIMEVPKAKDTVYTKGRVMP	P05814	P05814	Beta-casein	CSN2	#N/A	1.09	-0.08	2.26	2.25758	0.00552615	898
QPNIMQLRDRLCRAQGEPVAGHESPKIPYEKQQLP_	QPNIMQLRDRLCRAQGEPVAGHESPKIPYEKQQLP	O94979	O94979	Protein transport protein Sec31A (ABP125) (ABP130) (SEC31-like protein 1) (SEC31-related protein A) (Web1-like protein)	SEC31A	#N/A	0.91	-0.09	1.91	2.25757	0.0055262	899
DPQIPKLTDLENLHLPLPL_	DPQIPKLTDLENLHLPLPL	P05814	P05814	Beta-casein	CSN2	#N/A	0.78	-0.11	1.67	2.25684	0.00553555	900
YPFVEPIPYGFLPQNILPLAQP_	YPFVEPIPYGFLPQNILPLAQP	P05814	P05814	Beta-casein	CSN2	#N/A	0.88	-0.11	1.87	2.25675	0.00553665	901
PPSTPSEVLSPTEDPRSPP_	PPSTPSEVLSPTEDPRSPP	P50548	P50548	ETS domain-containing transcription factor ERF (Ets2 repressor factor) (PE-2)	ERF	#N/A	-0.78	-1.67	0.11	2.25474	0.00556235	902
KSPTIPFFDPQIPKLTDLENLHLPLPLLQPLMQQVPQPIPQTL_	KSPTIPFFDPQIPKLTDLENLHLPLPLLQPLMQQVPQPIPQTL	P05814	P05814	Beta-casein	CSN2	#N/A	0.85	-0.11	1.81	2.25316	0.00558268	903
TYYANPAVVRPHAQIPQRQYLPN_	TYYANPAVVRPHAQIPQRQYLPN	P07498	P07498	Kappa-casein	CSN3	#N/A	-1.01	-2.14	0.12	2.25305	0.00558404	904
YTKGRVMPVLK_[Mox7]	YTKGRVMPVLK	P05814	P05814	Beta-casein	CSN2	#N/A	-1.89	-3.88	0.1	2.25234	0.00559318	905
FDPQIPKLTDLENLHLPLPLLQPLMQQVPQPIPQTL_[Mox25]	FDPQIPKLTDLENLHLPLPLLQPLMQQVPQPIPQTL	P05814	P05814	Beta-casein	CSN2	#N/A	1.02	-0.11	2.15	2.25033	0.00561913	906
DAAPDEKVLDSGFREIEN_	DAAPDEKVLDSGFREIEN	P01833	P01833	Polymeric immunoglobulin receptor (PIgR) (Poly-Ig receptor) (Hepatocellular carcinoma-associated protein TB6) [Cleaved into: Secretory component]	PIGR	#N/A	-0.91	-1.95	0.13	2.24856	0.00564203	907
FPVSQDQEREK_	FPVSQDQEREK	Q8NFU4	Q8NFU4	Follicular dendritic cell secreted peptide (FDC secreted protein) (FDC-SP)	FDCSP	#N/A	-0.83	-1.78	0.12	2.24793	0.00565032	908
EPPEHMAELQRNEQEQPLGQWHLS_	EPPEHMAELQRNEQEQPLGQWHLS	O00391	O00391	Sulfhydryl oxidase 1 (hQSOX) (EC 1.8.3.2) (Quiescin Q6)	QSOX1	#N/A	-0.91	-1.92	0.1	2.24525	0.0056853	909
NPSESSEPIPLE_	NPSESSEPIPLE	P47710	P47710	Alpha-S1-casein [Cleaved into: Casoxin-D]	CSN1S1	#N/A	-0.78	-1.67	0.11	2.24278	0.0057177	910
DPQIPKLTDLENLHLPLPLLQ_	DPQIPKLTDLENLHLPLPLLQ	P05814	P05814	Beta-casein	CSN2	#N/A	0.8	-0.11	1.71	2.24211	0.00572647	911
IGSFASPESDFESRMKKMEERVKACG_	IGSFASPESDFESRMKKMEERVKACG	Q9P278	Q9P278	Folliculin-interacting protein 2 (FNIP1-like protein) (O6-methylguanine-induced apoptosis 1 protein)	FNIP2	#N/A	-1.24	-2.52	0.04	2.24044	0.0057486	912
NPTHQIYPVTQPL_	NPTHQIYPVTQPL	P05814	P05814	Beta-casein	CSN2	#N/A	-0.81	-1.73	0.11	2.23895	0.00576833	913
DVSLAKADAAPDEKVLDSGFREIENK_	DVSLAKADAAPDEKVLDSGFREIENK	P01833	P01833	Polymeric immunoglobulin receptor (PIgR) (Poly-Ig receptor) (Hepatocellular carcinoma-associated protein TB6) [Cleaved into: Secretory component]	PIGR	#N/A	-0.89	-1.9	0.12	2.23832	0.00577669	914
LTDLENLHLPLPLLQPLMQQVPQPIP_	LTDLENLHLPLPLLQPLMQQVPQPIP	P05814	P05814	Beta-casein	CSN2	#N/A	0.78	-0.11	1.67	2.23808	0.00577995	915
DDEGRYLTQETNKVETY_	DDEGRYLTQETNKVETY	P12272	P12272	Parathyroid hormone-related protein (PTH-rP) (PTHrP) (Parathyroid hormone-like protein) (PLP) [Cleaved into: PTHrP[1-36]; PTHrP[38-94]; Osteostatin (PTHrP[107-139])]	PTHLH	#N/A	1.48	0.08	2.88	2.23553	0.00581397	916
ELLLNPTHQIYPVTQ_	ELLLNPTHQIYPVTQ	P05814	P05814	Beta-casein	CSN2	#N/A	-0.73	-1.57	0.11	2.23516	0.00581891	917
QLQLQAAHAQEQIRR_	QLQLQAAHAQEQIRR	P47710	P47710	Alpha-S1-casein [Cleaved into: Casoxin-D]	CSN1S1	#N/A	-1.23	-2.61	0.15	2.23303	0.00584748	918
NENSHVQVPFQQL_	NENSHVQVPFQQL	P47710	P47710	Alpha-S1-casein [Cleaved into: Casoxin-D]	CSN1S1	#N/A	-1.04	-2.23	0.15	2.23074	0.00587836	919
YPSFQPQPLIYPFVEPI_	YPSFQPQPLIYPFVEPI	P05814	P05814	Beta-casein	CSN2	#N/A	-1.33	-2.81	0.15	2.23046	0.00588217	920
DSAVPTHWEPYTTENSGYLEITKK_	DSAVPTHWEPYTTENSGYLEITKK	P19835	P19835	Bile salt-activated lipase (BAL) (EC 3.1.1.13) (EC 3.1.1.3) (EC 3.1.1.6) (Bile salt-stimulated lipase) (BSSL) (Bucelipase) (Carboxyl ester lipase) (Cholesterol esterase) (Pancreatic lysophospholipase) (Sterol esterase)	CEL	#N/A	-0.55	-1.18	0.08	2.22957	0.00589424	921
QRAVPVQALLLNQELLLNPT_	QRAVPVQALLLNQELLLNPT	P05814	P05814	Beta-casein	CSN2	#N/A	-3.01	-5.61	-0.41	2.22759	0.00592118	922
DGREQEAEQMPEY_[Mox10]	DGREQEAEQMPEY	Q13410	Q13410	Butyrophilin subfamily 1 member A1 (BT)	BTN1A1	#N/A	-0.85	-1.83	0.13	2.22686	0.00593113	923
HLQVLSTRNENKLLPKHP_	HLQVLSTRNENKLLPKHP	Q14126	Q14126	Desmoglein-2 (Cadherin family member 5) (HDGC)	DSG2	#N/A	1.62	-0.13	3.37	2.22684	0.00593142	924
LPLQVKIKTFYDPETGKYVKVSIP_	LPLQVKIKTFYDPETGKYVKVSIP	Q711Q0	Q711Q0	Cardiac-enriched FHL2-interacting protein	CEFIP	#N/A	-2.29	-4.27	-0.31	2.22606	0.00594206	925
LKSPTIPFFDPQIPKLTDLENLHLPLPLLQPLM_[Mox33]	LKSPTIPFFDPQIPKLTDLENLHLPLPLLQPLM	P05814	P05814	Beta-casein	CSN2	#N/A	0.86	-0.13	1.85	2.22505	0.00595587	926
GRVMPVLKSPTIPFFDPQI_	GRVMPVLKSPTIPFFDPQI	P05814	P05814	Beta-casein	CSN2	#N/A	-1.97	-3.84	-0.1	2.22501	0.00595652	927
YTKGRVMPVLKSPTIP_	YTKGRVMPVLKSPTIP	P05814	P05814	Beta-casein	CSN2	#N/A	-1.15	-2.37	0.07	2.22493	0.00595756	928
PVAQDLNAPSDWDSRGKDSYETSQLDDQSAETHSHKQS_	PVAQDLNAPSDWDSRGKDSYETSQLDDQSAETHSHKQS	P10451	P10451	Osteopontin (Bone sialoprotein 1) (Nephropontin) (Secreted phosphoprotein 1) (SPP-1) (Urinary stone protein) (Uropontin)	SPP1	#N/A	2.32	0.32	4.32	2.22393	0.00597129	929
SGSSEEQGGSSRALVSTLVPLG_	SGSSEEQGGSSRALVSTLVPLG	P01833	P01833	Polymeric immunoglobulin receptor (PIgR) (Poly-Ig receptor) (Hepatocellular carcinoma-associated protein TB6) [Cleaved into: Secretory component]	PIGR	#N/A	-0.77	-1.66	0.12	2.22368	0.00597478	930
EIMEVPK_[Mox3]	EIMEVPK	P05814	P05814	Beta-casein	CSN2	#N/A	-0.84	-1.81	0.13	2.22083	0.00601408	931
LMQQVPQPIPQTLALPPQPLWSVPQP_[Mox2]	LMQQVPQPIPQTLALPPQPLWSVPQP	P05814	P05814	Beta-casein	CSN2	#N/A	-1.08	-2.3	0.14	2.21987	0.00602735	932
ELLLNPTHQIYPVTQPLAPVHNPISV_	ELLLNPTHQIYPVTQPLAPVHNPISV	P05814	P05814	Beta-casein	CSN2	#N/A	0.85	-0.13	1.83	2.21879	0.00604237	933
LLLNPTHQ_	LLLNPTHQ	P05814	P05814	Beta-casein	CSN2	#N/A	-1.93	-3.61	-0.25	2.21828	0.00604947	934
FVEPIPYGFLPQNILPLAQPAVVLPVPQPEIMEVP_[Mox32]	FVEPIPYGFLPQNILPLAQPAVVLPVPQPEIMEVP	P05814	P05814	Beta-casein	CSN2	#N/A	-0.88	-1.86	0.1	2.21769	0.00605769	935
LHLPLPLLQPLMQQVPQPIPQT_	LHLPLPLLQPLMQQVPQPIPQT	P05814	P05814	Beta-casein	CSN2	#N/A	0.84	-0.12	1.8	2.21747	0.00606079	936
RETIESLSSSEESITEYK_	RETIESLSSSEESITEYK	P05814	P05814	Beta-casein	CSN2	Stimulates proliferation	-0.54	-1.16	0.08	2.2164	0.00607573	937
QQVPQPIPQTLALPPQPLWSVPQ_pyro-Glu [N-TerMox]	QQVPQPIPQTLALPPQPLWSVPQ	P05814	P05814	Beta-casein	CSN2	#N/A	0.78	-0.12	1.68	2.21629	0.00607726	938
LPIPQQVVPYPQR_	LPIPQQVVPYPQR	P05814	P05814	Beta-casein	CSN2	#N/A	0.6	-0.1	1.3	2.21254	0.00613	939
CAEQFCRLNEYNQLQLQAAHAQEQIR_	CAEQFCRLNEYNQLQLQAAHAQEQIR	P47710	P47710	Alpha-S1-casein [Cleaved into: Casoxin-D]	CSN1S1	#N/A	-0.95	-2.01	0.11	2.21138	0.00614637	940
AKDTVYTKGRVMPVLKSPTIPFFDPQIPKLTDLENLHLPLP_	AKDTVYTKGRVMPVLKSPTIPFFDPQIPKLTDLENLHLPLP	P05814	P05814	Beta-casein	CSN2	#N/A	0.78	-0.12	1.68	2.21136	0.00614668	941
QRNILREKQTDEIKD_pyro-Glu [N-TerMox]	QRNILREKQTDEIKD	P47710	P47710	Alpha-S1-casein [Cleaved into: Casoxin-D]	CSN1S1	#N/A	-0.78	-1.68	0.12	2.20987	0.00616784	942
FVEPIPYGFLPQNILPLAQPAVVLPVPQPEIMEVPKAKDTVYTK_	FVEPIPYGFLPQNILPLAQPAVVLPVPQPEIMEVPKAKDTVYTK	P05814	P05814	Beta-casein	CSN2	#N/A	0.87	-0.12	1.86	2.2073	0.00620439	943
DADTLHSKLIPT_	DADTLHSKLIPT	Q13410	Q13410	Butyrophilin subfamily 1 member A1 (BT)	BTN1A1	#N/A	-0.82	-1.77	0.13	2.20636	0.00621778	944
LWSVPQPKVLPIPQQVVPYPQRAVPVQALL_	LWSVPQPKVLPIPQQVVPYPQRAVPVQALL	P05814	P05814	Beta-casein	CSN2	#N/A	-0.85	-1.83	0.13	2.20563	0.00622831	945
PTAHENYEKNNVMLQW_	PTAHENYEKNNVMLQW	P47710	P47710	Alpha-S1-casein [Cleaved into: Casoxin-D]	CSN1S1	#N/A	-0.76	-1.64	0.12	2.20442	0.00624566	946
VLPVPQPEIMEVPKAK_[Mox10]	VLPVPQPEIMEVPKAK	P05814	P05814	Beta-casein	CSN2	#N/A	-1.5	-3.11	0.11	2.20214	0.00627858	947
DLENLHLPLPLLQPLMQQVPQPIP_	DLENLHLPLPLLQPLMQQVPQPIP	P05814	P05814	Beta-casein	CSN2	#N/A	0.83	-0.12	1.78	2.20199	0.00628077	948
ETIESLSSSEESITEY_	ETIESLSSSEESITEY	P05814	P05814	Beta-casein	CSN2	#N/A	-0.61	-1.32	0.1	2.20156	0.00628699	949
AIQDPRLFAEEKAVADTRDQA_	AIQDPRLFAEEKAVADTRDQA	P01833	P01833	Polymeric immunoglobulin receptor (PIgR) (Poly-Ig receptor) (Hepatocellular carcinoma-associated protein TB6) [Cleaved into: Secretory component]	PIGR	#N/A	-0.86	-1.86	0.14	2.20052	0.00630197	950
DQRRDFIDIESKFALR_	DQRRDFIDIESKFALR	P06858	P06858	Lipoprotein lipase (LPL) (EC 3.1.1.34) (Phospholipase A1) (EC 3.1.1.32)	LPL	#N/A	-1.57	-3.31	0.17	2.20035	0.00630446	951
RLQNPSESSEPIPLESREEY_	RLQNPSESSEPIPLESREEY	P47710	P47710	Alpha-S1-casein [Cleaved into: Casoxin-D]	CSN1S1	#N/A	-0.93	-1.99	0.13	2.1996	0.00631546	952
LLNQELLLNPTHQIYPVTQPLAPVHNPI_	LLNQELLLNPTHQIYPVTQPLAPVHNPI	P05814	P05814	Beta-casein	CSN2	#N/A	0.97	-0.15	2.09	2.19936	0.00631889	953
TAPYVPMYYVPNSYPYYGTNLYQRRPAI_	TAPYVPMYYVPNSYPYYGTNLYQRRPAI	P07498	P07498	Kappa-casein	CSN3	#N/A	-1.5	-3.14	0.14	2.19619	0.00636516	954
QPAVVLPVPQPEIMEVPK_[Mox14]	QPAVVLPVPQPEIMEVPK	P05814	P05814	Beta-casein	CSN2	#N/A	0.8	-0.13	1.73	2.19605	0.00636727	955
TIPFFDPQIPKLTDLENLHLPLP_	TIPFFDPQIPKLTDLENLHLPLP	P05814	P05814	Beta-casein	CSN2	#N/A	0.74	-0.12	1.6	2.19354	0.00640412	956
EEDTNVYTEKHSDSLFK_	EEDTNVYTEKHSDSLFK	P34741	P34741	Syndecan-2 (SYND2) (Fibroglycan) (Heparan sulfate proteoglycan core protein) (HSPG) (CD antigen CD362)	SDC2	#N/A	-0.82	-1.76	0.12	2.19208	0.00642569	957
AKDTVYTKGRVMP_[Mox12]	AKDTVYTKGRVMP	P05814	P05814	Beta-casein	CSN2	#N/A	-0.78	-1.69	0.13	2.18748	0.00649413	958
LPPQPLWSVPQPKVLPIPQQVVPYPQRAVPVQA_	LPPQPLWSVPQPKVLPIPQQVVPYPQRAVPVQA	P05814	P05814	Beta-casein	CSN2	#N/A	0.84	-0.14	1.82	2.1871	0.00649974	959
LPVPQPEIMEVPKAKDTVY_	LPVPQPEIMEVPKAKDTVY	P05814	P05814	Beta-casein	CSN2	#N/A	0.81	-0.14	1.76	2.18499	0.00653143	960
PQIPKLTDLENLHLPL_	PQIPKLTDLENLHLPL	P05814	P05814	Beta-casein	CSN2	#N/A	-0.69	-1.48	0.1	2.1847	0.00653581	961
IAINNPYVPRTYYANPAVVRPHAQIPQRQYLPNSHPPTVV_	IAINNPYVPRTYYANPAVVRPHAQIPQRQYLPNSHPPTVV	P07498	P07498	Kappa-casein	CSN3	#N/A	-0.85	-1.84	0.14	2.18034	0.00660169	962
LQNPSESSEPIPLESREEYMNGMNRQ_[Mox]	LQNPSESSEPIPLESREEYMNGMNRQ	P47710	P47710	Alpha-S1-casein [Cleaved into: Casoxin-D]	CSN1S1	#N/A	-1.84	-3.79	0.11	2.17549	0.00667589	963
LMQQVPQPIPQTLALPPQP_	LMQQVPQPIPQTLALPPQP	P05814	P05814	Beta-casein	CSN2	#N/A	0.88	-0.15	1.91	2.17307	0.00671319	964
EQGGSSRALVSTLVPLG_	EQGGSSRALVSTLVPLG	P01833	P01833	Polymeric immunoglobulin receptor (PIgR) (Poly-Ig receptor) (Hepatocellular carcinoma-associated protein TB6) [Cleaved into: Secretory component]	PIGR	#N/A	-1.14	-2.43	0.15	2.17239	0.00672369	965
SRSGGGGGGGLGSGGSIRSSY_	SRSGGGGGGGLGSGGSIRSSY	P35527	P35527	Keratin, type I cytoskeletal 9 (Cytokeratin-9) (CK-9) (Keratin-9) (K9)	KRT9	#N/A	-1.25	-2.63	0.13	2.17183	0.00673232	966
QDPRLFAEEKAVADTRDQADGSR_	QDPRLFAEEKAVADTRDQADGSR	P01833	P01833	Polymeric immunoglobulin receptor (PIgR) (Poly-Ig receptor) (Hepatocellular carcinoma-associated protein TB6) [Cleaved into: Secretory component]	PIGR	#N/A	-0.83	-1.81	0.15	2.17084	0.00674773	967
LPIPQQVVPYPQRA_	LPIPQQVVPYPQRA	P05814	P05814	Beta-casein	CSN2	#N/A	0.73	-0.13	1.59	2.16347	0.00686323	968
PTIPFFDPQIPK_	PTIPFFDPQIPK	P05814	P05814	Beta-casein	CSN2	#N/A	-1.18	-2.23	-0.13	2.1627	0.00687538	969
DSGSSEEQGGSSRALVSTLVPL_	DSGSSEEQGGSSRALVSTLVPL	P01833	P01833	Polymeric immunoglobulin receptor (PIgR) (Poly-Ig receptor) (Hepatocellular carcinoma-associated protein TB6) [Cleaved into: Secretory component]	PIGR	#N/A	-0.83	-1.8	0.14	2.16066	0.00690784	970
IPASSLPRLT_	IPASSLPRLT	Q13410	Q13410	Butyrophilin subfamily 1 member A1 (BT)	BTN1A1	#N/A	-1.38	-2.72	-0.04	2.16016	0.00691577	971
ERLQNPSESSEPIPLESREEYMNGMN_[Mox22; Mox25]	ERLQNPSESSEPIPLESREEYMNGMN	P47710	P47710	Alpha-S1-casein [Cleaved into: Casoxin-D]	CSN1S1	#N/A	-1.15	-2.45	0.15	2.15937	0.0069283	972
SGSSEEQGGSSRALVSTL_	SGSSEEQGGSSRALVSTL	P01833	P01833	Polymeric immunoglobulin receptor (PIgR) (Poly-Ig receptor) (Hepatocellular carcinoma-associated protein TB6) [Cleaved into: Secretory component]	PIGR	#N/A	-0.88	-1.91	0.15	2.15804	0.00694968	973
PKLTDLENLHLPLPLLQPL_	PKLTDLENLHLPLPLLQPL	P05814	P05814	Beta-casein	CSN2	#N/A	0.71	-0.13	1.55	2.15669	0.00697118	974
SSISSSSEEMSLSK_	SSISSSSEEMSLSK	P47710	P47710	Alpha-S1-casein [Cleaved into: Casoxin-D]	CSN1S1	#N/A	-0.86	-1.85	0.13	2.15564	0.00698804	975
QYLPNSHPPTVV_pyro-Glu [N-TerMox]	QYLPNSHPPTVV	P07498	P07498	Kappa-casein	CSN3	#N/A	0.84	-0.15	1.83	2.15369	0.00701956	976
QPILSKLEPQ_	QPILSKLEPQ	O60664	O60664	Perilipin-3 (47 kDa mannose 6-phosphate receptor-binding protein) (47 kDa MPR-binding protein) (Cargo selection protein TIP47) (Mannose-6-phosphate receptor-binding protein 1) (Placental protein 17) (PP17)	PLIN3	#N/A	-0.93	-2	0.14	2.15295	0.00703148	977
RPKLPLRYPE_	RPKLPLRYPE	P47710	P47710	Alpha-S1-casein [Cleaved into: Casoxin-D]	CSN1S1	#N/A	-0.84	-1.84	0.16	2.15043	0.00707244	978
LWSVPQPKVLPIPQQVVPYPQRAVPVQA_	LWSVPQPKVLPIPQQVVPYPQRAVPVQA	P05814	P05814	Beta-casein	CSN2	#N/A	0.84	-0.15	1.83	2.14923	0.00709208	979
GAVTGAKDAVTTTVTGA_	GAVTGAKDAVTTTVTGA	Q99541	Q99541	Perilipin-2 (Adipophilin) (Adipose differentiation-related protein) (ADRP)	PLIN2	#N/A	1	-0.03	2.03	2.14874	0.00709998	980
QALLLNQELLLNPTHQIYPVTQPLAPVHNPIS_pyro-Glu [N-TerMox]	QALLLNQELLLNPTHQIYPVTQPLAPVHNPIS	P05814	P05814	Beta-casein	CSN2	#N/A	0.77	-0.14	1.68	2.14487	0.00716353	981
QRQYLPNSHPPTVVR_pyro-Glu [N-TerMox]	QRQYLPNSHPPTVVR	P07498	P07498	Kappa-casein	CSN3	#N/A	-1.15	-2.42	0.12	2.1443	0.00717301	982
TIPFFDPQIPKLTDLENLHLPLPLL_	TIPFFDPQIPKLTDLENLHLPLPLL	P05814	P05814	Beta-casein	CSN2	#N/A	0.77	-0.13	1.67	2.14421	0.00717446	983
SVDSGSSEEQGGSSRALVSTL_	SVDSGSSEEQGGSSRALVSTL	P01833	P01833	Polymeric immunoglobulin receptor (PIgR) (Poly-Ig receptor) (Hepatocellular carcinoma-associated protein TB6) [Cleaved into: Secretory component]	PIGR	#N/A	-0.92	-1.96	0.12	2.1438	0.00718125	984
SVDSGSSEEQGGSSRAL_	SVDSGSSEEQGGSSRAL	P01833	P01833	Polymeric immunoglobulin receptor (PIgR) (Poly-Ig receptor) (Hepatocellular carcinoma-associated protein TB6) [Cleaved into: Secretory component]	PIGR	#N/A	-1.42	-2.9	0.06	2.14309	0.00719308	985
DQADGSRASVDSGSSEEQGGSSRALVSTLVPLG_	DQADGSRASVDSGSSEEQGGSSRALVSTLVPLG	P01833	P01833	Polymeric immunoglobulin receptor (PIgR) (Poly-Ig receptor) (Hepatocellular carcinoma-associated protein TB6) [Cleaved into: Secretory component]	PIGR	#N/A	-0.81	-1.77	0.15	2.14228	0.00720639	986
DSGSSEEQGGSSRAL_	DSGSSEEQGGSSRAL	P01833	P01833	Polymeric immunoglobulin receptor (PIgR) (Poly-Ig receptor) (Hepatocellular carcinoma-associated protein TB6) [Cleaved into: Secretory component]	PIGR	#N/A	-0.86	-1.88	0.16	2.14063	0.0072339	987
LHLPLPLLQPLMQQVPQPIP_	LHLPLPLLQPLMQQVPQPIP	P05814	P05814	Beta-casein	CSN2	#N/A	1	-0.1	2.1	2.14004	0.00724366	988
KSPTIPFFDPQIPKLTDLENLHLPL_	KSPTIPFFDPQIPKLTDLENLHLPL	P05814	P05814	Beta-casein	CSN2	#N/A	0.94	-0.14	2.02	2.13866	0.00726667	989
NILPLAQPAVVLPVPQPEIMEVPKAKDTVYT_	NILPLAQPAVVLPVPQPEIMEVPKAKDTVYT	P05814	P05814	Beta-casein	CSN2	#N/A	-1.82	-3.82	0.18	2.13797	0.00727837	990
DSGSSEEQGGSSRALVSTLVP_	DSGSSEEQGGSSRALVSTLVP	P01833	P01833	Polymeric immunoglobulin receptor (PIgR) (Poly-Ig receptor) (Hepatocellular carcinoma-associated protein TB6) [Cleaved into: Secretory component]	PIGR	#N/A	-0.84	-1.84	0.16	2.1375	0.0072862	991
SGVENALTKSELLVEQY_	SGVENALTKSELLVEQY	Q99541	Q99541	Perilipin-2 (Adipophilin) (Adipose differentiation-related protein) (ADRP)	PLIN2	#N/A	-0.84	-1.83	0.15	2.13746	0.00728686	992
EDEHQDKIYPSFQPQPLIYPFVEPIPYGFLPQNI_	EDEHQDKIYPSFQPQPLIYPFVEPIPYGFLPQNI	P05814	P05814	Beta-casein	CSN2	#N/A	1.59	-0.19	3.37	2.13678	0.00729826	993
AQDLNAPSDWDSRGKDSYETSQLDDQSAETHSH_	AQDLNAPSDWDSRGKDSYETSQLDDQSAETHSH	P10451	P10451	Osteopontin (Bone sialoprotein 1) (Nephropontin) (Secreted phosphoprotein 1) (SPP-1) (Urinary stone protein) (Uropontin)	SPP1	#N/A	1.93	-0.2	4.06	2.13633	0.00730578	994
DTRDQADGSRASVDSGSSEEQGGSSRALVSTLV_	DTRDQADGSRASVDSGSSEEQGGSSRALVSTLV	P01833	P01833	Polymeric immunoglobulin receptor (PIgR) (Poly-Ig receptor) (Hepatocellular carcinoma-associated protein TB6) [Cleaved into: Secretory component]	PIGR	#N/A	-0.8	-1.74	0.14	2.13248	0.00737087	995
KPGDQILDWQYGVTQAFPHTEE_	KPGDQILDWQYGVTQAFPHTEE	Q6UX71	Q6UX71	Plexin domain-containing protein 2 (Tumor endothelial marker 7-related protein)	PLXDC2	#N/A	-1.44	-2.94	0.06	2.13232	0.00737354	996
HQIYPVTQPLAPV_	HQIYPVTQPLAPV	P05814	P05814	Beta-casein	CSN2	#N/A	-1.38	-2.93	0.17	2.13221	0.00737545	997
VLPIPQQVVPYPQRAVPVQALLLNQELLLNPTHQ_	VLPIPQQVVPYPQRAVPVQALLLNQELLLNPTHQ	P05814	P05814	Beta-casein	CSN2	#N/A	-0.78	-1.7	0.14	2.12806	0.00744632	998
TLHAVDVTLDPDTAHPHLFLYEDSK_	TLHAVDVTLDPDTAHPHLFLYEDSK	Q13410	Q13410	Butyrophilin subfamily 1 member A1 (BT)	BTN1A1	#N/A	-0.77	-1.66	0.12	2.12664	0.00747068	999
LFAEEKAVADTRDQADGSR_	LFAEEKAVADTRDQADGSR	P01833	P01833	Polymeric immunoglobulin receptor (PIgR) (Poly-Ig receptor) (Hepatocellular carcinoma-associated protein TB6) [Cleaved into: Secretory component]	PIGR	#N/A	-0.82	-1.79	0.15	2.12663	0.0074708	1000
LTDLENLHLPLPLLQPLMQ_	LTDLENLHLPLPLLQPLMQ	P05814	P05814	Beta-casein	CSN2	#N/A	-0.85	-1.86	0.16	2.124	0.00751615	1001
QNPSESSEPIPLESREEYMNGMN_pyro-Glu [N-TerMox]; [Mox]	QNPSESSEPIPLESREEYMNGMN	P47710	P47710	Alpha-S1-casein [Cleaved into: Casoxin-D]	CSN1S1	#N/A	-0.79	-1.74	0.16	2.12241	0.00754372	1002
KEEEVEEEEEKVEKE_	KEEEVEEEEEKVEKE	Q9P2H5	Q9P2H5	Ubiquitin carboxyl-terminal hydrolase 35 (EC 3.4.19.12) (Deubiquitinating enzyme 35) (Ubiquitin thioesterase 35) (Ubiquitin-specific-processing protease 35)	USP35	#N/A	-0.87	-1.9	0.16	2.12068	0.00757391	1003
QPLMQQVPQP_[Mox4]	QPLMQQVPQP	P05814	P05814	Beta-casein	CSN2	#N/A	-0.77	-1.68	0.14	2.12017	0.00758284	1004
DEHQDKIYP_	DEHQDKIYP	P05814	P05814	Beta-casein	CSN2	#N/A	-0.86	-1.89	0.17	2.11769	0.0076262	1005
DGSRASVDSGSSEEQGGSSRALVSTLVP_	DGSRASVDSGSSEEQGGSSRALVSTLVP	P01833	P01833	Polymeric immunoglobulin receptor (PIgR) (Poly-Ig receptor) (Hepatocellular carcinoma-associated protein TB6) [Cleaved into: Secretory component]	PIGR	#N/A	-0.85	-1.87	0.17	2.11563	0.00766252	1006
RPHAQIPQRQYLPNSHPPT_	RPHAQIPQRQYLPNSHPPT	P07498	P07498	Kappa-casein	CSN3	#N/A	-1	-2.17	0.17	2.11487	0.0076759	1007
LIYPFVEPIPYGFLPQNILPLAQPA_	LIYPFVEPIPYGFLPQNILPLAQPA	P05814	P05814	Beta-casein	CSN2	#N/A	0.94	-0.17	2.05	2.11399	0.00769152	1008
DSGFREIEN_	DSGFREIEN	P01833	P01833	Polymeric immunoglobulin receptor (PIgR) (Poly-Ig receptor) (Hepatocellular carcinoma-associated protein TB6) [Cleaved into: Secretory component]	PIGR	#N/A	-1.11	-2.42	0.2	2.11207	0.00772563	1009
TLVQDGIAKGRVAL_	TLVQDGIAKGRVAL	Q13410	Q13410	Butyrophilin subfamily 1 member A1 (BT)	BTN1A1	#N/A	-0.92	-1.99	0.15	2.10982	0.00776577	1010
DLENLHLPLP_	DLENLHLPLP	P05814	P05814	Beta-casein	CSN2	#N/A	0.77	-0.15	1.69	2.10608	0.00783283	1011
VMPVLK_[Mox2]	VMPVLK	P05814	P05814	Beta-casein	CSN2	#N/A	-0.78	-1.71	0.15	2.10526	0.00784765	1012
GRVMPVLKSPTIPFFDPQIPKLTDLENLHLPLPLLQPL_	GRVMPVLKSPTIPFFDPQIPKLTDLENLHLPLPLLQPL	P05814	P05814	Beta-casein	CSN2	#N/A	0.73	-0.14	1.6	2.10467	0.00785834	1013
DISNPTAHENYEKNNVMLQ_[Mox17]	DISNPTAHENYEKNNVMLQ	P47710	P47710	Alpha-S1-casein [Cleaved into: Casoxin-D]	CSN1S1	#N/A	-0.83	-1.82	0.16	2.10455	0.00786053	1014
SLSSSEESITEYKQ_	SLSSSEESITEYKQ	P05814	P05814	Beta-casein	CSN2	#N/A	-0.95	-2.06	0.16	2.1028	0.0078923	1015
LLQPLMQQVPQPIPQTLALPPQPLWSVPQPKVLPIPQQVVPYP_[Mox6]	LLQPLMQQVPQPIPQTLALPPQPLWSVPQPKVLPIPQQVVPYP	P05814	P05814	Beta-casein	CSN2	#N/A	-1.61	-3.43	0.21	2.09902	0.00796114	1016
NSYPYYGTNLYQRRP_	NSYPYYGTNLYQRRP	P07498	P07498	Kappa-casein	CSN3	#N/A	-1.02	-2.23	0.19	2.09736	0.00799166	1017
ILVAFFLLIQACPWTYYVYGLLP_	ILVAFFLLIQACPWTYYVYGLLP	O95427	O95427	GPI ethanolamine phosphate transferase 1 (EC 2.-.-.-) (MCD4 homolog) (Phosphatidylinositol-glycan biosynthesis class N protein) (PIG-N)	PIGN	#N/A	0.8	-0.16	1.76	2.096	0.00801683	1018
QPLQEQKYTGMFAMTERGHGSNARGIQTEATF_	QPLQEQKYTGMFAMTERGHGSNARGIQTEATF	Q9NUZ1	Q9NUZ1	Acyl-coenzyme A oxidase-like protein (Acyl-CoA oxidase-like protein) (EC 1.3.3.-)	ACOXL	#N/A	0.82	-0.14	1.78	2.09338	0.00806527	1019
MEVKPPP_1xAcetyl [N-TerMox]	MEVKPPP	P51991	P51991	Heterogeneous nuclear ribonucleoprotein A3 (hnRNP A3)	HNRNPA3	#N/A	-0.85	-1.87	0.17	2.09333	0.00806628	1020
DRVYIHPF_	DRVYIHPF	P01019	P01019	Angiotensinogen (Serpin A8) [Cleaved into: Angiotensin-1 (Angiotensin 1-10) (Angiotensin I) (Ang I); Angiotensin-2 (Angiotensin 1-8) (Angiotensin II) (Ang II); Angiotensin-3 (Angiotensin 2-8) (Angiotensin III) (Ang III) (Des-Asp[1]-angiotensin II); Angiotensin-4 (Angiotensin 3-8) (Angiotensin IV) (Ang IV); Angiotensin 1-9; Angiotensin 1-7; Angiotensin 1-5; Angiotensin 1-4]	AGT	#N/A	-0.84	-1.85	0.17	2.09318	0.00806905	1021
QPRTQETPSHLEELE_	QPRTQETPSHLEELE	Q8N9U0	Q8N9U0	Tandem C2 domains nuclear protein (Membrane targeting tandem C2 domain-containing protein 1) (Tandem C2 protein in nucleus) (Tac2-N)	TC2N	#N/A	-0.93	-2.01	0.15	2.09261	0.00807955	1022
SVDSGSSEEQGGSSRALVSTLV_	SVDSGSSEEQGGSSRALVSTLV	P01833	P01833	Polymeric immunoglobulin receptor (PIgR) (Poly-Ig receptor) (Hepatocellular carcinoma-associated protein TB6) [Cleaved into: Secretory component]	PIGR	#N/A	-0.93	-2.02	0.16	2.09023	0.00812391	1023
ILPLAQPAVVLPVPQPEIMEVPKAK_[Mox19]	ILPLAQPAVVLPVPQPEIMEVPKAK	P05814	P05814	Beta-casein	CSN2	#N/A	-0.92	-1.99	0.15	2.08855	0.00815547	1024
DLMSSAYLSTKDQYPYLK_	DLMSSAYLSTKDQYPYLK	Q99541	Q99541	Perilipin-2 (Adipophilin) (Adipose differentiation-related protein) (ADRP)	PLIN2	#N/A	-1.42	-2.93	0.09	2.088	0.00816575	1025
PQPEIMEVPKAKDTVY_	PQPEIMEVPKAKDTVY	P05814	P05814	Beta-casein	CSN2	#N/A	-1.63	-2.88	-0.38	2.08514	0.00821981	1026
QPLMQQVPQPIPQTLALPPQPLWSVPQ_pyro-Glu [N-TerMox]	QPLMQQVPQPIPQTLALPPQPLWSVPQ	P05814	P05814	Beta-casein	CSN2	#N/A	-0.91	-1.99	0.17	2.08488	0.00822469	1027
RLQNPSESSEPIP_	RLQNPSESSEPIP	P47710	P47710	Alpha-S1-casein [Cleaved into: Casoxin-D]	CSN1S1	#N/A	-0.79	-1.75	0.17	2.08484	0.00822539	1028
LTDLENLHLPLPLLQPLMQQVPQPIPQTL_	LTDLENLHLPLPLLQPLMQQVPQPIPQTL	P05814	P05814	Beta-casein	CSN2	#N/A	0.72	-0.15	1.59	2.08394	0.00824256	1029
RPSPAAPDGAPASGTSEPGRA_	RPSPAAPDGAPASGTSEPGRA	O15232	O15232	Matrilin-3	MATN3	#N/A	-0.79	-1.75	0.17	2.08279	0.00826429	1030
DELFQDRFFTREPQD_	DELFQDRFFTREPQD	P10909	P10909	Clusterin (Aging-associated gene 4 protein) (Apolipoprotein J) (Apo-J) (Complement cytolysis inhibitor) (CLI) (Complement-associated protein SP-40,40) (Ku70-binding protein 1) (NA1/NA2) (Sulfated glycoprotein 2) (SGP-2) (Testosterone-repressed prostate message 2) (TRPM-2) [Cleaved into: Clusterin beta chain (ApoJalpha) (Complement cytolysis inhibitor a chain); Clusterin alpha chain (ApoJbeta) (Co…	CLU	#N/A	-0.82	-1.81	0.17	2.07972	0.00832298	1031
VKHEDQQQGEDEHQDKIYPSFQ_	VKHEDQQQGEDEHQDKIYPSFQ	P05814	P05814	Beta-casein	CSN2	#N/A	0.97	-0.14	2.08	2.07965	0.00832439	1032
PVAQDLNAPS_	PVAQDLNAPS	P10451	P10451	Osteopontin (Bone sialoprotein 1) (Nephropontin) (Secreted phosphoprotein 1) (SPP-1) (Urinary stone protein) (Uropontin)	SPP1	#N/A	-0.95	-2.05	0.15	2.07946	0.00832798	1033
FAEEKAVADTRDQA_	FAEEKAVADTRDQA	P01833	P01833	Polymeric immunoglobulin receptor (PIgR) (Poly-Ig receptor) (Hepatocellular carcinoma-associated protein TB6) [Cleaved into: Secretory component]	PIGR	#N/A	-0.85	-1.88	0.18	2.07623	0.00839012	1034
LTDLENLHLPLPLLQPLMQQVPQPIPQT_[Mox18]	LTDLENLHLPLPLLQPLMQQVPQPIPQT	P05814	P05814	Beta-casein	CSN2	#N/A	0.83	-0.18	1.84	2.07412	0.008431	1035
PQIPKLT_	PQIPKLT	P05814	P05814	Beta-casein	CSN2	#N/A	0.82	-0.18	1.82	2.07321	0.00844864	1036
TYYANPAVVRPHA_	TYYANPAVVRPHA	P07498	P07498	Kappa-casein	CSN3	#N/A	-0.91	-1.98	0.16	2.07272	0.00845826	1037
NAPSDWDSRGKDSYETSQLDDQSAETHSHKQSRLY_	NAPSDWDSRGKDSYETSQLDDQSAETHSHKQSRLY	P10451	P10451	Osteopontin (Bone sialoprotein 1) (Nephropontin) (Secreted phosphoprotein 1) (SPP-1) (Urinary stone protein) (Uropontin)	SPP1	#N/A	1.05	-0.2	2.3	2.07263	0.00846004	1038
DGREQEAEQMPEYRG_[Mox10]	DGREQEAEQMPEYRG	Q13410	Q13410	Butyrophilin subfamily 1 member A1 (BT)	BTN1A1	#N/A	-0.83	-1.83	0.17	2.07136	0.0084847	1039
ALPPQPLWSVPQPKVLPIPQQVVPYPQRAVP_	ALPPQPLWSVPQPKVLPIPQQVVPYPQRAVP	P05814	P05814	Beta-casein	CSN2	#N/A	0.71	-0.15	1.57	2.07015	0.00850842	1040
DPRLFAEEKAVADTRDQADGSR_	DPRLFAEEKAVADTRDQADGSR	P01833	P01833	Polymeric immunoglobulin receptor (PIgR) (Poly-Ig receptor) (Hepatocellular carcinoma-associated protein TB6) [Cleaved into: Secretory component]	PIGR	#N/A	-0.79	-1.75	0.17	2.06708	0.00856885	1041
PEIMEVPKAKDTVYTKG_[Mox4]	PEIMEVPKAKDTVYTKG	P05814	P05814	Beta-casein	CSN2	#N/A	-0.77	-1.69	0.15	2.06522	0.00860549	1042
LSSSEESITEYK_	LSSSEESITEYK	P05814	P05814	Beta-casein	CSN2	#N/A	-0.51	-1.13	0.11	2.06321	0.0086455	1043
EQIRRMNENSHVQVPF_	EQIRRMNENSHVQVPF	P47710	P47710	Alpha-S1-casein [Cleaved into: Casoxin-D]	CSN1S1	#N/A	-1.79	-3.82	0.24	2.06286	0.00865247	1044
VPYPQRAVPVQ_	VPYPQRAVPVQ	P05814	P05814	Beta-casein	CSN2	#N/A	-0.79	-1.76	0.18	2.05708	0.00876844	1045
HETYGHKTPY_	HETYGHKTPY	Q9NRJ3	Q9NRJ3	C-C motif chemokine 28 (Mucosae-associated epithelial chemokine) (MEC) (Protein CCK1) (Small-inducible cytokine A28)	CCL28	#N/A	-0.94	-2.06	0.18	2.0561	0.00878812	1046
PRLFAEEKAVADTR_	PRLFAEEKAVADTR	P01833	P01833	Polymeric immunoglobulin receptor (PIgR) (Poly-Ig receptor) (Hepatocellular carcinoma-associated protein TB6) [Cleaved into: Secretory component]	PIGR	#N/A	-0.76	-1.68	0.16	2.0537	0.00883694	1047
QRAVPVQALLLNQELLLNPTHQIYPVTQPLAP_pyro-Glu [N-TerMox]	QRAVPVQALLLNQELLLNPTHQIYPVTQPLAP	P05814	P05814	Beta-casein	CSN2	#N/A	-0.84	-1.86	0.18	2.05159	0.0088799	1048
THQIYPVTQ_	THQIYPVTQ	P05814	P05814	Beta-casein	CSN2	#N/A	-1.62	-3.28	0.04	2.05067	0.00889875	1049
DLPAEPAAARGGGGGGGGGGGGR_	DLPAEPAAARGGGGGGGGGGGGR	Q86Y38	Q86Y38	Xylosyltransferase 1 (EC 2.4.2.26) (Peptide O-xylosyltransferase 1) (Xylosyltransferase I) (XT-I) (XylT-I)	XYLT1	#N/A	-0.86	-1.89	0.17	2.05058	0.0089006	1050
QKVEKVKHED_pyro-Glu [N-TerMox]	QKVEKVKHED	P05814	P05814	Beta-casein	CSN2	#N/A	-0.98	-2.1	0.14	2.04865	0.00894027	1051
KHEDQQQGEDEHQDKIYPSFQPQP_	KHEDQQQGEDEHQDKIYPSFQPQP	P05814	P05814	Beta-casein	CSN2	#N/A	0.8	-0.18	1.78	2.04858	0.00894178	1052
DPQIPKLTDLENLHLPLPLLQPLMQQVPQPIPQTL_[Mox24]	DPQIPKLTDLENLHLPLPLLQPLMQQVPQPIPQTL	P05814	P05814	Beta-casein	CSN2	#N/A	0.9	-0.19	1.99	2.04846	0.00894415	1053
QPAVVLPVPQPEIMEVPKAK_	QPAVVLPVPQPEIMEVPKAK	P05814	P05814	Beta-casein	CSN2	#N/A	-1.66	-3.46	0.14	2.04834	0.00894673	1054
QELLLNPTHQIYPV_	QELLLNPTHQIYPV	P05814	P05814	Beta-casein	CSN2	#N/A	-1.38	-2.98	0.22	2.04634	0.00898791	1055
YVPFPPFSDISNPTAHENYEKNN_	YVPFPPFSDISNPTAHENYEKNN	P47710	P47710	Alpha-S1-casein [Cleaved into: Casoxin-D]	CSN1S1	#N/A	-0.83	-1.85	0.19	2.0442	0.00903233	1056
YPSFQPQPLIYPFVEPIPYGF_	YPSFQPQPLIYPFVEPIPYGF	P05814	P05814	Beta-casein	CSN2	#N/A	-0.83	-1.84	0.18	2.04181	0.00908218	1057
DQQQGEDEHQDKIYPSFQPQPL_	DQQQGEDEHQDKIYPSFQPQPL	P05814	P05814	Beta-casein	CSN2	#N/A	1.12	-0.22	2.46	2.04076	0.00910411	1058
AIQDPRLFAEEKAVADTR_	AIQDPRLFAEEKAVADTR	P01833	P01833	Polymeric immunoglobulin receptor (PIgR) (Poly-Ig receptor) (Hepatocellular carcinoma-associated protein TB6) [Cleaved into: Secretory component]	PIGR	#N/A	-0.75	-1.67	0.17	2.03745	0.00917377	1059
LIYPFVEPIPYGFLPQNILPLAQPAVVLPVPQPEIM_	LIYPFVEPIPYGFLPQNILPLAQPAVVLPVPQPEIM	P05814	P05814	Beta-casein	CSN2	#N/A	-1.51	-3.2	0.18	2.03728	0.00917734	1060
RPKLPLRYPERLQNPSESSEPIPLES_	RPKLPLRYPERLQNPSESSEPIPLES	P47710	P47710	Alpha-S1-casein [Cleaved into: Casoxin-D]	CSN1S1	#N/A	0.78	-0.18	1.74	2.03555	0.00921398	1061
AVVRPHAQIPQRQYLPNSHPPTV_	AVVRPHAQIPQRQYLPNSHPPTV	P07498	P07498	Kappa-casein	CSN3	#N/A	-5.39	-10.5	-0.28	2.03475	0.00923093	1062
NQELLLKRAADVAEALYSTPRAPGPLAPLAPS_	NQELLLKRAADVAEALYSTPRAPGPLAPLAPS	Q9BQW3	Q9BQW3	Transcription factor COE4 (Early B-cell factor 4) (EBF-4) (Olf-1/EBF-like 4) (O/E-4) (OE-4)	EBF4	#N/A	-1.19	-2.48	0.1	2.03367	0.00925399	1063
QDRLDAPPPPAAPLP_pyro-Glu [N-TerMox]	QDRLDAPPPPAAPLP	Q99523	Q99523	Sortilin (100 kDa NT receptor) (Glycoprotein 95) (Gp95) (Neurotensin receptor 3) (NT3) (NTR3)	SORT1	#N/A	-0.84	-1.87	0.19	2.03347	0.0092582	1064
QDPRLFAEEKAVADTR_	QDPRLFAEEKAVADTR	P01833	P01833	Polymeric immunoglobulin receptor (PIgR) (Poly-Ig receptor) (Hepatocellular carcinoma-associated protein TB6) [Cleaved into: Secretory component]	PIGR	#N/A	-0.73	-1.63	0.17	2.03051	0.00932153	1065
TGPHDPLGGASSLGEATEPDPLRA_	TGPHDPLGGASSLGEATEPDPLRA	Q66K79	Q66K79	Carboxypeptidase Z (CPZ) (EC 3.4.17.-)	CPZ	#N/A	-1.32	-2.69	0.05	2.02845	0.00936592	1066
QPSTQIVANAKGAVT_	QPSTQIVANAKGAVT	Q99541	Q99541	Perilipin-2 (Adipophilin) (Adipose differentiation-related protein) (ADRP)	PLIN2	#N/A	-0.84	-1.87	0.19	2.02637	0.00941088	1067
VMPVLKSPTIPFFDPQIPKLT_[Mox2]	VMPVLKSPTIPFFDPQIPKLT	P05814	P05814	Beta-casein	CSN2	#N/A	-0.88	-1.97	0.21	2.02625	0.00941358	1068
EIPLSPMGE_[Mox7]	EIPLSPMGE	Q13410	Q13410	Butyrophilin subfamily 1 member A1 (BT)	BTN1A1	#N/A	-0.84	-1.86	0.18	2.02507	0.00943917	1069
SRASVDSGSSEEQGGSSRALVST_	SRASVDSGSSEEQGGSSRALVST	P01833	P01833	Polymeric immunoglobulin receptor (PIgR) (Poly-Ig receptor) (Hepatocellular carcinoma-associated protein TB6) [Cleaved into: Secretory component]	PIGR	#N/A	-0.9	-1.98	0.18	2.0249	0.00944287	1070
APEEHPVLLTEAPLNPK_	APEEHPVLLTEAPLNPK	P60709	P60709	Actin, cytoplasmic 1 (Beta-actin) [Cleaved into: Actin, cytoplasmic 1, N-terminally processed]	ACTB	#N/A	-0.75	-1.67	0.17	2.02411	0.00946008	1071
FPVSQDQERE_	FPVSQDQERE	Q8NFU4	Q8NFU4	Follicular dendritic cell secreted peptide (FDC secreted protein) (FDC-SP)	FDCSP	#N/A	-0.93	-2.06	0.2	2.02341	0.00947526	1072
AVADTRDQADGSRASVDSGSSEEQGGSSRALVSTLVP_	AVADTRDQADGSRASVDSGSSEEQGGSSRALVSTLVP	P01833	P01833	Polymeric immunoglobulin receptor (PIgR) (Poly-Ig receptor) (Hepatocellular carcinoma-associated protein TB6) [Cleaved into: Secretory component]	PIGR	#N/A	-0.81	-1.81	0.19	2.02008	0.00954826	1073
DQYPYLK_	DQYPYLK	Q99541	Q99541	Perilipin-2 (Adipophilin) (Adipose differentiation-related protein) (ADRP)	PLIN2	#N/A	-0.82	-1.84	0.2	2.01762	0.00960242	1074
NTNGFPATASNDLK_	NTNGFPATASNDLK	Q9UNQ0	Q9UNQ0	Broad substrate specificity ATP-binding cassette transporter ABCG2 (EC 7.6.2.2) (ATP-binding cassette sub-family G member 2) (Breast cancer resistance protein) (CDw338) (Mitoxantrone resistance-associated protein) (Placenta-specific ATP-binding cassette transporter) (Urate exporter) (CD antigen CD338)	ABCG2	#N/A	-0.91	-2.02	0.2	2.01678	0.00962102	1075
RLQNPSESSEPIPLESREEYMNGMNR_	RLQNPSESSEPIPLESREEYMNGMNR	P47710	P47710	Alpha-S1-casein [Cleaved into: Casoxin-D]	CSN1S1	#N/A	-0.77	-1.72	0.18	2.01491	0.00966254	1076
FAEEKAVADTRDQADGSRASVDSGSSEEQGGSSR_	FAEEKAVADTRDQADGSRASVDSGSSEEQGGSSR	P01833	P01833	Polymeric immunoglobulin receptor (PIgR) (Poly-Ig receptor) (Hepatocellular carcinoma-associated protein TB6) [Cleaved into: Secretory component]	PIGR	#N/A	-0.78	-1.75	0.19	2.01451	0.00967136	1077
NQELLLNPTHQIYP_	NQELLLNPTHQIYP	P05814	P05814	Beta-casein	CSN2	#N/A	0.65	-0.15	1.45	2.01447	0.00967231	1078
DSGEGDFLAEGGGVR_	DSGEGDFLAEGGGVR	P02671	P02671	Fibrinogen alpha chain [Cleaved into: Fibrinopeptide A; Fibrinogen alpha chain]	FGA	#N/A	-0.82	-1.83	0.19	2.01433	0.00967542	1079
MQQVPQPIPQT_[Mox1]	MQQVPQPIPQT	P05814	P05814	Beta-casein	CSN2	#N/A	-1.39	-3	0.22	2.01427	0.00967678	1080
ALPPQPLWSVPQPKVLPIPQQVVPYPQRAVPVQ_	ALPPQPLWSVPQPKVLPIPQQVVPYPQRAVPVQ	P05814	P05814	Beta-casein	CSN2	#N/A	0.8	-0.19	1.79	2.01096	0.00975089	1081
PPQPLWSVPQPKVLPIPQQV_	PPQPLWSVPQPKVLPIPQQV	P05814	P05814	Beta-casein	CSN2	#N/A	-0.84	-1.86	0.18	2.01035	0.00976457	1082
VPQPKVLPIPQQVVPYP_	VPQPKVLPIPQQVVPYP	P05814	P05814	Beta-casein	CSN2	#N/A	0.73	-0.18	1.64	2.00799	0.00981775	1083
WTPYRAMYQYRPQ_	WTPYRAMYQYRPQ	O60504	O60504	Vinexin (SH3-containing adapter molecule 1) (SCAM-1) (Sorbin and SH3 domain-containing protein 3)	SORBS3	#N/A	-0.79	-1.77	0.19	2.00717	0.00983631	1084
DPQIPKLTDLENLHLPLPLLQPLMQQVPQPIPQTLALPPQP_	DPQIPKLTDLENLHLPLPLLQPLMQQVPQPIPQTLALPPQP	P05814	P05814	Beta-casein	CSN2	#N/A	0.89	-0.21	1.99	2.00584	0.00986654	1085
DLPAEPAAARGGGGGGGGGGGGRGPQA_	DLPAEPAAARGGGGGGGGGGGGRGPQA	Q86Y38	Q86Y38	Xylosyltransferase 1 (EC 2.4.2.26) (Peptide O-xylosyltransferase 1) (Xylosyltransferase I) (XT-I) (XylT-I)	XYLT1	#N/A	-0.8	-1.79	0.19	2.00289	0.00993369	1086
DKTERELLESYIDGR_	DKTERELLESYIDGR	P00734	P00734	Prothrombin (EC 3.4.21.5) (Coagulation factor II) [Cleaved into: Activation peptide fragment 1; Activation peptide fragment 2; Thrombin light chain; Thrombin heavy chain]	F2	#N/A	-0.7	-1.57	0.17	2.00101	0.0099767	1087
IYPFVEPIPYGFLPQNILPL_	IYPFVEPIPYGFLPQNILPL	P05814	P05814	Beta-casein	CSN2	#N/A	0.75	-0.16	1.66	2.00053	0.00998786	1088
VYTKGRVMPVLK_	VYTKGRVMPVLK	P05814	P05814	Beta-casein	CSN2	#N/A	-0.53	-1.2	0.14	2.00045	0.00998972	1089
ENSHVQVPFQQ_	ENSHVQVPFQQ	P47710	P47710	Alpha-S1-casein [Cleaved into: Casoxin-D]	CSN1S1	#N/A	0.78	-0.2	1.76	1.99937	0.0100144	1090
QELLLNPTHQIYPV_pyro-Glu [N-TerMox]	QELLLNPTHQIYPV	P05814	P05814	Beta-casein	CSN2	#N/A	-2.03	-4.27	0.21	1.99935	0.0100149	1091
ENKAIQDPRLFAEEK_	ENKAIQDPRLFAEEK	P01833	P01833	Polymeric immunoglobulin receptor (PIgR) (Poly-Ig receptor) (Hepatocellular carcinoma-associated protein TB6) [Cleaved into: Secretory component]	PIGR	#N/A	-0.8	-1.79	0.19	1.99621	0.0100875	1092
LLNPTHQIYPVTQ_	LLNPTHQIYPVTQ	P05814	P05814	Beta-casein	CSN2	#N/A	-0.8	-1.79	0.19	1.996	0.0100925	1093
EKAVADTRDQADGSRASVDSGSSEEQGGSSRA_	EKAVADTRDQADGSRASVDSGSSEEQGGSSRA	P01833	P01833	Polymeric immunoglobulin receptor (PIgR) (Poly-Ig receptor) (Hepatocellular carcinoma-associated protein TB6) [Cleaved into: Secretory component]	PIGR	#N/A	-0.88	-1.95	0.19	1.99498	0.0101163	1094
LPSDGKEVPFVVPK_	LPSDGKEVPFVVPK	Q8N9U0	Q8N9U0	Tandem C2 domains nuclear protein (Membrane targeting tandem C2 domain-containing protein 1) (Tandem C2 protein in nucleus) (Tac2-N)	TC2N	#N/A	-0.82	-1.77	0.13	1.99494	0.0101172	1095
QQGEDEHQDKIYPSFQPQP_	QQGEDEHQDKIYPSFQPQP	P05814	P05814	Beta-casein	CSN2	#N/A	-0.83	-1.86	0.2	1.99418	0.0101349	1096
PPQPLWSVPQPKVLPIPQQVVPYP_	PPQPLWSVPQPKVLPIPQQVVPYP	P05814	P05814	Beta-casein	CSN2	#N/A	-1.55	-3.44	0.34	1.99355	0.0101495	1097
VVDFETDVLFLVPTEIALAQHRANA_	VVDFETDVLFLVPTEIALAQHRANA	P19835	P19835	Bile salt-activated lipase (BAL) (EC 3.1.1.13) (EC 3.1.1.3) (EC 3.1.1.6) (Bile salt-stimulated lipase) (BSSL) (Bucelipase) (Carboxyl ester lipase) (Cholesterol esterase) (Pancreatic lysophospholipase) (Sterol esterase)	CEL	#N/A	0.59	-0.14	1.32	1.99344	0.0101521	1098
PVTQPLAPVHNPISV_	PVTQPLAPVHNPISV	P05814	P05814	Beta-casein	CSN2	#N/A	-0.77	-1.73	0.19	1.99244	0.0101757	1099
PVPQPEIMEVPK_[Mox8]	PVPQPEIMEVPK	P05814	P05814	Beta-casein	CSN2	#N/A	-0.96	-2.14	0.22	1.9905	0.0102213	1100
VPYPQRAVPV_	VPYPQRAVPV	P05814	P05814	Beta-casein	CSN2	#N/A	-0.77	-1.73	0.19	1.9893	0.0102495	1101
QEQIRRMNENSHVQVPFQQLN_pyro-Glu [N-TerMox]	QEQIRRMNENSHVQVPFQQLN	P47710	P47710	Alpha-S1-casein [Cleaved into: Casoxin-D]	CSN1S1	#N/A	-1.42	-3.08	0.24	1.98853	0.0102675	1102
LIYPFVEPIPYGFLPQNILPLAQPAVVLPVPQPEIMEVPKA_	LIYPFVEPIPYGFLPQNILPLAQPAVVLPVPQPEIMEVPKA	P05814	P05814	Beta-casein	CSN2	#N/A	0.78	-0.2	1.76	1.98804	0.0102793	1103
VLPVPQPEIMEVPKAKDTVYTKGRVMPV_	VLPVPQPEIMEVPKAKDTVYTKGRVMPV	P05814	P05814	Beta-casein	CSN2	#N/A	0.69	-0.17	1.55	1.98723	0.0102984	1104
DMPAINK_	DMPAINK	P19835	P19835	Bile salt-activated lipase (BAL) (EC 3.1.1.13) (EC 3.1.1.3) (EC 3.1.1.6) (Bile salt-stimulated lipase) (BSSL) (Bucelipase) (Carboxyl ester lipase) (Cholesterol esterase) (Pancreatic lysophospholipase) (Sterol esterase)	CEL	#N/A	-1.28	-2.8	0.24	1.98579	0.0103326	1105
PLPLPPPPP_	PLPLPPPPP	Q13495	Q13495	Mastermind-like domain-containing protein 1 (F18) (Protein CG1)	MAMLD1	#N/A	-0.8	-1.8	0.2	1.98359	0.0103851	1106
SPYEKVSAGNGGSSLSYTNPAVAATSANL_	SPYEKVSAGNGGSSLSYTNPAVAATSANL	P15941	P15941	Mucin-1 (MUC-1) (Breast carcinoma-associated antigen DF3) (Cancer antigen 15-3) (CA 15-3) (Carcinoma-associated mucin) (Episialin) (H23AG) (Krebs von den Lungen-6) (KL-6) (PEMT) (Peanut-reactive urinary mucin) (PUM) (Polymorphic epithelial mucin) (PEM) (Tumor-associated epithelial membrane antigen) (EMA) (Tumor-associated mucin) (CD antigen CD227) [Cleaved into: Mucin-1 subunit alpha (MUC1-NT) (M…	MUC1	#N/A	-0.8	-1.79	0.19	1.98225	0.0104172	1107
QNPSESSEPIPLESREEYMNGMN_[Mox19; Mox22]	QNPSESSEPIPLESREEYMNGMN	P47710	P47710	Alpha-S1-casein [Cleaved into: Casoxin-D]	CSN1S1	#N/A	-1.91	-3.94	0.12	1.97956	0.0104818	1108
GPALTPIRDEEWGGHSPR_	GPALTPIRDEEWGGHSPR	Q86X29	Q86X29	Lipolysis-stimulated lipoprotein receptor	LSR	#N/A	-0.95	-2.12	0.22	1.97741	0.010534	1109
GFLPQNILPLAQPAVVLPVPQPEIMEVPKAKDTVYTKGR_[Mox25]	GFLPQNILPLAQPAVVLPVPQPEIMEVPKAKDTVYTKGR	P05814	P05814	Beta-casein	CSN2	#N/A	-1.63	-3.22	-0.04	1.97572	0.010575	1110
VVLPVPQPEIMEVPKA_	VVLPVPQPEIMEVPKA	P05814	P05814	Beta-casein	CSN2	#N/A	0.65	-0.17	1.47	1.9754	0.0105828	1111
NPTHQIYPVTQ_	NPTHQIYPVTQ	P05814	P05814	Beta-casein	CSN2	#N/A	-0.74	-1.68	0.2	1.97499	0.0105928	1112
YPVIVQKYKP_	YPVIVQKYKP	M0R2J8	M0R2J8	Doublecortin domain-containing protein 1 (Doublecortin domain-containing 5 protein)	DCDC1	#N/A	-0.81	-1.83	0.21	1.97487	0.0105957	1113
QPAVVLPVPQPEIMEVPKAKDT_	QPAVVLPVPQPEIMEVPKAKDT	P05814	P05814	Beta-casein	CSN2	#N/A	0.77	-0.2	1.74	1.97469	0.0106001	1114
PQIPKLTD_	PQIPKLTD	P05814	P05814	Beta-casein	CSN2	#N/A	-0.71	-1.6	0.18	1.97001	0.0107149	1115
TDLENLHLPLPLLQPLMQQVPQPIPQTLALPPQPLWSVP_[Mox17]	TDLENLHLPLPLLQPLMQQVPQPIPQTLALPPQPLWSVP	P05814	P05814	Beta-casein	CSN2	#N/A	-0.78	-1.74	0.18	1.96795	0.0107659	1116
VVLPVPQPEIMEVPKAKDTVYTKGRVMP_	VVLPVPQPEIMEVPKAKDTVYTKGRVMP	P05814	P05814	Beta-casein	CSN2	#N/A	0.68	-0.18	1.54	1.96663	0.0107986	1117
LIYPFVEPIPYGFLPQN_	LIYPFVEPIPYGFLPQN	P05814	P05814	Beta-casein	CSN2	#N/A	0.92	-0.24	2.08	1.96526	0.0108327	1118
PVPQPEIMEVPKAKDTVYTKGRVMP_[Mox]	PVPQPEIMEVPKAKDTVYTKGRVMP	P05814	P05814	Beta-casein	CSN2	#N/A	1.29	-0.09	2.67	1.96273	0.010896	1119
IPVAQDLNAPS_	IPVAQDLNAPS	P10451	P10451	Osteopontin (Bone sialoprotein 1) (Nephropontin) (Secreted phosphoprotein 1) (SPP-1) (Urinary stone protein) (Uropontin)	SPP1	#N/A	-0.74	-1.68	0.2	1.9606	0.0109496	1120
KDTVYTKGRV_	KDTVYTKGRV	P05814	P05814	Beta-casein	CSN2	#N/A	-0.84	-1.9	0.22	1.95965	0.0109735	1121
AVADTRDQADGSRASVDSGSSEEQGGSSRALVSTLV_	AVADTRDQADGSRASVDSGSSEEQGGSSRALVSTLV	P01833	P01833	Polymeric immunoglobulin receptor (PIgR) (Poly-Ig receptor) (Hepatocellular carcinoma-associated protein TB6) [Cleaved into: Secretory component]	PIGR	#N/A	-0.79	-1.79	0.21	1.95911	0.0109873	1122
LENLHLPLPLLQPLMQQVPQPIPQTLAL_	LENLHLPLPLLQPLMQQVPQPIPQTLAL	P05814	P05814	Beta-casein	CSN2	#N/A	0.85	-0.17	1.87	1.95823	0.0110094	1123
KVEKVKHEDQQQGEDEHQDK_	KVEKVKHEDQQQGEDEHQDK	P05814	P05814	Beta-casein	CSN2	#N/A	2.4	-0.29	5.09	1.95754	0.0110271	1124
QQGEDEHQDKI_pyro-Glu [N-TerMox]	QQGEDEHQDKI	P05814	P05814	Beta-casein	CSN2	#N/A	-0.85	-1.92	0.22	1.95484	0.011096	1125
TPLQLFEGRRN_	TPLQLFEGRRN	P0C0L4	P0C0L4	Complement C4-A (Acidic complement C4) (C3 and PZP-like alpha-2-macroglobulin domain-containing protein 2) [Cleaved into: Complement C4 beta chain; Complement C4-A alpha chain; C4a anaphylatoxin; C4b-A; C4d-A; Complement C4 gamma chain]	C4A	#N/A	0.9	-0.2	2	1.9539	0.0111198	1126
PIPQQVVPYPQRAVPV_	PIPQQVVPYPQRAVPV	P05814	P05814	Beta-casein	CSN2	#N/A	-0.66	-1.5	0.18	1.95275	0.0111493	1127
LLQPLMQQVPQPIPQTLALPPQPLWSVPQPK_[Mox6]	LLQPLMQQVPQPIPQTLALPPQPLWSVPQPK	P05814	P05814	Beta-casein	CSN2	#N/A	-0.96	-2.17	0.25	1.95229	0.0111612	1128
VADTRDQADGSRASVDSGSSEEQGGSSR_	VADTRDQADGSRASVDSGSSEEQGGSSR	P01833	P01833	Polymeric immunoglobulin receptor (PIgR) (Poly-Ig receptor) (Hepatocellular carcinoma-associated protein TB6) [Cleaved into: Secretory component]	PIGR	#N/A	-0.77	-1.75	0.21	1.95085	0.0111983	1129
QLQAAHAQEQI_pyro-Glu [N-TerMox]	QLQAAHAQEQI	P47710	P47710	Alpha-S1-casein [Cleaved into: Casoxin-D]	CSN1S1	#N/A	-0.8	-1.8	0.2	1.94924	0.0112399	1130
DDGNLIIK_	DDGNLIIK	Q9GZU8	Q9GZU8	PSME3-interacting protein (NEFA-interacting nuclear protein NIP30) (PA28G-interacting protein)	PSME3IP1	#N/A	-0.81	-1.83	0.21	1.94851	0.0112587	1131
DMREANYIGSDKYFHA_	DMREANYIGSDKYFHA	P0DJI9; P0DJI8	P0DJI9	Serum amyloid A-2 protein (SAA2) [Cleaved into: Amyloid A2 protein (AA2)]	SAA2	#N/A	-0.97	-2.19	0.25	1.94829	0.0112645	1132
IPQRQYLPNSHPPTV_	IPQRQYLPNSHPPTV	P07498	P07498	Kappa-casein	CSN3	#N/A	-0.74	-1.68	0.2	1.94779	0.0112773	1133
QPKVLPIPQQV_	QPKVLPIPQQV	P05814	P05814	Beta-casein	CSN2	#N/A	0.74	-0.2	1.68	1.94699	0.0112982	1134
LPLAQPAVVLPVPQPEIMEVPKAKDTVYT_	LPLAQPAVVLPVPQPEIMEVPKAKDTVYT	P05814	P05814	Beta-casein	CSN2	#N/A	0.74	-0.2	1.68	1.94354	0.0113883	1135
TDRSPYEKVSAGNGGSSL_	TDRSPYEKVSAGNGGSSL	P15941	P15941	Mucin-1 (MUC-1) (Breast carcinoma-associated antigen DF3) (Cancer antigen 15-3) (CA 15-3) (Carcinoma-associated mucin) (Episialin) (H23AG) (Krebs von den Lungen-6) (KL-6) (PEMT) (Peanut-reactive urinary mucin) (PUM) (Polymorphic epithelial mucin) (PEM) (Tumor-associated epithelial membrane antigen) (EMA) (Tumor-associated mucin) (CD antigen CD227) [Cleaved into: Mucin-1 subunit alpha (MUC1-NT) (M…	MUC1	#N/A	-0.92	-2.06	0.22	1.94298	0.0114031	1136
DAAKRGPGGVWAAEAISDA_	DAAKRGPGGVWAAEAISDA	P0DJI8	P0DJI8	Serum amyloid A-1 protein (SAA) [Cleaved into: Amyloid protein A (Amyloid fibril protein AA); Serum amyloid protein A(2-104); Serum amyloid protein A(3-104); Serum amyloid protein A(2-103); Serum amyloid protein A(2-102); Serum amyloid protein A(4-101)]	SAA1	#N/A	-1.48	-3.24	0.28	1.94242	0.0114178	1137
YPFVEPIPYGFLPQNILPLAQPAVVLPVPQPEIMEVPKA_	YPFVEPIPYGFLPQNILPLAQPAVVLPVPQPEIMEVPKA	P05814	P05814	Beta-casein	CSN2	#N/A	0.7	-0.2	1.6	1.94202	0.0114283	1138
DLNAPSDWDSRGKDSYETSQLDDQSAETHSHKQS_	DLNAPSDWDSRGKDSYETSQLDDQSAETHSHKQS	P10451	P10451	Osteopontin (Bone sialoprotein 1) (Nephropontin) (Secreted phosphoprotein 1) (SPP-1) (Urinary stone protein) (Uropontin)	SPP1	#N/A	4.66	-0.37	9.69	1.9413	0.0114472	1139
QPLMQQVPQPIPQT_[Mox4]	QPLMQQVPQPIPQT	P05814	P05814	Beta-casein	CSN2	#N/A	0.79	-0.22	1.8	1.93935	0.0114987	1140
VPVQALLLNQEL_	VPVQALLLNQEL	P05814	P05814	Beta-casein	CSN2	#N/A	-0.8	-1.81	0.21	1.93916	0.0115037	1141
GFLPQNILPLAQPAVVLPVPQPEIMEVPKAKDTVYTKG_[Mox25]	GFLPQNILPLAQPAVVLPVPQPEIMEVPKAKDTVYTKG	P05814	P05814	Beta-casein	CSN2	#N/A	-1.07	-2.38	0.24	1.93859	0.0115189	1142
MPVLKSPTIPFFDPQIPKL_[Mox1]	MPVLKSPTIPFFDPQIPKL	P05814	P05814	Beta-casein	CSN2	#N/A	-1.32	-2.92	0.28	1.93778	0.0115405	1143
TLVQDGIAKGRVA_	TLVQDGIAKGRVA	Q13410	Q13410	Butyrophilin subfamily 1 member A1 (BT)	BTN1A1	#N/A	-0.8	-1.81	0.21	1.93762	0.0115446	1144
PFVEPIPYGFLPQNILPLAQP_	PFVEPIPYGFLPQNILPLAQP	P05814	P05814	Beta-casein	CSN2	#N/A	-1.43	-3.2	0.34	1.93619	0.0115828	1145
LRYPERLQNPSESSEPIPLESREEYMNGMN_[Mox]	LRYPERLQNPSESSEPIPLESREEYMNGMN	P47710	P47710	Alpha-S1-casein [Cleaved into: Casoxin-D]	CSN1S1	#N/A	-1.16	-2.56	0.24	1.93536	0.0116049	1146
DISNPTAHE_	DISNPTAHE	P47710	P47710	Alpha-S1-casein [Cleaved into: Casoxin-D]	CSN1S1	#N/A	-0.98	-2.22	0.26	1.93384	0.0116456	1147
EISIPASSLPRLTP_	EISIPASSLPRLTP	Q13410	Q13410	Butyrophilin subfamily 1 member A1 (BT)	BTN1A1	#N/A	-0.75	-1.67	0.17	1.93345	0.0116559	1148
PYPQRAVPVQALL_	PYPQRAVPVQALL	P05814	P05814	Beta-casein	CSN2	#N/A	-1.34	-2.86	0.18	1.93193	0.0116969	1149
EPIPYGFLPQNI_	EPIPYGFLPQNI	P05814	P05814	Beta-casein	CSN2	#N/A	0.88	-0.24	2	1.9311	0.0117191	1150
VEPIPYGFLPQNILPLAQPAVVLPVPQPEIMEVPKAKDTVY_	VEPIPYGFLPQNILPLAQPAVVLPVPQPEIMEVPKAKDTVY	P05814	P05814	Beta-casein	CSN2	#N/A	1.42	-0.28	3.12	1.93106	0.0117204	1151
QADGSRASVDSGSSEEQGGSSRALVSTLVP_	QADGSRASVDSGSSEEQGGSSRALVSTLVP	P01833	P01833	Polymeric immunoglobulin receptor (PIgR) (Poly-Ig receptor) (Hepatocellular carcinoma-associated protein TB6) [Cleaved into: Secretory component]	PIGR	#N/A	-0.73	-1.66	0.2	1.92941	0.0117649	1152
PYGFLPQNILPLAQPAVVLPVPQPEIMEVPKA_	PYGFLPQNILPLAQPAVVLPVPQPEIMEVPKA	P05814	P05814	Beta-casein	CSN2	#N/A	0.77	-0.2	1.74	1.92867	0.0117851	1153
DSGSSEEQGGSSRALVS_	DSGSSEEQGGSSRALVS	P01833	P01833	Polymeric immunoglobulin receptor (PIgR) (Poly-Ig receptor) (Hepatocellular carcinoma-associated protein TB6) [Cleaved into: Secretory component]	PIGR	#N/A	-0.82	-1.86	0.22	1.92858	0.0117875	1154
PNSHPPTVV_	PNSHPPTVV	P07498	P07498	Kappa-casein	CSN3	#N/A	-1.13	-2.51	0.25	1.92826	0.0117963	1155
PAVVRPHAQIPQRQYLPNSHPPTVVR_	PAVVRPHAQIPQRQYLPNSHPPTVVR	P07498	P07498	Kappa-casein	CSN3	#N/A	-1.35	-3.02	0.32	1.92613	0.0118541	1156
YVPFPPFSDISNPTAHENYEK_	YVPFPPFSDISNPTAHENYEK	P47710	P47710	Alpha-S1-casein [Cleaved into: Casoxin-D]	CSN1S1	#N/A	-2.82	-5.2	-0.44	1.92398	0.011913	1157
NPTHQIYPVTQPLA_	NPTHQIYPVTQPLA	P05814	P05814	Beta-casein	CSN2	#N/A	0.72	-0.2	1.64	1.92317	0.0119352	1158
EEQGGSSRALV_	EEQGGSSRALV	P01833	P01833	Polymeric immunoglobulin receptor (PIgR) (Poly-Ig receptor) (Hepatocellular carcinoma-associated protein TB6) [Cleaved into: Secretory component]	PIGR	#N/A	-0.81	-1.84	0.22	1.92294	0.0119416	1159
DTGAALLAESRAEKNRLWGPLE_	DTGAALLAESRAEKNRLWGPLE	O00391	O00391	Sulfhydryl oxidase 1 (hQSOX) (EC 1.8.3.2) (Quiescin Q6)	QSOX1	#N/A	-0.77	-1.76	0.22	1.92244	0.0119554	1160
DLEDKNSPFYYDWHSLQVGGL_	DLEDKNSPFYYDWHSLQVGGL	Q14802	Q14802	FXYD domain-containing ion transport regulator 3 (Chloride conductance inducer protein Mat-8) (Mammary tumor 8 kDa protein) (Phospholemman-like) (Sodium/potassium-transporting ATPase subunit FXYD3)	FXYD3	#N/A	-0.9	-2.04	0.24	1.9207	0.0120032	1161
IYPFVEPIPYGFLPQNILPLAQP_	IYPFVEPIPYGFLPQNILPLAQP	P05814	P05814	Beta-casein	CSN2	#N/A	0.76	-0.22	1.74	1.92068	0.012004	1162
KPSSNVAGVVIIV_	KPSSNVAGVVIIV	P22897	P22897	Macrophage mannose receptor 1 (MMR) (C-type lectin domain family 13 member D) (C-type lectin domain family 13 member D-like) (Human mannose receptor) (hMR) (Macrophage mannose receptor 1-like protein 1) (CD antigen CD206)	MRC1	#N/A	-0.8	-1.82	0.22	1.91912	0.0120471	1163
LIYPFVEPIPYGFLPQNILPLAQPAVVLPVPQPEIMEVPK_	LIYPFVEPIPYGFLPQNILPLAQPAVVLPVPQPEIMEVPK	P05814	P05814	Beta-casein	CSN2	#N/A	0.68	-0.2	1.56	1.91844	0.012066	1164
EEDKHLKFRIS_	EEDKHLKFRIS	P10451	P10451	Osteopontin (Bone sialoprotein 1) (Nephropontin) (Secreted phosphoprotein 1) (SPP-1) (Urinary stone protein) (Uropontin)	SPP1	#N/A	-0.9	-2	0.2	1.91771	0.0120861	1165
LQPLMQQVPQPIP_	LQPLMQQVPQPIP	P05814	P05814	Beta-casein	CSN2	#N/A	-1.33	-2.99	0.33	1.91715	0.0121019	1166
ILPLAQPAVVLPVPQPEIMEVPKAKDTVYT_	ILPLAQPAVVLPVPQPEIMEVPKAKDTVYT	P05814	P05814	Beta-casein	CSN2	#N/A	0.88	-0.25	2.01	1.91709	0.0121034	1167
KEIPLSPMGEDSAPRDADTLHSKLIPTQPSQGAP_[Mox8]	KEIPLSPMGEDSAPRDADTLHSKLIPTQPSQGAP	Q13410	Q13410	Butyrophilin subfamily 1 member A1 (BT)	BTN1A1	#N/A	-0.71	-1.6	0.18	1.91596	0.012135	1168
ELLLNPTHQIYPVT_	ELLLNPTHQIYPVT	P05814	P05814	Beta-casein	CSN2	#N/A	-0.66	-1.51	0.19	1.91595	0.0121354	1169
QRAVPVQALLLNQELLLNPTHQIYPV_	QRAVPVQALLLNQELLLNPTHQIYPV	P05814	P05814	Beta-casein	CSN2	#N/A	0.79	-0.22	1.8	1.90978	0.012309	1170
VADTRDQADGSRASVDSGSSEEQGGSSRALVSTLVPLG_	VADTRDQADGSRASVDSGSSEEQGGSSRALVSTLVPLG	P01833	P01833	Polymeric immunoglobulin receptor (PIgR) (Poly-Ig receptor) (Hepatocellular carcinoma-associated protein TB6) [Cleaved into: Secretory component]	PIGR	#N/A	-0.93	-2.09	0.23	1.90501	0.0124449	1171
EDEHQDKIYPSFQPQP_	EDEHQDKIYPSFQPQP	P05814	P05814	Beta-casein	CSN2	#N/A	0.79	-0.23	1.81	1.9047	0.0124539	1172
APGRVLVHTSVSPSPDN_	APGRVLVHTSVSPSPDN	Q6WN34	Q6WN34	Chordin-like protein 2 (Breast tumor novel factor 1) (BNF-1) (Chordin-related protein 2)	CHRDL2	#N/A	-0.69	-1.58	0.2	1.90466	0.012455	1173
DDEEKPKI_	DDEEKPKI	P08238	P08238	Heat shock protein HSP 90-beta (HSP 90) (Heat shock 84 kDa) (HSP 84) (HSP84)	HSP90AB1	#N/A	-1.14	-2.45	0.17	1.90396	0.0124749	1174
LKSPTIPFFDPQIPKLTDLENLHLPLPLLQP_	LKSPTIPFFDPQIPKLTDLENLHLPLPLLQP	P05814	P05814	Beta-casein	CSN2	#N/A	0.82	-0.24	1.88	1.90393	0.0124759	1175
ESREEYMNGMN_	ESREEYMNGMN	P47710	P47710	Alpha-S1-casein [Cleaved into: Casoxin-D]	CSN1S1	#N/A	-1	-2.25	0.25	1.90364	0.0124841	1176
NENSHVQVPFQQLNQLAAYPY_	NENSHVQVPFQQLNQLAAYPY	P47710	P47710	Alpha-S1-casein [Cleaved into: Casoxin-D]	CSN1S1	#N/A	-2.08	-4.36	0.2	1.90364	0.0124842	1177
RRPDIQYPDATDEDITSHMESEELNGAY_[Mox19]	RRPDIQYPDATDEDITSHMESEELNGAY	P10451	P10451	Osteopontin (Bone sialoprotein 1) (Nephropontin) (Secreted phosphoprotein 1) (SPP-1) (Urinary stone protein) (Uropontin)	SPP1	#N/A	-0.88	-1.97	0.21	1.90285	0.012507	1178
SPSGQKDLLFKDSAIGFSRVPP_	SPSGQKDLLFKDSAIGFSRVPP	P02788	P02788	Lactotransferrin (Lactoferrin) (EC 3.4.21.-) (Growth-inhibiting protein 12) (Talalactoferrin) [Cleaved into: Lactoferricin-H (Lfcin-H); Kaliocin-1; Lactoferroxin-A; Lactoferroxin-B; Lactoferroxin-C]	LTF	#N/A	-0.94	-2.13	0.25	1.90255	0.0125154	1179
LWSVPQPKVLPIPQQVVPYPQRAVP_	LWSVPQPKVLPIPQQVVPYPQRAVP	P05814	P05814	Beta-casein	CSN2	#N/A	0.68	-0.2	1.56	1.90226	0.0125238	1180
LPIIQKLEPQIA_	LPIIQKLEPQIA	Q99541	Q99541	Perilipin-2 (Adipophilin) (Adipose differentiation-related protein) (ADRP)	PLIN2	#N/A	-0.77	-1.76	0.22	1.90223	0.0125248	1181
IMEVPKAKDTVYTKGR_	IMEVPKAKDTVYTKGR	P05814	P05814	Beta-casein	CSN2	#N/A	0.71	-0.21	1.63	1.9021	0.0125285	1182
AEEKAVADTRDQADGSRASVDSGSSEEQGGSSRALV_	AEEKAVADTRDQADGSRASVDSGSSEEQGGSSRALV	P01833	P01833	Polymeric immunoglobulin receptor (PIgR) (Poly-Ig receptor) (Hepatocellular carcinoma-associated protein TB6) [Cleaved into: Secretory component]	PIGR	#N/A	1.3	-0.33	2.93	1.90077	0.0125668	1183
DTNVYTEKHSDSLFK_	DTNVYTEKHSDSLFK	P34741	P34741	Syndecan-2 (SYND2) (Fibroglycan) (Heparan sulfate proteoglycan core protein) (HSPG) (CD antigen CD362)	SDC2	#N/A	-0.76	-1.73	0.21	1.90063	0.012571	1184
DWDSRGKDSYETSQL_	DWDSRGKDSYETSQL	P10451	P10451	Osteopontin (Bone sialoprotein 1) (Nephropontin) (Secreted phosphoprotein 1) (SPP-1) (Urinary stone protein) (Uropontin)	SPP1	#N/A	0.79	-0.23	1.81	1.9003	0.0125807	1185
GNYDAAKRGPGGVWAAEAISDARENIQ_	GNYDAAKRGPGGVWAAEAISDARENIQ	P0DJI8	P0DJI8	Serum amyloid A-1 protein (SAA) [Cleaved into: Amyloid protein A (Amyloid fibril protein AA); Serum amyloid protein A(2-104); Serum amyloid protein A(3-104); Serum amyloid protein A(2-103); Serum amyloid protein A(2-102); Serum amyloid protein A(4-101)]	SAA1	#N/A	-1.36	-2.98	0.26	1.89982	0.0125944	1186
VLPIPQQVVPYPQRAVPVQ_	VLPIPQQVVPYPQRAVPVQ	P05814	P05814	Beta-casein	CSN2	#N/A	-0.8	-1.83	0.23	1.89621	0.0126996	1187
FDPQIPK_	FDPQIPK	P05814	P05814	Beta-casein	CSN2	#N/A	-0.68	-1.56	0.2	1.89614	0.0127017	1188
AKDTVYTKGRVMPVLKSPTIP_[Mox12]	AKDTVYTKGRVMPVLKSPTIP	P05814	P05814	Beta-casein	CSN2	#N/A	-1.3	-2.92	0.32	1.89608	0.0127034	1189
LFAEEKAVAD_	LFAEEKAVAD	P01833	P01833	Polymeric immunoglobulin receptor (PIgR) (Poly-Ig receptor) (Hepatocellular carcinoma-associated protein TB6) [Cleaved into: Secretory component]	PIGR	#N/A	-0.78	-1.78	0.22	1.89601	0.0127055	1190
VLPVPQPEIMEVPK_	VLPVPQPEIMEVPK	P05814	P05814	Beta-casein	CSN2	#N/A	0.66	-0.2	1.52	1.89467	0.0127446	1191
LQPLMQQVPQPIPQTLALPPQPLWSVPQPK_[Mox5]	LQPLMQQVPQPIPQTLALPPQPLWSVPQPK	P05814	P05814	Beta-casein	CSN2	#N/A	-1.34	-2.96	0.28	1.89441	0.0127524	1192
EDQQQGEDEHQDKIYPSFQPQPLI_	EDQQQGEDEHQDKIYPSFQPQPLI	P05814	P05814	Beta-casein	CSN2	#N/A	1.55	-0.33	3.43	1.8939	0.0127673	1193
DLENLHLPLPLLQPL_	DLENLHLPLPLLQPL	P05814	P05814	Beta-casein	CSN2	#N/A	0.68	-0.21	1.57	1.89065	0.0128632	1194
DELKEAGVSD_	DELKEAGVSD	O00592	O00592	Podocalyxin (GCTM-2 antigen) (Gp200) (Podocalyxin-like protein 1) (PC) (PCLP-1)	PODXL	#N/A	-0.78	-1.8	0.24	1.89008	0.0128801	1195
VYYLAGRDLSRLPQLVGVSTPLQGGSNSAAAIGQSSGEL_	VYYLAGRDLSRLPQLVGVSTPLQGGSNSAAAIGQSSGEL	P15291	P15291	Beta-1,4-galactosyltransferase 1 (Beta-1,4-GalTase 1) (Beta4Gal-T1) (b4Gal-T1) (EC 2.4.1.-) (Beta-N-acetylglucosaminyl-glycolipid beta-1,4-galactosyltransferase) (Beta-N-acetylglucosaminylglycopeptide beta-1,4-galactosyltransferase) (EC 2.4.1.38) (Lactose synthase A protein) (EC 2.4.1.22) (N-acetyllactosamine synthase) (EC 2.4.1.90) (Nal synthase) (Neolactotriaosylceramide beta-1,4-galactosyltran…	B4GALT1	#N/A	-0.67	-1.54	0.2	1.88928	0.012904	1196
RPAIAINNPYVPRTYY_	RPAIAINNPYVPRTYY	P07498	P07498	Kappa-casein	CSN3	#N/A	0.81	-0.24	1.86	1.88844	0.0129287	1197
QQQGEDEHQDKIYPSFQPQP_	QQQGEDEHQDKIYPSFQPQP	P05814	P05814	Beta-casein	CSN2	#N/A	0.85	-0.25	1.95	1.88694	0.0129737	1198
PTIPFFDPQIPKLTDLENLHL_	PTIPFFDPQIPKLTDLENLHL	P05814	P05814	Beta-casein	CSN2	#N/A	0.74	-0.22	1.7	1.88671	0.0129805	1199
TIPFFDPQIPKLTDLENLHLP_	TIPFFDPQIPKLTDLENLHLP	P05814	P05814	Beta-casein	CSN2	#N/A	0.74	-0.22	1.7	1.88671	0.0129805	1200
QYVPFPPFSDISNPTAHENYEKNNVMLQW_pyro-Glu [N-TerMox]	QYVPFPPFSDISNPTAHENYEKNNVMLQW	P47710	P47710	Alpha-S1-casein [Cleaved into: Casoxin-D]	CSN1S1	#N/A	-1.79	-3.86	0.28	1.88528	0.0130232	1201
ELEKEAKKV_	ELEKEAKKV	Q99541	Q99541	Perilipin-2 (Adipophilin) (Adipose differentiation-related protein) (ADRP)	PLIN2	#N/A	-0.93	-2.11	0.25	1.88439	0.0130501	1202
IQDPRLFAEEKAVADTR_	IQDPRLFAEEKAVADTR	P01833	P01833	Polymeric immunoglobulin receptor (PIgR) (Poly-Ig receptor) (Hepatocellular carcinoma-associated protein TB6) [Cleaved into: Secretory component]	PIGR	#N/A	-0.72	-1.66	0.22	1.88405	0.0130602	1203
VEPIPYGFLPQNILPLAQPAVVLPVPQPEIMEVPK_	VEPIPYGFLPQNILPLAQPAVVLPVPQPEIMEVPK	P05814	P05814	Beta-casein	CSN2	#N/A	0.72	-0.22	1.66	1.88245	0.0131085	1204
AQDLNAPSDWDSRGKDSYETSQLDDQSAETHSHK_	AQDLNAPSDWDSRGKDSYETSQLDDQSAETHSHK	P10451	P10451	Osteopontin (Bone sialoprotein 1) (Nephropontin) (Secreted phosphoprotein 1) (SPP-1) (Urinary stone protein) (Uropontin)	SPP1	#N/A	1	-0.29	2.29	1.88191	0.0131248	1205
HLPLPLLQPLMQQVPQPIPQTL_[Mox11]	HLPLPLLQPLMQQVPQPIPQTL	P05814	P05814	Beta-casein	CSN2	#N/A	-0.82	-1.89	0.25	1.88173	0.0131303	1206
PVQALLLNQELLLNPTHQIYP_	PVQALLLNQELLLNPTHQIYP	P05814	P05814	Beta-casein	CSN2	#N/A	-1.4	-3.13	0.33	1.88163	0.0131331	1207
SVPQPKVLPIPQQVVPYPQRAV_	SVPQPKVLPIPQQVVPYPQRAV	P05814	P05814	Beta-casein	CSN2	#N/A	-0.81	-1.83	0.21	1.87642	0.0132918	1208
LLLNQELLLNPTHQIYP_	LLLNQELLLNPTHQIYP	P05814	P05814	Beta-casein	CSN2	#N/A	-1.31	-2.88	0.26	1.87585	0.0133091	1209
PEIMEVPKAKDTVYTK_[Mox4]	PEIMEVPKAKDTVYTK	P05814	P05814	Beta-casein	CSN2	#N/A	-0.94	-2.15	0.27	1.8727	0.0134061	1210
RMNENSHVQVPFQQLNQLAAYPYAV_	RMNENSHVQVPFQQLNQLAAYPYAV	P47710	P47710	Alpha-S1-casein [Cleaved into: Casoxin-D]	CSN1S1	#N/A	-1.8	-3.81	0.21	1.86926	0.0135127	1211
YPERLQNPSESSEPIPLESRE_	YPERLQNPSESSEPIPLESRE	P47710	P47710	Alpha-S1-casein [Cleaved into: Casoxin-D]	CSN1S1	#N/A	-1.2	-2.61	0.21	1.86742	0.01357	1212
NENSHVQVPFQQ_	NENSHVQVPFQQ	P47710	P47710	Alpha-S1-casein [Cleaved into: Casoxin-D]	CSN1S1	#N/A	0.74	-0.24	1.72	1.86115	0.0137674	1213
SPTIPFFDPQIPKLTDLENLHLPLPLL_	SPTIPFFDPQIPKLTDLENLHLPLPLL	P05814	P05814	Beta-casein	CSN2	#N/A	0.72	-0.23	1.67	1.86112	0.0137683	1214
LNPTHQIYPVTQPLAPVHNP_	LNPTHQIYPVTQPLAPVHNP	P05814	P05814	Beta-casein	CSN2	#N/A	-1.09	-2.37	0.19	1.85973	0.0138123	1215
IPFFDPQIPKLTDLEN_	IPFFDPQIPKLTDLEN	P05814	P05814	Beta-casein	CSN2	#N/A	1.1	-0.32	2.52	1.85968	0.013814	1216
RPNLHPSFI_	RPNLHPSFI	P07498	P07498	Kappa-casein	CSN3	#N/A	-1.45	-3.24	0.34	1.85798	0.0138682	1217
FDPQIPKLTDLENLHLP_	FDPQIPKLTDLENLHLP	P05814	P05814	Beta-casein	CSN2	#N/A	-0.74	-1.7	0.22	1.85662	0.0139117	1218
DSGFREIENK_	DSGFREIENK	P01833	P01833	Polymeric immunoglobulin receptor (PIgR) (Poly-Ig receptor) (Hepatocellular carcinoma-associated protein TB6) [Cleaved into: Secretory component]	PIGR	#N/A	-1.04	-2.39	0.31	1.85354	0.0140108	1219
IYPFVEPIPYGFLPQNIL_	IYPFVEPIPYGFLPQNIL	P05814	P05814	Beta-casein	CSN2	#N/A	0.8	-0.26	1.86	1.8531	0.0140249	1220
PPFSDISNPTAHENYEKNNV_	PPFSDISNPTAHENYEKNNV	P47710	P47710	Alpha-S1-casein [Cleaved into: Casoxin-D]	CSN1S1	#N/A	-0.85	-1.97	0.27	1.85181	0.0140667	1221
MPVLKSPTIPFFDPQIPKL_	MPVLKSPTIPFFDPQIPKL	P05814	P05814	Beta-casein	CSN2	#N/A	0.92	-0.28	2.12	1.85033	0.0141146	1222
GRVMPVLKSPTI_	GRVMPVLKSPTI	P05814	P05814	Beta-casein	CSN2	#N/A	1.61	-0.43	3.65	1.84936	0.0141463	1223
YKADISREQAIAMLKDKE_	YKADISREQAIAMLKDKE	Q68CZ2	Q68CZ2	Tensin-3 (Tensin-like SH2 domain-containing protein 1) (Tumor endothelial marker 6)	TNS3	#N/A	-1.59	-3.47	0.29	1.84839	0.0141777	1224
LPLRYPERLQNPSE_	LPLRYPERLQNPSE	P47710	P47710	Alpha-S1-casein [Cleaved into: Casoxin-D]	CSN1S1	#N/A	-0.73	-1.69	0.23	1.84686	0.0142278	1225
VAPEEHPVLLTEAPLNPK_	VAPEEHPVLLTEAPLNPK	P60709	P60709	Actin, cytoplasmic 1 (Beta-actin) [Cleaved into: Actin, cytoplasmic 1, N-terminally processed]	ACTB	#N/A	-0.71	-1.63	0.21	1.84506	0.0142868	1226
LFAEEKAVADTRDQADGSRASVDSGSSEEQGGSSRALVSTLVPL_	LFAEEKAVADTRDQADGSRASVDSGSSEEQGGSSRALVSTLVPL	P01833	P01833	Polymeric immunoglobulin receptor (PIgR) (Poly-Ig receptor) (Hepatocellular carcinoma-associated protein TB6) [Cleaved into: Secretory component]	PIGR	#N/A	-0.72	-1.67	0.23	1.84466	0.0143001	1227
VPQPKVLPIPQQVVPYPQRAVPVQA_	VPQPKVLPIPQQVVPYPQRAVPVQA	P05814	P05814	Beta-casein	CSN2	#N/A	-0.77	-1.78	0.24	1.84266	0.014366	1228
ALLLNQELLLNPTHQIYPVT_	ALLLNQELLLNPTHQIYPVT	P05814	P05814	Beta-casein	CSN2	#N/A	-0.67	-1.5	0.16	1.84264	0.0143668	1229
KPGDQILDWQYGVTQAFPHTEEE_	KPGDQILDWQYGVTQAFPHTEEE	Q6UX71	Q6UX71	Plexin domain-containing protein 2 (Tumor endothelial marker 7-related protein)	PLXDC2	#N/A	-1.02	-2.32	0.28	1.84103	0.0144203	1230
LPAEPAAARGGGGGGGGGGGGRGPQA_	LPAEPAAARGGGGGGGGGGGGRGPQA	Q86Y38	Q86Y38	Xylosyltransferase 1 (EC 2.4.2.26) (Peptide O-xylosyltransferase 1) (Xylosyltransferase I) (XT-I) (XylT-I)	XYLT1	#N/A	-0.76	-1.77	0.25	1.8402	0.0144477	1231
DIYSVFR_	DIYSVFR	Q99541	Q99541	Perilipin-2 (Adipophilin) (Adipose differentiation-related protein) (ADRP)	PLIN2	#N/A	-1.94	-4.14	0.26	1.83718	0.0145485	1232
DSGFREIENKAIQDPR_	DSGFREIENKAIQDPR	P01833	P01833	Polymeric immunoglobulin receptor (PIgR) (Poly-Ig receptor) (Hepatocellular carcinoma-associated protein TB6) [Cleaved into: Secretory component]	PIGR	#N/A	-0.78	-1.82	0.26	1.83656	0.0145695	1233
AIQDPRLFAEEKAVADTRDQADGS_	AIQDPRLFAEEKAVADTRDQADGS	P01833	P01833	Polymeric immunoglobulin receptor (PIgR) (Poly-Ig receptor) (Hepatocellular carcinoma-associated protein TB6) [Cleaved into: Secretory component]	PIGR	#N/A	-0.76	-1.77	0.25	1.83653	0.0145705	1234
FAEEKAVADTR_	FAEEKAVADTR	P01833	P01833	Polymeric immunoglobulin receptor (PIgR) (Poly-Ig receptor) (Hepatocellular carcinoma-associated protein TB6) [Cleaved into: Secretory component]	PIGR	#N/A	-0.77	-1.8	0.26	1.83648	0.0145719	1235
SPAVLVHRDGREQEAEQMPEY_[Mox18]	SPAVLVHRDGREQEAEQMPEY	Q13410	Q13410	Butyrophilin subfamily 1 member A1 (BT)	BTN1A1	#N/A	-0.74	-1.73	0.25	1.83487	0.0146261	1236
QEQIRRMNENSHV_pyro-Glu [N-TerMox]; [Mox7]	QEQIRRMNENSHV	P47710	P47710	Alpha-S1-casein [Cleaved into: Casoxin-D]	CSN1S1	#N/A	-0.81	-1.88	0.26	1.83157	0.0147376	1237
HPQYNQRTIQNDIMLLQLS_	HPQYNQRTIQNDIMLLQLS	P08311	P08311	Cathepsin G (CG) (EC 3.4.21.20)	CTSG	#N/A	-2.82	-5.79	0.15	1.83102	0.0147564	1238
QKVEKVKHEDQQQGEDEHQDKIYPSFQPQPLIY_pyro-Glu [N-TerMox]	QKVEKVKHEDQQQGEDEHQDKIYPSFQPQPLIY	P05814	P05814	Beta-casein	CSN2	#N/A	0.71	-0.23	1.65	1.82998	0.0147918	1239
AQIPQRQYLPNSHPPTVVR_	AQIPQRQYLPNSHPPTVVR	P07498	P07498	Kappa-casein	CSN3	#N/A	-0.74	-1.73	0.25	1.82939	0.0148119	1240
PQQVVPYPQRAVPVQALLLNQELLLNPTH_	PQQVVPYPQRAVPVQALLLNQELLLNPTH	P05814	P05814	Beta-casein	CSN2	#N/A	-1.12	-2.56	0.32	1.82614	0.0149232	1241
NPAVVRPHAQIP_	NPAVVRPHAQIP	P07498	P07498	Kappa-casein	CSN3	#N/A	0.74	-0.25	1.73	1.8254	0.0149485	1242
YPVTQPLAPVH_	YPVTQPLAPVH	P05814	P05814	Beta-casein	CSN2	#N/A	0.74	-0.25	1.73	1.82537	0.0149495	1243
ALPPQPLWSVPQPKVLPIPQQVVPYP_	ALPPQPLWSVPQPKVLPIPQQVVPYP	P05814	P05814	Beta-casein	CSN2	#N/A	0.77	-0.26	1.8	1.8239	0.0150003	1244
LAQPAVVLPVPQPEIMEVPKAKDTVYTKGRVM_	LAQPAVVLPVPQPEIMEVPKAKDTVYTKGRVM	P05814	P05814	Beta-casein	CSN2	#N/A	1.76	-0.35	3.87	1.82361	0.0150102	1245
QIYPVTQPLAPVH_	QIYPVTQPLAPVH	P05814	P05814	Beta-casein	CSN2	#N/A	-1.13	-2.43	0.17	1.8204	0.0151218	1246
RVMPVLKSPTIPFFDPQIPK_	RVMPVLKSPTIPFFDPQIPK	P05814	P05814	Beta-casein	CSN2	#N/A	-0.72	-1.68	0.24	1.81952	0.0151523	1247
PQPEIMEVPK_[Mox6]	PQPEIMEVPK	P05814	P05814	Beta-casein	CSN2	#N/A	0.77	-0.26	1.8	1.81801	0.015205	1248
FQPQPLIYPFVEPIPYGFLPQNIL_	FQPQPLIYPFVEPIPYGFLPQNIL	P05814	P05814	Beta-casein	CSN2	#N/A	-0.75	-1.74	0.24	1.81772	0.0152154	1249
DQRRDFIDI_	DQRRDFIDI	P06858	P06858	Lipoprotein lipase (LPL) (EC 3.1.1.34) (Phospholipase A1) (EC 3.1.1.32)	LPL	#N/A	-0.77	-1.8	0.26	1.81771	0.0152157	1250
MQQVPQPIPQTLALPPQP_[Mox1]	MQQVPQPIPQTLALPPQP	P05814	P05814	Beta-casein	CSN2	#N/A	-1.02	-2.36	0.32	1.81735	0.0152283	1251
PFFDPQIPKLTDLENLHLPLPLLQPLMQQVP_[Mox27]	PFFDPQIPKLTDLENLHLPLPLLQPLMQQVP	P05814	P05814	Beta-casein	CSN2	#N/A	0.86	-0.28	2	1.81601	0.0152752	1252
DPDTAHPHLFLYEDSK_	DPDTAHPHLFLYEDSK	Q13410	Q13410	Butyrophilin subfamily 1 member A1 (BT)	BTN1A1	#N/A	-0.76	-1.78	0.26	1.8158	0.0152828	1253
AQPAVVLPVPQPEIMEVPKAKDT_	AQPAVVLPVPQPEIMEVPKAKDT	P05814	P05814	Beta-casein	CSN2	#N/A	1.76	-0.11	3.63	1.81427	0.0153367	1254
PVLKSPT_	PVLKSPT	P05814	P05814	Beta-casein	CSN2	#N/A	-0.76	-1.77	0.25	1.81339	0.0153677	1255
GRVMPVLKSPTIPFFDPQIPKLTDLENLHLPLPL_	GRVMPVLKSPTIPFFDPQIPKLTDLENLHLPLPL	P05814	P05814	Beta-casein	CSN2	#N/A	0.67	-0.23	1.57	1.8132	0.0153743	1256
DQADGSRASVDSGSSEEQGGSSRALVST_	DQADGSRASVDSGSSEEQGGSSRALVST	P01833	P01833	Polymeric immunoglobulin receptor (PIgR) (Poly-Ig receptor) (Hepatocellular carcinoma-associated protein TB6) [Cleaved into: Secretory component]	PIGR	#N/A	-0.75	-1.76	0.26	1.81252	0.0153984	1257
GFLPQNILPLAQPAVVLPVPQPEI_	GFLPQNILPLAQPAVVLPVPQPEI	P05814	P05814	Beta-casein	CSN2	#N/A	0.58	-0.19	1.35	1.8119	0.0154205	1258
NQELLLNPTHQIYPVTQPLA_	NQELLLNPTHQIYPVTQPLA	P05814	P05814	Beta-casein	CSN2	#N/A	0.69	-0.24	1.62	1.81028	0.0154782	1259
LIYPFVEPIPYGFLPQNILP_	LIYPFVEPIPYGFLPQNILP	P05814	P05814	Beta-casein	CSN2	#N/A	0.72	-0.25	1.69	1.81025	0.0154792	1260
LQPLMQQVPQPIPQTLALPPQP_	LQPLMQQVPQPIPQTLALPPQP	P05814	P05814	Beta-casein	CSN2	#N/A	0.85	-0.29	1.99	1.80984	0.0154937	1261
APSDWDSRGKDSYETSQL_	APSDWDSRGKDSYETSQL	P10451	P10451	Osteopontin (Bone sialoprotein 1) (Nephropontin) (Secreted phosphoprotein 1) (SPP-1) (Urinary stone protein) (Uropontin)	SPP1	#N/A	0.94	-0.3	2.18	1.80699	0.015596	1262
GSSEEQGGSSRALVSTLVP_	GSSEEQGGSSRALVSTLVP	P01833	P01833	Polymeric immunoglobulin receptor (PIgR) (Poly-Ig receptor) (Hepatocellular carcinoma-associated protein TB6) [Cleaved into: Secretory component]	PIGR	#N/A	-0.78	-1.81	0.25	1.80597	0.0156324	1263
VDSGSSEEQGGSSRALVSTLVPLG_	VDSGSSEEQGGSSRALVSTLVPLG	P01833	P01833	Polymeric immunoglobulin receptor (PIgR) (Poly-Ig receptor) (Hepatocellular carcinoma-associated protein TB6) [Cleaved into: Secretory component]	PIGR	#N/A	-0.73	-1.71	0.25	1.80493	0.01567	1264
SNTLSSPNSKNEKALGR_	SNTLSSPNSKNEKALGR	P50591	P50591	Tumor necrosis factor ligand superfamily member 10 (Apo-2 ligand) (Apo-2L) (TNF-related apoptosis-inducing ligand) (Protein TRAIL) (CD antigen CD253)	TNFSF10	#N/A	-0.76	-1.77	0.25	1.80293	0.0157423	1265
VPANRIVV_	VPANRIVV	P47989	P47989	Xanthine dehydrogenase/oxidase [Includes: Xanthine dehydrogenase (XD) (EC 1.17.1.4); Xanthine oxidase (XO) (EC 1.17.3.2) (Xanthine oxidoreductase) (XOR)]	XDH	#N/A	-0.76	-1.78	0.26	1.80217	0.0157699	1266
VKHEDQQQGEDEHQDKIYPSFQP_	VKHEDQQQGEDEHQDKIYPSFQP	P05814	P05814	Beta-casein	CSN2	#N/A	0.75	-0.26	1.76	1.80104	0.015811	1267
QRRPAIAINNPYVP_	QRRPAIAINNPYVP	P07498	P07498	Kappa-casein	CSN3	#N/A	-1.14	-2.56	0.28	1.7966	0.0159733	1268
EPIPLESREE_	EPIPLESREE	P47710	P47710	Alpha-S1-casein [Cleaved into: Casoxin-D]	CSN1S1	#N/A	-0.73	-1.71	0.25	1.79588	0.016	1269
LAIESQDAGIKTITMLDEQK_	LAIESQDAGIKTITMLDEQK	O00161	O00161	Synaptosomal-associated protein 23 (SNAP-23) (Vesicle-membrane fusion protein SNAP-23)	SNAP23	#N/A	-1.44	-2.99	0.11	1.79537	0.0160189	1270
ERLQNPSESSEPIPLESREEYMNGMN_[Mox]	ERLQNPSESSEPIPLESREEYMNGMN	P47710	P47710	Alpha-S1-casein [Cleaved into: Casoxin-D]	CSN1S1	#N/A	-0.92	-2.12	0.28	1.79496	0.0160338	1271
STYDLMSSAYLSTKDQYPYLK_	STYDLMSSAYLSTKDQYPYLK	Q99541	Q99541	Perilipin-2 (Adipophilin) (Adipose differentiation-related protein) (ADRP)	PLIN2	#N/A	-0.79	-1.85	0.27	1.78997	0.0162194	1272
TDLENLHLPLPLLQPLMQQVPQPIPQTLALPPQPLWSVPQP_[Mox17]	TDLENLHLPLPLLQPLMQQVPQPIPQTLALPPQPLWSVPQP	P05814	P05814	Beta-casein	CSN2	#N/A	-0.81	-1.91	0.29	1.78665	0.0163435	1273
FRRPDIQYPDATDEDITSH_	FRRPDIQYPDATDEDITSH	P10451	P10451	Osteopontin (Bone sialoprotein 1) (Nephropontin) (Secreted phosphoprotein 1) (SPP-1) (Urinary stone protein) (Uropontin)	SPP1	#N/A	-0.91	-2.1	0.28	1.7866	0.0163454	1274
QELLLNPTHQIYPVTQPLAPVHNPI_pyro-Glu [N-TerMox]	QELLLNPTHQIYPVTQPLAPVHNPI	P05814	P05814	Beta-casein	CSN2	#N/A	-1.38	-3.18	0.42	1.78644	0.0163514	1275
LALPPQPLWSVPQPKVLPIPQQVVPYPQRAVPVQALLLNQE_	LALPPQPLWSVPQPKVLPIPQQVVPYPQRAVPVQALLLNQE	P05814	P05814	Beta-casein	CSN2	#N/A	-1.03	-2.4	0.34	1.78475	0.0164153	1276
RPDIQYPDATD_	RPDIQYPDATD	P10451	P10451	Osteopontin (Bone sialoprotein 1) (Nephropontin) (Secreted phosphoprotein 1) (SPP-1) (Urinary stone protein) (Uropontin)	SPP1	#N/A	-0.71	-1.67	0.25	1.7832	0.0164742	1277
DGREQEAEQMPEYRGRATLVQDGIAKGRVAL_	DGREQEAEQMPEYRGRATLVQDGIAKGRVAL	Q13410	Q13410	Butyrophilin subfamily 1 member A1 (BT)	BTN1A1	#N/A	-1.3	-2.89	0.29	1.78271	0.0164925	1278
PEIMEVPKAKDTVYTKGR_	PEIMEVPKAKDTVYTKGR	P05814	P05814	Beta-casein	CSN2	#N/A	0.66	-0.23	1.55	1.78232	0.0165074	1279
HLMQVDSVQRWMEDLKLMTE_[Mox12; Mox18]	HLMQVDSVQRWMEDLKLMTE	Q1MX18	Q1MX18	Protein inscuteable homolog	INSC	#N/A	-0.74	-1.74	0.26	1.78194	0.0165218	1280
DLENLHLPLPLLQP_	DLENLHLPLPLLQP	P05814	P05814	Beta-casein	CSN2	#N/A	0.73	-0.26	1.72	1.78161	0.0165344	1281
RETIESLSSSEESITE_	RETIESLSSSEESITE	P05814	P05814	Beta-casein	CSN2	#N/A	-1.97	-4.11	0.17	1.78024	0.0165868	1282
SVDSGSSEEQGGSSRALVST_	SVDSGSSEEQGGSSRALVST	P01833	P01833	Polymeric immunoglobulin receptor (PIgR) (Poly-Ig receptor) (Hepatocellular carcinoma-associated protein TB6) [Cleaved into: Secretory component]	PIGR	#N/A	-0.79	-1.85	0.27	1.77967	0.0166083	1283
DGSYEEALVHLK_	DGSYEEALVHLK	Q13410	Q13410	Butyrophilin subfamily 1 member A1 (BT)	BTN1A1	#N/A	-0.65	-1.54	0.24	1.77906	0.0166319	1284
QEQIRRMNENSHVQVPFQQLNQLAAYPYAV_pyro-Glu [N-TerMox]	QEQIRRMNENSHVQVPFQQLNQLAAYPYAV	P47710	P47710	Alpha-S1-casein [Cleaved into: Casoxin-D]	CSN1S1	#N/A	-1.06	-2.36	0.24	1.77782	0.0166795	1285
QPQPLIYPFVEPIPYGFLPQNILP_	QPQPLIYPFVEPIPYGFLPQNILP	P05814	P05814	Beta-casein	CSN2	#N/A	0.66	-0.24	1.56	1.77588	0.0167539	1286
QQQGRLDKLTVTSQNLQLENL_pyro-Glu [N-TerMox]	QQQGRLDKLTVTSQNLQLENL	P04233	P04233	HLA class II histocompatibility antigen gamma chain (HLA-DR antigens-associated invariant chain) (Ia antigen-associated invariant chain) (Ii) (p33) (CD antigen CD74) [Cleaved into: Class-II-associated invariant chain peptide (CLIP)]	CD74	#N/A	-0.99	-2.28	0.3	1.77443	0.0168099	1287
VVLPVPQPEIM_	VVLPVPQPEIM	P05814	P05814	Beta-casein	CSN2	#N/A	-0.82	-1.91	0.27	1.77332	0.0168532	1288
DTLHSKLIPTQPSQG_	DTLHSKLIPTQPSQG	Q13410	Q13410	Butyrophilin subfamily 1 member A1 (BT)	BTN1A1	#N/A	-0.85	-2	0.3	1.7727	0.0168771	1289
TDRSPYEKVSAGNGGSSLSYTNPAVAATSANL_	TDRSPYEKVSAGNGGSSLSYTNPAVAATSANL	P15941	P15941	Mucin-1 (MUC-1) (Breast carcinoma-associated antigen DF3) (Cancer antigen 15-3) (CA 15-3) (Carcinoma-associated mucin) (Episialin) (H23AG) (Krebs von den Lungen-6) (KL-6) (PEMT) (Peanut-reactive urinary mucin) (PUM) (Polymorphic epithelial mucin) (PEM) (Tumor-associated epithelial membrane antigen) (EMA) (Tumor-associated mucin) (CD antigen CD227) [Cleaved into: Mucin-1 subunit alpha (MUC1-NT) (M…	MUC1	#N/A	-0.75	-1.77	0.27	1.77255	0.016883	1290
IPVAQDLNAPSDWDSRGKDS_	IPVAQDLNAPSDWDSRGKDS	P10451	P10451	Osteopontin (Bone sialoprotein 1) (Nephropontin) (Secreted phosphoprotein 1) (SPP-1) (Urinary stone protein) (Uropontin)	SPP1	#N/A	-0.69	-1.63	0.25	1.77214	0.016899	1291
QVSTHKQSESSHGWT_pyro-Glu [N-TerMox]	QVSTHKQSESSHGWT	P20930	P20930	Filaggrin	FLG	#N/A	-0.78	-1.83	0.27	1.77176	0.0169139	1292
FLPQNILPLAQPAVVLPVPQPEIMEVPKA_	FLPQNILPLAQPAVVLPVPQPEIMEVPKA	P05814	P05814	Beta-casein	CSN2	#N/A	0.76	-0.24	1.76	1.77111	0.0169392	1293
IPVSKMLLKGWKTGDVEDSTVLKSLHLPKNNSLYVLTP_	IPVSKMLLKGWKTGDVEDSTVLKSLHLPKNNSLYVLTP	Q9UNN5	Q9UNN5	FAS-associated factor 1 (hFAF1) (UBX domain-containing protein 12) (UBX domain-containing protein 3A)	FAF1	#N/A	1	-0.32	2.32	1.77093	0.0169462	1294
LAQPAVVLPVPQPEIMEVPKAKDTV_	LAQPAVVLPVPQPEIMEVPKAKDTV	P05814	P05814	Beta-casein	CSN2	#N/A	0.74	-0.24	1.72	1.77065	0.016957	1295
ADGSRASVDSGSSEEQGGSSRALVSTLVP_	ADGSRASVDSGSSEEQGGSSRALVSTLVP	P01833	P01833	Polymeric immunoglobulin receptor (PIgR) (Poly-Ig receptor) (Hepatocellular carcinoma-associated protein TB6) [Cleaved into: Secretory component]	PIGR	#N/A	-0.76	-1.78	0.26	1.76891	0.0170253	1296
PLAQPAVVLPVPQPEI_	PLAQPAVVLPVPQPEI	P05814	P05814	Beta-casein	CSN2	#N/A	-0.64	-1.51	0.23	1.76785	0.0170667	1297
QLYENKPRRPYIL_pyro-Glu [N-TerMox]	QLYENKPRRPYIL	P30990	P30990	Neurotensin/neuromedin N [Cleaved into: Large neuromedin N (NmN-125); Neuromedin N (NN) (NmN); Neurotensin (NT); Tail peptide]	NTS	#N/A	-0.73	-1.73	0.27	1.76607	0.0171367	1298
LWSVPQPKVLPIPQQVVP_	LWSVPQPKVLPIPQQVVP	P05814	P05814	Beta-casein	CSN2	#N/A	0.63	-0.23	1.49	1.76582	0.0171467	1299
IPLSPMGEDSAPRD_	IPLSPMGEDSAPRD	Q13410	Q13410	Butyrophilin subfamily 1 member A1 (BT)	BTN1A1	#N/A	-0.89	-2.06	0.28	1.76581	0.0171472	1300
DLENLHLPLPLLQPLM_	DLENLHLPLPLLQPLM	P05814	P05814	Beta-casein	CSN2	#N/A	0.72	-0.26	1.7	1.76577	0.0171485	1301
QQVPQPIP_pyro-Glu [N-TerMox]	QQVPQPIP	P05814	P05814	Beta-casein	CSN2	#N/A	0.75	-0.27	1.77	1.76076	0.0173475	1302
GRVMPVLKSPT_	GRVMPVLKSPT	P05814	P05814	Beta-casein	CSN2	#N/A	-0.64	-1.52	0.24	1.7602	0.0173699	1303
DINTNTYTSQDLK_	DINTNTYTSQDLK	Q9H173	Q9H173	Nucleotide exchange factor SIL1 (BiP-associated protein) (BAP)	SIL1	#N/A	-0.69	-1.63	0.25	1.75706	0.0174961	1304
DPSKPSSNVAGVVIIV_	DPSKPSSNVAGVVIIV	P22897	P22897	Macrophage mannose receptor 1 (MMR) (C-type lectin domain family 13 member D) (C-type lectin domain family 13 member D-like) (Human mannose receptor) (hMR) (Macrophage mannose receptor 1-like protein 1) (CD antigen CD206)	MRC1	#N/A	-0.7	-1.67	0.27	1.75565	0.0175528	1305
AQEQIRRMNENSHVQVPFQQLNQLAAYPYAV_	AQEQIRRMNENSHVQVPFQQLNQLAAYPYAV	P47710	P47710	Alpha-S1-casein [Cleaved into: Casoxin-D]	CSN1S1	#N/A	-0.59	-1.4	0.22	1.75503	0.017578	1306
VLPVPQPEIMEVPKAKDTVYTKGRVM_[Mox10; Mox26]	VLPVPQPEIMEVPKAKDTVYTKGRVM	P05814	P05814	Beta-casein	CSN2	#N/A	-1.24	-2.86	0.38	1.75463	0.0175943	1307
RMNENSHVQVPFQQ_[Mox2]	RMNENSHVQVPFQQ	P47710	P47710	Alpha-S1-casein [Cleaved into: Casoxin-D]	CSN1S1	#N/A	-2.06	-4	-0.12	1.75399	0.0176201	1308
VLPVPQPEIMEVPKAKDTVYTKGRV_	VLPVPQPEIMEVPKAKDTVYTKGRV	P05814	P05814	Beta-casein	CSN2	#N/A	1.53	-0.41	3.47	1.75318	0.0176532	1309
IPFFDPQIPKLTDL_	IPFFDPQIPKLTDL	P05814	P05814	Beta-casein	CSN2	#N/A	0.95	-0.29	2.19	1.75273	0.0176714	1310
MNENSHVQVPFQQLNQLAAYPYAV_	MNENSHVQVPFQQLNQLAAYPYAV	P47710	P47710	Alpha-S1-casein [Cleaved into: Casoxin-D]	CSN1S1	#N/A	-1.93	-4.22	0.36	1.7516	0.0177173	1311
DEDITSHMESEELNGAYK_	DEDITSHMESEELNGAYK	P10451	P10451	Osteopontin (Bone sialoprotein 1) (Nephropontin) (Secreted phosphoprotein 1) (SPP-1) (Urinary stone protein) (Uropontin)	SPP1	#N/A	-0.69	-1.62	0.24	1.7511	0.0177377	1312
GLRGAKTTFDVYTESWAQDPSQENK_	GLRGAKTTFDVYTESWAQDPSQENK	P19835	P19835	Bile salt-activated lipase (BAL) (EC 3.1.1.13) (EC 3.1.1.3) (EC 3.1.1.6) (Bile salt-stimulated lipase) (BSSL) (Bucelipase) (Carboxyl ester lipase) (Cholesterol esterase) (Pancreatic lysophospholipase) (Sterol esterase)	CEL	#N/A	0.8	-0.27	1.87	1.75037	0.0177677	1313
NPSESSEPIPLESREEY_	NPSESSEPIPLESREEY	P47710	P47710	Alpha-S1-casein [Cleaved into: Casoxin-D]	CSN1S1	#N/A	-0.91	-2.14	0.32	1.74994	0.0177851	1314
DGPERVTVIANAQDL_	DGPERVTVIANAQDL	Q13410	Q13410	Butyrophilin subfamily 1 member A1 (BT)	BTN1A1	#N/A	-0.84	-1.96	0.28	1.74896	0.0178255	1315
GRVMPVLKSP_	GRVMPVLKSP	P05814	P05814	Beta-casein	CSN2	#N/A	-0.99	-2.32	0.34	1.74819	0.0178569	1316
AVVLPVPQPEIMEVPKAKDTVY_[Mox12]	AVVLPVPQPEIMEVPKAKDTVY	P05814	P05814	Beta-casein	CSN2	#N/A	-0.64	-1.5	0.22	1.74761	0.0178808	1317
IPFFDPQIPKLTDLENLHLPLPLLQPL_	IPFFDPQIPKLTDLENLHLPLPLLQPL	P05814	P05814	Beta-casein	CSN2	#N/A	-2.27	-4.97	0.43	1.74746	0.017887	1318
DWGKIQRPP_	DWGKIQRPP	Q16851	Q16851	UTP--glucose-1-phosphate uridylyltransferase (EC 2.7.7.9) (UDP-glucose pyrophosphorylase) (UDPGP) (UGPase)	UGP2	#N/A	-0.75	-1.77	0.27	1.74539	0.0179726	1319
RLETRGPGGSPGR_	RLETRGPGGSPGR	O15232	O15232	Matrilin-3	MATN3	#N/A	-0.8	-1.9	0.3	1.74517	0.0179819	1320
DPDAPLQPVTP_	DPDAPLQPVTP	P0C0L4	P0C0L4	Complement C4-A (Acidic complement C4) (C3 and PZP-like alpha-2-macroglobulin domain-containing protein 2) [Cleaved into: Complement C4 beta chain; Complement C4-A alpha chain; C4a anaphylatoxin; C4b-A; C4d-A; Complement C4 gamma chain]	C4A	#N/A	1	-0.35	2.35	1.74459	0.0180055	1321
NQLQLQAAHAQEQIRR_	NQLQLQAAHAQEQIRR	P47710	P47710	Alpha-S1-casein [Cleaved into: Casoxin-D]	CSN1S1	#N/A	-0.7	-1.67	0.27	1.74337	0.0180563	1322
RPDIQYPDATDEDITSHM_[Mox18]	RPDIQYPDATDEDITSHM	P10451	P10451	Osteopontin (Bone sialoprotein 1) (Nephropontin) (Secreted phosphoprotein 1) (SPP-1) (Urinary stone protein) (Uropontin)	SPP1	#N/A	-0.89	-2.06	0.28	1.74335	0.0180574	1323
QPQPLIYPFVEPIPYGFLPQNI_pyro-Glu [N-TerMox]	QPQPLIYPFVEPIPYGFLPQNI	P05814	P05814	Beta-casein	CSN2	#N/A	0.69	-0.26	1.64	1.7418	0.0181219	1324
ENLHLPLPLLQPLMQQVPQPIPQTL_	ENLHLPLPLLQPLMQQVPQPIPQTL	P05814	P05814	Beta-casein	CSN2	#N/A	0.62	-0.23	1.47	1.73937	0.0182233	1325
SGGGSALAGGAGGGAGRKEDWNEIDPIK_	SGGGSALAGGAGGGAGRKEDWNEIDPIK	Q10471	Q10471	Polypeptide N-acetylgalactosaminyltransferase 2 (EC 2.4.1.41) (Polypeptide GalNAc transferase 2) (GalNAc-T2) (pp-GaNTase 2) (Protein-UDP acetylgalactosaminyltransferase 2) (UDP-GalNAc:polypeptide N-acetylgalactosaminyltransferase 2) [Cleaved into: Polypeptide N-acetylgalactosaminyltransferase 2 soluble form]	GALNT2	#N/A	-0.7	-1.67	0.27	1.7391	0.0182349	1326
QPLMQQVPQPIPQT_pyro-Glu [N-TerMox]	QPLMQQVPQPIPQT	P05814	P05814	Beta-casein	CSN2	#N/A	0.96	-0.35	2.27	1.73572	0.0183772	1327
LIYPFVEPIPYGFLPQNILPLAQP_	LIYPFVEPIPYGFLPQNILPLAQP	P05814	P05814	Beta-casein	CSN2	#N/A	0.63	-0.25	1.51	1.73523	0.018398	1328
ISHELDSASSEVN_	ISHELDSASSEVN	P10451	P10451	Osteopontin (Bone sialoprotein 1) (Nephropontin) (Secreted phosphoprotein 1) (SPP-1) (Urinary stone protein) (Uropontin)	SPP1	#N/A	-0.67	-1.6	0.26	1.73464	0.0184229	1329
DPQIPKLTDLENLHLPLPLLQPLMQQVPQPIP_	DPQIPKLTDLENLHLPLPLLQPLMQQVPQPIP	P05814	P05814	Beta-casein	CSN2	#N/A	0.73	-0.27	1.73	1.73408	0.0184466	1330
QYLPNSHPP_pyro-Glu [N-TerMox]	QYLPNSHPP	P07498	P07498	Kappa-casein	CSN3	#N/A	0.72	-0.28	1.72	1.73237	0.0185195	1331
AVADTRDQADGSRASVDSGSSEEQGGSSRALVSTLVPLGLV_	AVADTRDQADGSRASVDSGSSEEQGGSSRALVSTLVPLGLV	P01833	P01833	Polymeric immunoglobulin receptor (PIgR) (Poly-Ig receptor) (Hepatocellular carcinoma-associated protein TB6) [Cleaved into: Secretory component]	PIGR	#N/A	-0.75	-1.79	0.29	1.73237	0.0185197	1332
LPLRYPERLQNPSESSEPIPLESREEY_	LPLRYPERLQNPSESSEPIPLESREEY	P47710	P47710	Alpha-S1-casein [Cleaved into: Casoxin-D]	CSN1S1	#N/A	0.83	-0.29	1.95	1.73236	0.01852	1333
VVLPVPQPEIMEVPKAK_[Mox11]	VVLPVPQPEIMEVPKAK	P05814	P05814	Beta-casein	CSN2	#N/A	-0.63	-1.49	0.23	1.73183	0.0185425	1334
VEPIPYGFLPQNILPLAQPAVVLPVPQPEIMEVPKA_	VEPIPYGFLPQNILPLAQPAVVLPVPQPEIMEVPKA	P05814	P05814	Beta-casein	CSN2	#N/A	0.68	-0.27	1.63	1.7314	0.0185609	1335
IPLSPMGEDSAPRDADTLH_	IPLSPMGEDSAPRDADTLH	Q13410	Q13410	Butyrophilin subfamily 1 member A1 (BT)	BTN1A1	#N/A	-0.75	-1.79	0.29	1.73009	0.0186172	1336
VPVQALLLNQELLLNPTHQIYPVTQPLAPV_	VPVQALLLNQELLLNPTHQIYPVTQPLAPV	P05814	P05814	Beta-casein	CSN2	#N/A	0.86	-0.32	2.04	1.72948	0.0186431	1337
EIMEVPKAKDTVYT_[Mox3]	EIMEVPKAKDTVYT	P05814	P05814	Beta-casein	CSN2	#N/A	-0.7	-1.67	0.27	1.72594	0.0187958	1338
FAEEKAVADTRDQADGSR_	FAEEKAVADTRDQADGSR	P01833	P01833	Polymeric immunoglobulin receptor (PIgR) (Poly-Ig receptor) (Hepatocellular carcinoma-associated protein TB6) [Cleaved into: Secretory component]	PIGR	#N/A	-0.72	-1.72	0.28	1.72208	0.0189638	1339
YPSFQPQPLI_	YPSFQPQPLI	P05814	P05814	Beta-casein	CSN2	#N/A	-0.73	-1.74	0.28	1.72151	0.0189885	1340
KVKHEDQQQGEDEHQDKIYPSFQPQP_	KVKHEDQQQGEDEHQDKIYPSFQPQP	P05814	P05814	Beta-casein	CSN2	#N/A	-0.87	-2.06	0.32	1.72127	0.0189991	1341
MPVLKSPTIPFFDPQIPKLTDLENLHLPLPLLQP_[Mox1]	MPVLKSPTIPFFDPQIPKLTDLENLHLPLPLLQP	P05814	P05814	Beta-casein	CSN2	#N/A	-0.94	-2.21	0.33	1.72111	0.0190059	1342
FPPFSDISNPTAHENYEKNNVMLQW_[Mox22]	FPPFSDISNPTAHENYEKNNVMLQW	P47710	P47710	Alpha-S1-casein [Cleaved into: Casoxin-D]	CSN1S1	#N/A	-1.6	-3.14	-0.06	1.721	0.0190109	1343
GQEPPEHMAELQRNEQEQPLGQWHLS_	GQEPPEHMAELQRNEQEQPLGQWHLS	O00391	O00391	Sulfhydryl oxidase 1 (hQSOX) (EC 1.8.3.2) (Quiescin Q6)	QSOX1	#N/A	-0.69	-1.63	0.25	1.72	0.0190544	1344
MPVLKSPTIPFFDPQIPKLTDLENLHLPL_[Mox1]	MPVLKSPTIPFFDPQIPKLTDLENLHLPL	P05814	P05814	Beta-casein	CSN2	#N/A	0.94	-0.35	2.23	1.71959	0.0190727	1345
KPRPPPPPPPPP_	KPRPPPPPPPPP	Q8N9Z2	Q8N9Z2	Coiled-coil domain-containing protein 71L	CCDC71L	#N/A	-0.77	-1.84	0.3	1.71944	0.0190794	1346
QPAVVLPVPQPEIMEVPKAKDTVY_	QPAVVLPVPQPEIMEVPKAKDTVY	P05814	P05814	Beta-casein	CSN2	#N/A	0.74	-0.29	1.77	1.71892	0.0191021	1347
EEQGGSSRALVSTL_	EEQGGSSRALVSTL	P01833	P01833	Polymeric immunoglobulin receptor (PIgR) (Poly-Ig receptor) (Hepatocellular carcinoma-associated protein TB6) [Cleaved into: Secretory component]	PIGR	#N/A	-0.73	-1.74	0.28	1.71822	0.019133	1348
DISNPTAHENYEKNNVML_[Mox17]	DISNPTAHENYEKNNVML	P47710	P47710	Alpha-S1-casein [Cleaved into: Casoxin-D]	CSN1S1	#N/A	-0.78	-1.85	0.29	1.7166	0.0192045	1349
QKVEKVKHEDQQQGEDEHQDKIYPSFQP_pyro-Glu [N-TerMox]	QKVEKVKHEDQQQGEDEHQDKIYPSFQP	P05814	P05814	Beta-casein	CSN2	#N/A	0.73	-0.29	1.75	1.71519	0.0192666	1350
NNPYVPR_	NNPYVPR	P07498	P07498	Kappa-casein	CSN3	#N/A	-0.71	-1.7	0.28	1.71503	0.0192737	1351
NPDESSKPNMIDAATLK_[Mox10]	NPDESSKPNMIDAATLK	P02679	P02679	Fibrinogen gamma chain	FGG	#N/A	-0.73	-1.7	0.24	1.71434	0.0193047	1352
SEETKENEGFTVTAEGK_	SEETKENEGFTVTAEGK	P01024	P01024	Complement C3 (C3 and PZP-like alpha-2-macroglobulin domain-containing protein 1) [Cleaved into: Complement C3 beta chain; C3-beta-c (C3bc); Complement C3 alpha chain; C3a anaphylatoxin; Acylation stimulating protein (ASP) (C3adesArg); Complement C3b alpha' chain; Complement C3c alpha' chain fragment 1; Complement C3dg fragment; Complement C3g fragment; Complement C3d fragment; Complement C3f fra…	C3	#N/A	-1.03	-2.44	0.38	1.71334	0.019349	1353
ILPLAQPAVVLPVPQPEI_	ILPLAQPAVVLPVPQPEI	P05814	P05814	Beta-casein	CSN2	#N/A	-0.76	-1.81	0.29	1.71152	0.0194301	1354
AIAINNPYVPRTYYANPAVVRPHAQIPQR_	AIAINNPYVPRTYYANPAVVRPHAQIPQR	P07498	P07498	Kappa-casein	CSN3	#N/A	-1.96	-4.43	0.51	1.71065	0.0194693	1355
DFETDVLFLVPTEIALAQHRANA_	DFETDVLFLVPTEIALAQHRANA	P19835	P19835	Bile salt-activated lipase (BAL) (EC 3.1.1.13) (EC 3.1.1.3) (EC 3.1.1.6) (Bile salt-stimulated lipase) (BSSL) (Bucelipase) (Carboxyl ester lipase) (Cholesterol esterase) (Pancreatic lysophospholipase) (Sterol esterase)	CEL	#N/A	1	-0.36	2.36	1.71014	0.019492	1356
DELFQDRFFTREPQDTY_	DELFQDRFFTREPQDTY	P10909	P10909	Clusterin (Aging-associated gene 4 protein) (Apolipoprotein J) (Apo-J) (Complement cytolysis inhibitor) (CLI) (Complement-associated protein SP-40,40) (Ku70-binding protein 1) (NA1/NA2) (Sulfated glycoprotein 2) (SGP-2) (Testosterone-repressed prostate message 2) (TRPM-2) [Cleaved into: Clusterin beta chain (ApoJalpha) (Complement cytolysis inhibitor a chain); Clusterin alpha chain (ApoJbeta) (Co…	CLU	#N/A	-2.55	-5.43	0.33	1.70723	0.0196233	1357
IYPFVEPIPY_	IYPFVEPIPY	P05814	P05814	Beta-casein	CSN2	#N/A	-1.21	-2.81	0.39	1.70499	0.0197246	1358
TIPFFDPQIPKLTDLENLHLPLPL_	TIPFFDPQIPKLTDLENLHLPLPL	P05814	P05814	Beta-casein	CSN2	#N/A	0.73	-0.28	1.74	1.70495	0.0197265	1359
IPQRQYLPNSHPPTVVR_	IPQRQYLPNSHPPTVVR	P07498	P07498	Kappa-casein	CSN3	#N/A	-0.72	-1.73	0.29	1.7031	0.0198109	1360
TGPEVAQPEVDTTLGRVR_	TGPEVAQPEVDTTLGRVR	Q6UWW8	Q6UWW8	Carboxylesterase 3 (EC 3.1.1.1) (Liver carboxylesterase 31 homolog)	CES3	#N/A	-0.61	-1.46	0.24	1.70213	0.0198548	1361
TDPVVLSPKDRVRDVFE_	TDPVVLSPKDRVRDVFE	P12268	P12268	Inosine-5'-monophosphate dehydrogenase 2 (IMP dehydrogenase 2) (IMPD 2) (IMPDH 2) (EC 1.1.1.205) (IMPDH-II)	IMPDH2	#N/A	-0.73	-1.75	0.29	1.702	0.019861	1362
DGREQEAEQMPEYRGR_	DGREQEAEQMPEYRGR	Q13410	Q13410	Butyrophilin subfamily 1 member A1 (BT)	BTN1A1	#N/A	-0.72	-1.73	0.29	1.70151	0.0198832	1363
WSVPQPKVLPIPQQ_	WSVPQPKVLPIPQQ	P05814	P05814	Beta-casein	CSN2	#N/A	0.79	-0.32	1.9	1.69996	0.0199544	1364
EEKAVADTR_	EEKAVADTR	P01833	P01833	Polymeric immunoglobulin receptor (PIgR) (Poly-Ig receptor) (Hepatocellular carcinoma-associated protein TB6) [Cleaved into: Secretory component]	PIGR	#N/A	-0.66	-1.59	0.27	1.69954	0.0199739	1365
DLENLHLPLPLLQPLMQQVPQPIPQTL_	DLENLHLPLPLLQPLMQQVPQPIPQTL	P05814	P05814	Beta-casein	CSN2	#N/A	0.62	-0.26	1.5	1.69759	0.0200636	1366
PEIMEVPKA_[Mox4]	PEIMEVPKA	P05814	P05814	Beta-casein	CSN2	#N/A	-1.02	-2.43	0.39	1.69702	0.0200899	1367
TQPLAPVHNPISV_	TQPLAPVHNPISV	P05814	P05814	Beta-casein	CSN2	#N/A	-0.66	-1.59	0.27	1.69613	0.0201313	1368
SSYSKQFTSSTSYNRGDSTFESKS_	SSYSKQFTSSTSYNRGDSTFESKS	P02671	P02671	Fibrinogen alpha chain [Cleaved into: Fibrinopeptide A; Fibrinogen alpha chain]	FGA	#N/A	-0.72	-1.73	0.29	1.69555	0.0201579	1369
LHLPLPLLQPLMQQVPQPIPQTLALPPQP_[Mox12]	LHLPLPLLQPLMQQVPQPIPQTLALPPQP	P05814	P05814	Beta-casein	CSN2	#N/A	-1.57	-3.49	0.35	1.69505	0.0201813	1370
GPGTPAPTGLSAPLSFIPRHF_	GPGTPAPTGLSAPLSFIPRHF	Q6WN34	Q6WN34	Chordin-like protein 2 (Breast tumor novel factor 1) (BNF-1) (Chordin-related protein 2)	CHRDL2	#N/A	1.68	-0.51	3.87	1.69503	0.0201824	1371
DLDVSGPKV_	DLDVSGPKV	Q09666	Q09666	Neuroblast differentiation-associated protein AHNAK (Desmoyokin)	AHNAK	#N/A	-0.77	-1.84	0.3	1.69486	0.0201903	1372
STDRSPYEKVSAGNGGSSLSY_	STDRSPYEKVSAGNGGSSLSY	P15941	P15941	Mucin-1 (MUC-1) (Breast carcinoma-associated antigen DF3) (Cancer antigen 15-3) (CA 15-3) (Carcinoma-associated mucin) (Episialin) (H23AG) (Krebs von den Lungen-6) (KL-6) (PEMT) (Peanut-reactive urinary mucin) (PUM) (Polymorphic epithelial mucin) (PEM) (Tumor-associated epithelial membrane antigen) (EMA) (Tumor-associated mucin) (CD antigen CD227) [Cleaved into: Mucin-1 subunit alpha (MUC1-NT) (M…	MUC1	#N/A	-0.73	-1.77	0.31	1.69302	0.020276	1373
GSSEEQGGSSRALVSTLVPL_	GSSEEQGGSSRALVSTLVPL	P01833	P01833	Polymeric immunoglobulin receptor (PIgR) (Poly-Ig receptor) (Hepatocellular carcinoma-associated protein TB6) [Cleaved into: Secretory component]	PIGR	#N/A	-0.7	-1.68	0.28	1.69112	0.0203649	1374
GWDQEPAREQAGGGWRA_	GWDQEPAREQAGGGWRA	Q86X29	Q86X29	Lipolysis-stimulated lipoprotein receptor	LSR	#N/A	-0.71	-1.71	0.29	1.69046	0.0203955	1375
YVPPSSTDRSPYEKVSAGNGGSSLSYTNPAVAATSANL_	YVPPSSTDRSPYEKVSAGNGGSSLSYTNPAVAATSANL	P15941	P15941	Mucin-1 (MUC-1) (Breast carcinoma-associated antigen DF3) (Cancer antigen 15-3) (CA 15-3) (Carcinoma-associated mucin) (Episialin) (H23AG) (Krebs von den Lungen-6) (KL-6) (PEMT) (Peanut-reactive urinary mucin) (PUM) (Polymorphic epithelial mucin) (PEM) (Tumor-associated epithelial membrane antigen) (EMA) (Tumor-associated mucin) (CD antigen CD227) [Cleaved into: Mucin-1 subunit alpha (MUC1-NT) (M…	MUC1	#N/A	-0.69	-1.65	0.27	1.69001	0.0204169	1376
VPFPPFSDISNPTAHENYEKNNVML_	VPFPPFSDISNPTAHENYEKNNVML	P47710	P47710	Alpha-S1-casein [Cleaved into: Casoxin-D]	CSN1S1	#N/A	-0.97	-2.29	0.35	1.68994	0.02042	1377
DRFFTREPQDTYHYLPF_	DRFFTREPQDTYHYLPF	P10909	P10909	Clusterin (Aging-associated gene 4 protein) (Apolipoprotein J) (Apo-J) (Complement cytolysis inhibitor) (CLI) (Complement-associated protein SP-40,40) (Ku70-binding protein 1) (NA1/NA2) (Sulfated glycoprotein 2) (SGP-2) (Testosterone-repressed prostate message 2) (TRPM-2) [Cleaved into: Clusterin beta chain (ApoJalpha) (Complement cytolysis inhibitor a chain); Clusterin alpha chain (ApoJbeta) (Co…	CLU	#N/A	-1.79	-4.13	0.55	1.68956	0.020438	1378
SLAKADAAPDEKVLDSGFREIEN_	SLAKADAAPDEKVLDSGFREIEN	P01833	P01833	Polymeric immunoglobulin receptor (PIgR) (Poly-Ig receptor) (Hepatocellular carcinoma-associated protein TB6) [Cleaved into: Secretory component]	PIGR	#N/A	0.65	-0.27	1.57	1.68947	0.0204423	1379
EPIPLESREEYMNGMN_[Mox12; Mox15]	EPIPLESREEYMNGMN	P47710	P47710	Alpha-S1-casein [Cleaved into: Casoxin-D]	CSN1S1	#N/A	-2.02	-4.01	-0.03	1.68859	0.0204837	1380
DPRLFAEEKAVADT_	DPRLFAEEKAVADT	P01833	P01833	Polymeric immunoglobulin receptor (PIgR) (Poly-Ig receptor) (Hepatocellular carcinoma-associated protein TB6) [Cleaved into: Secretory component]	PIGR	#N/A	0.73	-0.31	1.77	1.68854	0.0204863	1381
SHALQLNNRQ_	SHALQLNNRQ	P0C0L4	P0C0L4	Complement C4-A (Acidic complement C4) (C3 and PZP-like alpha-2-macroglobulin domain-containing protein 2) [Cleaved into: Complement C4 beta chain; Complement C4-A alpha chain; C4a anaphylatoxin; C4b-A; C4d-A; Complement C4 gamma chain]	C4A	#N/A	0.22	-0.03	0.47	1.68484	0.0206615	1382
PVQALLLNQELLLNPTHQIYPVTQPLAPV_	PVQALLLNQELLLNPTHQIYPVTQPLAPV	P05814	P05814	Beta-casein	CSN2	#N/A	1.28	-0.47	3.03	1.68236	0.0207797	1383
VPQPIPQTLALPP_	VPQPIPQTLALPP	P05814	P05814	Beta-casein	CSN2	#N/A	-0.72	-1.74	0.3	1.68159	0.0208166	1384
IYPSFQPQPLIYPFVEPIPYGFLPQNILPLAQP_	IYPSFQPQPLIYPFVEPIPYGFLPQNILPLAQP	P05814	P05814	Beta-casein	CSN2	#N/A	0.71	-0.29	1.71	1.68118	0.0208362	1385
MEAARDYAGALIRPLTFMGSQ_1xAcetyl [N-TerMox]	MEAARDYAGALIRPLTFMGSQ	O60543	O60543	Cell death activator CIDE-A (Cell death-inducing DFFA-like effector A)	CIDEA	#N/A	0.77	-0.31	1.85	1.68095	0.0208473	1386
EIPLSPMGEDSAPRDADTLH_	EIPLSPMGEDSAPRDADTLH	Q13410	Q13410	Butyrophilin subfamily 1 member A1 (BT)	BTN1A1	#N/A	-0.75	-1.81	0.31	1.6807	0.0208591	1387
IQDPRLFAEEKAVADT_	IQDPRLFAEEKAVADT	P01833	P01833	Polymeric immunoglobulin receptor (PIgR) (Poly-Ig receptor) (Hepatocellular carcinoma-associated protein TB6) [Cleaved into: Secretory component]	PIGR	#N/A	0.89	-0.36	2.14	1.68068	0.0208605	1388
PIPQQVVPYPQRAVP_	PIPQQVVPYPQRAVP	P05814	P05814	Beta-casein	CSN2	#N/A	0.76	-0.31	1.83	1.67992	0.0208968	1389
QPAVVLPVPQPEIMEVPKAKDTVYT_	QPAVVLPVPQPEIMEVPKAKDTVYT	P05814	P05814	Beta-casein	CSN2	#N/A	0.69	-0.29	1.67	1.67895	0.0209437	1390
EIPLSPMGEDSAPRD_	EIPLSPMGEDSAPRD	Q13410	Q13410	Butyrophilin subfamily 1 member A1 (BT)	BTN1A1	#N/A	-1.36	-2.93	0.21	1.67715	0.0210304	1391
QPLAPVH_pyro-Glu [N-TerMox]	QPLAPVH	P05814	P05814	Beta-casein	CSN2	#N/A	0.7	-0.3	1.7	1.6764	0.0210669	1392
KKVTASMEEVLTKLREDLELYYKKLLMQLEAREIKMRPKN_[Mox7]	KKVTASMEEVLTKLREDLELYYKKLLMQLEAREIKMRPKN	Q5VX52	Q5VX52	Spermatogenesis-associated protein 1 (Sperm-specific protein SP-2)	SPATA1	#N/A	-1.88	-4.43	0.67	1.67587	0.0210924	1393
RLQNPSESSEPIPLESREEYMNGMNRQ_	RLQNPSESSEPIPLESREEYMNGMNRQ	P47710	P47710	Alpha-S1-casein [Cleaved into: Casoxin-D]	CSN1S1	#N/A	-0.67	-1.63	0.29	1.67431	0.0211685	1394
TRDQADGSR_	TRDQADGSR	P01833	P01833	Polymeric immunoglobulin receptor (PIgR) (Poly-Ig receptor) (Hepatocellular carcinoma-associated protein TB6) [Cleaved into: Secretory component]	PIGR	#N/A	-0.73	-1.75	0.29	1.67389	0.0211888	1395
DTVYTKGRVMPVLKSPTIPFFDPQIPKLTDLENLHLPLP_[Mox10]	DTVYTKGRVMPVLKSPTIPFFDPQIPKLTDLENLHLPLP	P05814	P05814	Beta-casein	CSN2	#N/A	1.13	-0.43	2.69	1.67291	0.0212368	1396
DSGSSEEQGGSSRALVSTLVPLG_	DSGSSEEQGGSSRALVSTLVPLG	P01833	P01833	Polymeric immunoglobulin receptor (PIgR) (Poly-Ig receptor) (Hepatocellular carcinoma-associated protein TB6) [Cleaved into: Secretory component]	PIGR	#N/A	-0.7	-1.69	0.29	1.67205	0.021279	1397
VADTRDQADGSRASVDSGSSEEQGGSSRALVSTLVP_	VADTRDQADGSRASVDSGSSEEQGGSSRALVSTLVP	P01833	P01833	Polymeric immunoglobulin receptor (PIgR) (Poly-Ig receptor) (Hepatocellular carcinoma-associated protein TB6) [Cleaved into: Secretory component]	PIGR	#N/A	-0.71	-1.72	0.3	1.67184	0.0212895	1398
LMQQVPQPIP_	LMQQVPQPIP	P05814	P05814	Beta-casein	CSN2	#N/A	0.78	-0.33	1.89	1.67155	0.0213037	1399
QPVPDEIVKKI_pyro-Glu [N-TerMox]	QPVPDEIVKKI	Q12955	Q12955	Ankyrin-3 (ANK-3) (Ankyrin-G)	ANK3	#N/A	-0.9	-2.09	0.29	1.6704	0.0213599	1400
DPSKPSSNVAGVVI_	DPSKPSSNVAGVVI	P22897	P22897	Macrophage mannose receptor 1 (MMR) (C-type lectin domain family 13 member D) (C-type lectin domain family 13 member D-like) (Human mannose receptor) (hMR) (Macrophage mannose receptor 1-like protein 1) (CD antigen CD206)	MRC1	#N/A	-0.73	-1.71	0.25	1.67034	0.021363	1401
EEQGGSSRALVSTLVPL_	EEQGGSSRALVSTLVPL	P01833	P01833	Polymeric immunoglobulin receptor (PIgR) (Poly-Ig receptor) (Hepatocellular carcinoma-associated protein TB6) [Cleaved into: Secretory component]	PIGR	#N/A	-0.71	-1.71	0.29	1.66993	0.021383	1402
DSAVPTHWEPYTTENSGYLEITK_	DSAVPTHWEPYTTENSGYLEITK	P19835	P19835	Bile salt-activated lipase (BAL) (EC 3.1.1.13) (EC 3.1.1.3) (EC 3.1.1.6) (Bile salt-stimulated lipase) (BSSL) (Bucelipase) (Carboxyl ester lipase) (Cholesterol esterase) (Pancreatic lysophospholipase) (Sterol esterase)	CEL	#N/A	-0.54	-1.31	0.23	1.66887	0.0214354	1403
DTNRASVGQDSPEPR_	DTNRASVGQDSPEPR	Q6UX71	Q6UX71	Plexin domain-containing protein 2 (Tumor endothelial marker 7-related protein)	PLXDC2	#N/A	-0.84	-1.97	0.29	1.66879	0.0214393	1404
IPKLTDLENLHLPLPLLQPLMQQVPQPIPQTL_	IPKLTDLENLHLPLPLLQPLMQQVPQPIPQTL	P05814	P05814	Beta-casein	CSN2	#N/A	1	-0.33	2.33	1.66562	0.0215961	1405
TLLSNLEEAKK_	TLLSNLEEAKK	P10909	P10909	Clusterin (Aging-associated gene 4 protein) (Apolipoprotein J) (Apo-J) (Complement cytolysis inhibitor) (CLI) (Complement-associated protein SP-40,40) (Ku70-binding protein 1) (NA1/NA2) (Sulfated glycoprotein 2) (SGP-2) (Testosterone-repressed prostate message 2) (TRPM-2) [Cleaved into: Clusterin beta chain (ApoJalpha) (Complement cytolysis inhibitor a chain); Clusterin alpha chain (ApoJbeta) (Co…	CLU	#N/A	-1.66	-3.92	0.6	1.66506	0.0216244	1406
QPAVVLPVPQPEIMEVPKAKDTVYT_pyro-Glu [N-TerMox]	QPAVVLPVPQPEIMEVPKAKDTVYT	P05814	P05814	Beta-casein	CSN2	#N/A	0.78	-0.33	1.89	1.66498	0.0216282	1407
VIPAQGDLLGDLLNLDLGPPVS_	VIPAQGDLLGDLLNLDLGPPVS	Q10567	Q10567	AP-1 complex subunit beta-1 (Adaptor protein complex AP-1 subunit beta-1) (Adaptor-related protein complex 1 subunit beta-1) (Beta-1-adaptin) (Beta-adaptin 1) (Clathrin assembly protein complex 1 beta large chain) (Golgi adaptor HA1/AP1 adaptin beta subunit)	AP1B1	#N/A	-0.85	-2.04	0.34	1.66447	0.0216534	1408
FDPQIPKL_	FDPQIPKL	P05814	P05814	Beta-casein	CSN2	#N/A	-0.87	-2.1	0.36	1.66293	0.0217306	1409
DLGGFDEDAEPRRS_	DLGGFDEDAEPRRS	Q9BRK5	Q9BRK5	45 kDa calcium-binding protein (Cab45) (Stromal cell-derived factor 4) (SDF-4)	SDF4	#N/A	-0.77	-1.84	0.3	1.66164	0.0217951	1410
SFQPQPLIYPFVEPIPYGFLPQNILP_	SFQPQPLIYPFVEPIPYGFLPQNILP	P05814	P05814	Beta-casein	CSN2	#N/A	0.67	-0.29	1.63	1.66092	0.0218315	1411
SSEESITEYK_	SSEESITEYK	P05814	P05814	Beta-casein	CSN2	#N/A	-0.47	-1.14	0.2	1.65716	0.0220212	1412
QRAVPVQALLLNQELLLNPTHQ_pyro-Glu [N-TerMox]	QRAVPVQALLLNQELLLNPTHQ	P05814	P05814	Beta-casein	CSN2	#N/A	-1.04	-2.47	0.39	1.65644	0.0220578	1413
RPKLPLRYP_	RPKLPLRYP	P47710	P47710	Alpha-S1-casein [Cleaved into: Casoxin-D]	CSN1S1	#N/A	-0.69	-1.69	0.31	1.6563	0.0220649	1414
HQGVMVGMGQKDSYVGDEAQSK_[Mox5; Mox8]	HQGVMVGMGQKDSYVGDEAQSK	P60709; P68133	P60709	Actin, cytoplasmic 1 (Beta-actin) [Cleaved into: Actin, cytoplasmic 1, N-terminally processed]	ACTB	#N/A	-0.94	-2.26	0.38	1.65556	0.0221026	1415
KIYPSFQPQPLI_	KIYPSFQPQPLI	P05814	P05814	Beta-casein	CSN2	#N/A	-0.97	-2.3	0.36	1.65546	0.0221074	1416
ILPLAQPAVVLPVPQPEIMEVPKAKDTVYTK_[Mox19]	ILPLAQPAVVLPVPQPEIMEVPKAKDTVYTK	P05814	P05814	Beta-casein	CSN2	#N/A	-0.9	-2.17	0.37	1.65492	0.0221351	1417
VPPSSTDRSPYEK_	VPPSSTDRSPYEK	P15941	P15941	Mucin-1 (MUC-1) (Breast carcinoma-associated antigen DF3) (Cancer antigen 15-3) (CA 15-3) (Carcinoma-associated mucin) (Episialin) (H23AG) (Krebs von den Lungen-6) (KL-6) (PEMT) (Peanut-reactive urinary mucin) (PUM) (Polymorphic epithelial mucin) (PEM) (Tumor-associated epithelial membrane antigen) (EMA) (Tumor-associated mucin) (CD antigen CD227) [Cleaved into: Mucin-1 subunit alpha (MUC1-NT) (M…	MUC1	#N/A	-0.72	-1.74	0.3	1.65467	0.0221475	1418
EGDFLAEGGGVR_	EGDFLAEGGGVR	P02671	P02671	Fibrinogen alpha chain [Cleaved into: Fibrinopeptide A; Fibrinogen alpha chain]	FGA	#N/A	-0.72	-1.75	0.31	1.65456	0.0221536	1419
QGVPQNIQDQAKHMGVMAGDIYSVFRNAAS_[Mox14; Mox17]	QGVPQNIQDQAKHMGVMAGDIYSVFRNAAS	Q99541	Q99541	Perilipin-2 (Adipophilin) (Adipose differentiation-related protein) (ADRP)	PLIN2	#N/A	0.81	-0.32	1.94	1.65425	0.0221694	1420
FAEEKAVADTRDQADGSRASVDSGSSEEQGGSSRALVSTLVPLG_	FAEEKAVADTRDQADGSRASVDSGSSEEQGGSSRALVSTLVPLG	P01833	P01833	Polymeric immunoglobulin receptor (PIgR) (Poly-Ig receptor) (Hepatocellular carcinoma-associated protein TB6) [Cleaved into: Secretory component]	PIGR	#N/A	-0.71	-1.72	0.3	1.6538	0.0221924	1421
DVTLDPDTAHPH_	DVTLDPDTAHPH	Q13410	Q13410	Butyrophilin subfamily 1 member A1 (BT)	BTN1A1	#N/A	-0.73	-1.77	0.31	1.65298	0.0222343	1422
NPTAHENYEKNNV_	NPTAHENYEKNNV	P47710	P47710	Alpha-S1-casein [Cleaved into: Casoxin-D]	CSN1S1	#N/A	0.62	-0.28	1.52	1.65297	0.0222349	1423
QIYPVTQPLAPVHNPISV_pyro-Glu [N-TerMox]	QIYPVTQPLAPVHNPISV	P05814	P05814	Beta-casein	CSN2	#N/A	0.65	-0.28	1.58	1.65295	0.0222358	1424
QPEIMEVPK_pyro-Glu [N-TerMox]	QPEIMEVPK	P05814	P05814	Beta-casein	CSN2	#N/A	0.76	-0.33	1.85	1.64922	0.0224274	1425
FAEEKAVADTRDQADGSRASVDSGSSEEQGGSSRALVSTLVPL_	FAEEKAVADTRDQADGSRASVDSGSSEEQGGSSRALVSTLVPL	P01833	P01833	Polymeric immunoglobulin receptor (PIgR) (Poly-Ig receptor) (Hepatocellular carcinoma-associated protein TB6) [Cleaved into: Secretory component]	PIGR	#N/A	-0.69	-1.68	0.3	1.64655	0.0225658	1426
DLENLHLPLPLLQPLMQQVPQPIPQT_	DLENLHLPLPLLQPLMQQVPQPIPQT	P05814	P05814	Beta-casein	CSN2	#N/A	0.73	-0.32	1.78	1.64628	0.0225799	1427
SPTIPFFDPQIPKLTDLE_	SPTIPFFDPQIPKLTDLE	P05814	P05814	Beta-casein	CSN2	#N/A	-0.7	-1.71	0.31	1.64494	0.0226496	1428
LLSVELSTSRPP_	LLSVELSTSRPP	Q07912	Q07912	Activated CDC42 kinase 1 (ACK-1) (EC 2.7.10.2) (EC 2.7.11.1) (Tyrosine kinase non-receptor protein 2)	TNK2	#N/A	0.69	-0.31	1.69	1.64418	0.0226892	1429
APEEHPVLL_	APEEHPVLL	P60709	P60709	Actin, cytoplasmic 1 (Beta-actin) [Cleaved into: Actin, cytoplasmic 1, N-terminally processed]	ACTB	#N/A	-0.84	-2.03	0.35	1.64276	0.0227637	1430
DLSGHNLANPHPFAVVPSTA_	DLSGHNLANPHPFAVVPSTA	O94985	O94985	Calsyntenin-1 (Alcadein-alpha) (Alc-alpha) (Alzheimer-related cadherin-like protein) (Non-classical cadherin XB31alpha) [Cleaved into: Soluble Alc-alpha (SAlc-alpha); CTF1-alpha (C-terminal fragment 1-alpha)]	CLSTN1	#N/A	-0.75	-1.82	0.32	1.64265	0.0227691	1431
NSHVQVPFQ_	NSHVQVPFQ	P47710	P47710	Alpha-S1-casein [Cleaved into: Casoxin-D]	CSN1S1	#N/A	-0.87	-2.1	0.36	1.64232	0.0227865	1432
RPKLPLRYPERLQNPSESSEPIPLESREEY_	RPKLPLRYPERLQNPSESSEPIPLESREEY	P47710	P47710	Alpha-S1-casein [Cleaved into: Casoxin-D]	CSN1S1	#N/A	1.15	-0.47	2.77	1.64147	0.0228314	1433
RLDINTNTYTSQDLKSALA_	RLDINTNTYTSQDLKSALA	Q9H173	Q9H173	Nucleotide exchange factor SIL1 (BiP-associated protein) (BAP)	SIL1	#N/A	-0.72	-1.75	0.31	1.6413	0.02284	1434
VYTKGRVMPV_	VYTKGRVMPV	P05814	P05814	Beta-casein	CSN2	#N/A	-0.7	-1.71	0.31	1.63993	0.0229126	1435
DQADGSRASVDSGSSEEQGGSSRALVSTL_	DQADGSRASVDSGSSEEQGGSSRALVSTL	P01833	P01833	Polymeric immunoglobulin receptor (PIgR) (Poly-Ig receptor) (Hepatocellular carcinoma-associated protein TB6) [Cleaved into: Secretory component]	PIGR	#N/A	-0.71	-1.74	0.32	1.63923	0.0229496	1436
RLQNPSESSEPIPLESREEYMNGMN_	RLQNPSESSEPIPLESREEYMNGMN	P47710	P47710	Alpha-S1-casein [Cleaved into: Casoxin-D]	CSN1S1	#N/A	-0.65	-1.6	0.3	1.63856	0.0229845	1437
EIENKAIQDPRLFAEEKAVADTR_	EIENKAIQDPRLFAEEKAVADTR	P01833	P01833	Polymeric immunoglobulin receptor (PIgR) (Poly-Ig receptor) (Hepatocellular carcinoma-associated protein TB6) [Cleaved into: Secretory component]	PIGR	#N/A	-0.7	-1.71	0.31	1.6354	0.0231528	1438
LQLQAAHAQEQIR_	LQLQAAHAQEQIR	P47710	P47710	Alpha-S1-casein [Cleaved into: Casoxin-D]	CSN1S1	#N/A	-0.69	-1.59	0.21	1.63515	0.0231658	1439
FVEPIPYGFLPQNILPLAQPAVVLPVPQPEIMEVPKAKDTVYT_[Mox32]	FVEPIPYGFLPQNILPLAQPAVVLPVPQPEIMEVPKAKDTVYT	P05814	P05814	Beta-casein	CSN2	#N/A	2.23	-0.05	4.51	1.63482	0.0231833	1440
THQIYPVTQPLAPVHNPI_	THQIYPVTQPLAPVHNPI	P05814	P05814	Beta-casein	CSN2	#N/A	-1.91	-4.41	0.59	1.63265	0.0232996	1441
FDPQIPKLTDLENLHLPLPLLQPLMQQVPQPIPQTL_	FDPQIPKLTDLENLHLPLPLLQPLMQQVPQPIPQTL	P05814	P05814	Beta-casein	CSN2	#N/A	0.71	-0.32	1.74	1.63154	0.0233592	1442
EESITEYKQK_	EESITEYKQK	P05814	P05814	Beta-casein	CSN2	#N/A	-0.86	-2.09	0.37	1.62787	0.0235576	1443
TDLENLHLPLPLLQPLMQQVPQPIPQTLALPPQPLW_	TDLENLHLPLPLLQPLMQQVPQPIPQTLALPPQPLW	P05814	P05814	Beta-casein	CSN2	#N/A	-0.84	-2.02	0.34	1.62668	0.0236222	1444
RPKLPLRYPERLQN_	RPKLPLRYPERLQN	P47710	P47710	Alpha-S1-casein [Cleaved into: Casoxin-D]	CSN1S1	#N/A	-0.73	-1.79	0.33	1.62518	0.0237036	1445
EQEAEQMPEYRGRATLVQDGIAKG_	EQEAEQMPEYRGRATLVQDGIAKG	Q13410	Q13410	Butyrophilin subfamily 1 member A1 (BT)	BTN1A1	#N/A	-0.83	-2.01	0.35	1.62489	0.0237198	1446
NPSESSEPIPLES_	NPSESSEPIPLES	P47710	P47710	Alpha-S1-casein [Cleaved into: Casoxin-D]	CSN1S1	#N/A	-0.79	-1.93	0.35	1.62433	0.0237502	1447
QPEIMEVPKAKDTVYTKGRVMP_	QPEIMEVPKAKDTVYTKGRVMP	P05814	P05814	Beta-casein	CSN2	#N/A	-0.82	-1.97	0.33	1.62271	0.0238393	1448
QADGSRASVDSGSSEEQGGSSRALVST_pyro-Glu [N-TerMox]	QADGSRASVDSGSSEEQGGSSRALVST	P01833	P01833	Polymeric immunoglobulin receptor (PIgR) (Poly-Ig receptor) (Hepatocellular carcinoma-associated protein TB6) [Cleaved into: Secretory component]	PIGR	#N/A	-0.71	-1.75	0.33	1.62123	0.0239207	1449
DVAVVAGGLGRQLL_	DVAVVAGGLGRQLL	Q15904	Q15904	V-type proton ATPase subunit S1 (V-ATPase subunit S1) (Protein XAP-3) (V-ATPase Ac45 subunit) (V-ATPase S1 accessory protein) (Vacuolar proton pump subunit S1)	ATP6AP1	#N/A	-0.64	-1.57	0.29	1.61987	0.0239957	1450
TVYTKGRV_	TVYTKGRV	P05814	P05814	Beta-casein	CSN2	#N/A	-0.71	-1.75	0.33	1.61816	0.0240904	1451
AAPGQEPPEHMAELQRNEQEQPLGQWHLS_	AAPGQEPPEHMAELQRNEQEQPLGQWHLS	O00391	O00391	Sulfhydryl oxidase 1 (hQSOX) (EC 1.8.3.2) (Quiescin Q6)	QSOX1	#N/A	-0.66	-1.63	0.31	1.61641	0.0241872	1452
QPLIYPFVEPIPYGFLPQ_	QPLIYPFVEPIPYGFLPQ	P05814	P05814	Beta-casein	CSN2	#N/A	0.59	-0.25	1.43	1.61631	0.0241931	1453
VLPIPQQVVPYPQR_	VLPIPQQVVPYPQR	P05814	P05814	Beta-casein	CSN2	#N/A	-0.56	-1.38	0.26	1.61628	0.0241949	1454
IYPSFQPQPLIYPFVEPIPYGFLPQNILPLAQPAVVLPVPQP_	IYPSFQPQPLIYPFVEPIPYGFLPQNILPLAQPAVVLPVPQP	P05814	P05814	Beta-casein	CSN2	#N/A	-1.4	-3.3	0.5	1.61609	0.0242054	1455
SFQPQPLIYPFVEPIPYGFLPQNILPLAQPAVVLPVPQPEIM_	SFQPQPLIYPFVEPIPYGFLPQNILPLAQPAVVLPVPQPEIM	P05814	P05814	Beta-casein	CSN2	#N/A	-1.4	-3.3	0.5	1.61609	0.0242054	1456
TDLENLHLPLPLLQPLMQQVPQPIPQTLALPPQP_	TDLENLHLPLPLLQPLMQQVPQPIPQTLALPPQP	P05814	P05814	Beta-casein	CSN2	#N/A	0.65	-0.3	1.6	1.61586	0.0242179	1457
LLLNQELLLNPTHQIYPVTQPLAPVHNPISV_	LLLNQELLLNPTHQIYPVTQPLAPVHNPISV	P05814	P05814	Beta-casein	CSN2	#N/A	0.71	-0.32	1.74	1.61396	0.0243245	1458
AVVLPVPQPEIMEVPKAKDTVYTKGRVMPV_	AVVLPVPQPEIMEVPKAKDTVYTKGRVMPV	P05814	P05814	Beta-casein	CSN2	#N/A	1.2	-0.43	2.83	1.61373	0.0243373	1459
AINNPYVPRTYYANPAVVRPHAQIPQR_	AINNPYVPRTYYANPAVVRPHAQIPQR	P07498	P07498	Kappa-casein	CSN3	#N/A	-1.53	-3.65	0.59	1.61321	0.0243663	1460
ELTSDKDMY_[Mox8]	ELTSDKDMY	P34741	P34741	Syndecan-2 (SYND2) (Fibroglycan) (Heparan sulfate proteoglycan core protein) (HSPG) (CD antigen CD362)	SDC2	#N/A	-0.78	-1.91	0.35	1.61286	0.0243858	1461
DLNAPSDWDSRGKD_	DLNAPSDWDSRGKD	P10451	P10451	Osteopontin (Bone sialoprotein 1) (Nephropontin) (Secreted phosphoprotein 1) (SPP-1) (Urinary stone protein) (Uropontin)	SPP1	#N/A	-0.78	-1.9	0.34	1.61263	0.0243991	1462
RPAIAINNPYVP_	RPAIAINNPYVP	P07498	P07498	Kappa-casein	CSN3	#N/A	-0.73	-1.81	0.35	1.61158	0.0244579	1463
QQVPQPIPQTLALPPQP_	QQVPQPIPQTLALPPQP	P05814	P05814	Beta-casein	CSN2	#N/A	0.68	-0.31	1.67	1.61045	0.0245216	1464
GAVYTEGGFVEGVNKKLG_	GAVYTEGGFVEGVNKKLG	P19835	P19835	Bile salt-activated lipase (BAL) (EC 3.1.1.13) (EC 3.1.1.3) (EC 3.1.1.6) (Bile salt-stimulated lipase) (BSSL) (Bucelipase) (Carboxyl ester lipase) (Cholesterol esterase) (Pancreatic lysophospholipase) (Sterol esterase)	CEL	#N/A	-0.63	-1.55	0.29	1.6104	0.0245243	1465
DPVARPGF_	DPVARPGF	O15232	O15232	Matrilin-3	MATN3	#N/A	-0.75	-1.84	0.34	1.60913	0.0245966	1466
QPEIMEVPKAKDTV_	QPEIMEVPKAKDTV	P05814	P05814	Beta-casein	CSN2	#N/A	0.72	-0.33	1.77	1.60709	0.0247122	1467
PPPAPPPPPPPPP_	PPPAPPPPPPPPP	Q9C0D6	Q9C0D6	FH2 domain-containing protein 1 (Inverted formin-1)	FHDC1	#N/A	-0.72	-1.76	0.32	1.60663	0.0247381	1468
APGQEPPEHMAELQRNEQEQPLGQWHLS_	APGQEPPEHMAELQRNEQEQPLGQWHLS	O00391	O00391	Sulfhydryl oxidase 1 (hQSOX) (EC 1.8.3.2) (Quiescin Q6)	QSOX1	#N/A	-0.62	-1.52	0.28	1.60634	0.0247547	1469
IYPFVEPIPYGFLPQNILPLA_	IYPFVEPIPYGFLPQNILPLA	P05814	P05814	Beta-casein	CSN2	#N/A	1.02	-0.44	2.48	1.60626	0.0247594	1470
VLPVPQPEIMEVPKAKDTVYTKGRV_[Mox10]	VLPVPQPEIMEVPKAKDTVYTKGRV	P05814	P05814	Beta-casein	CSN2	#N/A	-0.72	-1.76	0.32	1.60596	0.0247766	1471
PVTVTRTTITTTTT_	PVTVTRTTITTTTT	Q96S97	Q96S97	Myeloid-associated differentiation marker (Protein SB135)	MYADM	#N/A	-0.74	-1.82	0.34	1.60589	0.0247804	1472
AQPAVVLPVPQPEIMEVPKAKDTVYTKGRVM_	AQPAVVLPVPQPEIMEVPKAKDTVYTKGRVM	P05814	P05814	Beta-casein	CSN2	#N/A	0.85	-0.39	2.09	1.60533	0.0248123	1473
QALLLNQELLLNPTHQIYPVTQPLA_pyro-Glu [N-TerMox]	QALLLNQELLLNPTHQIYPVTQPLA	P05814	P05814	Beta-casein	CSN2	#N/A	1.31	-0.51	3.13	1.60524	0.0248176	1474
KVEISIPASSLPRLTPWIVA_	KVEISIPASSLPRLTPWIVA	Q13410	Q13410	Butyrophilin subfamily 1 member A1 (BT)	BTN1A1	#N/A	-0.73	-1.78	0.32	1.60487	0.0248386	1475
LKSPTIPFFDPQIPKLTDLENLHLPLPLLQPLMQQVPQPIPQT_	LKSPTIPFFDPQIPKLTDLENLHLPLPLLQPLMQQVPQPIPQT	P05814	P05814	Beta-casein	CSN2	#N/A	0.76	-0.34	1.86	1.60232	0.0249848	1476
LALPPQPLWSVPQPKVLPIPQQVVPYPQ_	LALPPQPLWSVPQPKVLPIPQQVVPYPQ	P05814	P05814	Beta-casein	CSN2	#N/A	-1.27	-3.08	0.54	1.6019	0.0250091	1477
DPSKPSSNVAGVVIIVI_	DPSKPSSNVAGVVIIVI	P22897	P22897	Macrophage mannose receptor 1 (MMR) (C-type lectin domain family 13 member D) (C-type lectin domain family 13 member D-like) (Human mannose receptor) (hMR) (Macrophage mannose receptor 1-like protein 1) (CD antigen CD206)	MRC1	#N/A	-0.68	-1.68	0.32	1.60073	0.0250764	1478
RETIESLSSSEESITEYKQKVEKV_	RETIESLSSSEESITEYKQKVEKV	P05814	P05814	Beta-casein	CSN2	#N/A	0.94	-0.4	2.28	1.60067	0.02508	1479
EESITEYKQ_	EESITEYKQ	P05814	P05814	Beta-casein	CSN2	#N/A	-1.07	-2.57	0.43	1.60065	0.0250811	1480
EEKAVADTRDQADGSR_	EEKAVADTRDQADGSR	P01833	P01833	Polymeric immunoglobulin receptor (PIgR) (Poly-Ig receptor) (Hepatocellular carcinoma-associated protein TB6) [Cleaved into: Secretory component]	PIGR	#N/A	-0.7	-1.73	0.33	1.59901	0.0251759	1481
SSEESITEYKQKVEKV_	SSEESITEYKQKVEKV	P05814	P05814	Beta-casein	CSN2	#N/A	1.29	-0.51	3.09	1.59857	0.0252018	1482
DELFQDRFFTREPQDTYHYLPFSLPH_	DELFQDRFFTREPQDTYHYLPFSLPH	P10909	P10909	Clusterin (Aging-associated gene 4 protein) (Apolipoprotein J) (Apo-J) (Complement cytolysis inhibitor) (CLI) (Complement-associated protein SP-40,40) (Ku70-binding protein 1) (NA1/NA2) (Sulfated glycoprotein 2) (SGP-2) (Testosterone-repressed prostate message 2) (TRPM-2) [Cleaved into: Clusterin beta chain (ApoJalpha) (Complement cytolysis inhibitor a chain); Clusterin alpha chain (ApoJbeta) (Co…	CLU	#N/A	-2.85	-6.52	0.82	1.59634	0.0253315	1483
IQDPRLFAEEKAVADTRDQADGSRASVDSGSSEEQGGSSRA_	IQDPRLFAEEKAVADTRDQADGSRASVDSGSSEEQGGSSRA	P01833	P01833	Polymeric immunoglobulin receptor (PIgR) (Poly-Ig receptor) (Hepatocellular carcinoma-associated protein TB6) [Cleaved into: Secretory component]	PIGR	#N/A	-0.67	-1.66	0.32	1.59598	0.0253526	1484
LFAEEKAVADTRDQADGSRASVDSGSSEEQGGSSRALVSTLVPLGLV_	LFAEEKAVADTRDQADGSRASVDSGSSEEQGGSSRALVSTLVPLGLV	P01833	P01833	Polymeric immunoglobulin receptor (PIgR) (Poly-Ig receptor) (Hepatocellular carcinoma-associated protein TB6) [Cleaved into: Secretory component]	PIGR	#N/A	1.71	-0.75	4.17	1.59472	0.025426	1485
LWSVPQPKVLPIPQQVVPYPQRAVPVQALLLNQE_	LWSVPQPKVLPIPQQVVPYPQRAVPVQALLLNQE	P05814	P05814	Beta-casein	CSN2	#N/A	0.69	-0.33	1.71	1.59076	0.0256591	1486
EYPTYH_	EYPTYH	P15941	P15941	Mucin-1 (MUC-1) (Breast carcinoma-associated antigen DF3) (Cancer antigen 15-3) (CA 15-3) (Carcinoma-associated mucin) (Episialin) (H23AG) (Krebs von den Lungen-6) (KL-6) (PEMT) (Peanut-reactive urinary mucin) (PUM) (Polymorphic epithelial mucin) (PEM) (Tumor-associated epithelial membrane antigen) (EMA) (Tumor-associated mucin) (CD antigen CD227) [Cleaved into: Mucin-1 subunit alpha (MUC1-NT) (M…	MUC1	#N/A	-0.73	-1.81	0.35	1.58783	0.0258328	1487
VPQPKVLPIPQQVVPYPQRAV_	VPQPKVLPIPQQVVPYPQRAV	P05814	P05814	Beta-casein	CSN2	#N/A	-1.05	-2.5	0.4	1.58583	0.0259518	1488
LESREEYMNGMNR_[Mox8; Mox11]	LESREEYMNGMNR	P47710	P47710	Alpha-S1-casein [Cleaved into: Casoxin-D]	CSN1S1	#N/A	-0.98	-2.24	0.28	1.58508	0.0259968	1489
LAQPAVVLPVPQPEIMEVPK_[Mox16]	LAQPAVVLPVPQPEIMEVPK	P05814	P05814	Beta-casein	CSN2	#N/A	-0.8	-1.98	0.38	1.58464	0.0260234	1490
DELFQDRFFTREPQDTYHYLPFSLPHR_	DELFQDRFFTREPQDTYHYLPFSLPHR	P10909	P10909	Clusterin (Aging-associated gene 4 protein) (Apolipoprotein J) (Apo-J) (Complement cytolysis inhibitor) (CLI) (Complement-associated protein SP-40,40) (Ku70-binding protein 1) (NA1/NA2) (Sulfated glycoprotein 2) (SGP-2) (Testosterone-repressed prostate message 2) (TRPM-2) [Cleaved into: Clusterin beta chain (ApoJalpha) (Complement cytolysis inhibitor a chain); Clusterin alpha chain (ApoJbeta) (Co…	CLU	#N/A	-0.76	-1.83	0.31	1.58459	0.0260261	1491
QDRLDAPPPPAAPLPR_pyro-Glu [N-TerMox]	QDRLDAPPPPAAPLPR	Q99523	Q99523	Sortilin (100 kDa NT receptor) (Glycoprotein 95) (Gp95) (Neurotensin receptor 3) (NT3) (NTR3)	SORT1	#N/A	-0.67	-1.67	0.33	1.5839	0.0260675	1492
FDPQIPKLTDLENLHLPLPLLQPLMQQVPQPIPQT_[Mox25]	FDPQIPKLTDLENLHLPLPLLQPLMQQVPQPIPQT	P05814	P05814	Beta-casein	CSN2	#N/A	0.66	-0.3	1.62	1.58237	0.0261597	1493
IPVAQDLNAPSDWDSRGKDSYETSQLDDQSAETHSHKQSRLY_	IPVAQDLNAPSDWDSRGKDSYETSQLDDQSAETHSHKQSRLY	P10451	P10451	Osteopontin (Bone sialoprotein 1) (Nephropontin) (Secreted phosphoprotein 1) (SPP-1) (Urinary stone protein) (Uropontin)	SPP1	#N/A	2.96	-0.64	6.56	1.58228	0.0261648	1494
QELLLNPTH_	QELLLNPTH	P05814	P05814	Beta-casein	CSN2	#N/A	-0.73	-1.8	0.34	1.58226	0.0261663	1495
VDSGSSEEQGGSSRALVSTLV_	VDSGSSEEQGGSSRALVSTLV	P01833	P01833	Polymeric immunoglobulin receptor (PIgR) (Poly-Ig receptor) (Hepatocellular carcinoma-associated protein TB6) [Cleaved into: Secretory component]	PIGR	#N/A	-1.68	-3.73	0.37	1.58161	0.0262054	1496
QAAHAQEQIRRMNENSHVQVPFQQ_pyro-Glu [N-TerMox]	QAAHAQEQIRRMNENSHVQVPFQQ	P47710	P47710	Alpha-S1-casein [Cleaved into: Casoxin-D]	CSN1S1	#N/A	0.81	-0.39	2.01	1.58054	0.0262701	1497
SEEQGGSSRALVSTL_	SEEQGGSSRALVSTL	P01833	P01833	Polymeric immunoglobulin receptor (PIgR) (Poly-Ig receptor) (Hepatocellular carcinoma-associated protein TB6) [Cleaved into: Secretory component]	PIGR	#N/A	-0.93	-2.22	0.36	1.58021	0.0262902	1498
LENLHLPLP_	LENLHLPLP	P05814	P05814	Beta-casein	CSN2	ACE-inhibitory	0.72	-0.34	1.78	1.57995	0.026306	1499
RPKLPLRYPERLQNPSES_	RPKLPLRYPERLQNPSES	P47710	P47710	Alpha-S1-casein [Cleaved into: Casoxin-D]	CSN1S1	#N/A	0.56	-0.26	1.38	1.57834	0.0264033	1500
FLYQQQGRLDKLTVTSQNLQLENL_	FLYQQQGRLDKLTVTSQNLQLENL	P04233	P04233	HLA class II histocompatibility antigen gamma chain (HLA-DR antigens-associated invariant chain) (Ia antigen-associated invariant chain) (Ii) (p33) (CD antigen CD74) [Cleaved into: Class-II-associated invariant chain peptide (CLIP)]	CD74	#N/A	-1.01	-2.41	0.39	1.57803	0.0264224	1501
QNPSESSEPIPLESREEYMNGMNR_pyro-Glu [N-TerMox]	QNPSESSEPIPLESREEYMNGMNR	P47710	P47710	Alpha-S1-casein [Cleaved into: Casoxin-D]	CSN1S1	#N/A	-0.55	-1.27	0.17	1.57692	0.0264899	1502
SSSYSKQFTSSTSYNRGDSTFESK_	SSSYSKQFTSSTSYNRGDSTFESK	P02671	P02671	Fibrinogen alpha chain [Cleaved into: Fibrinopeptide A; Fibrinogen alpha chain]	FGA	#N/A	-0.69	-1.71	0.33	1.57654	0.0265128	1503
KDTVYTKGRVMPVL_	KDTVYTKGRVMPVL	P05814	P05814	Beta-casein	CSN2	#N/A	-0.5	-1.24	0.24	1.57598	0.0265472	1504
QRRPAIAINNPYVP_pyro-Glu [N-TerMox]	QRRPAIAINNPYVP	P07498	P07498	Kappa-casein	CSN3	#N/A	-0.7	-1.75	0.35	1.57346	0.0267016	1505
SSEPIPLESREEYMNGMN_	SSEPIPLESREEYMNGMN	P47710	P47710	Alpha-S1-casein [Cleaved into: Casoxin-D]	CSN1S1	#N/A	-0.82	-2.01	0.37	1.5733	0.0267118	1506
KPPPPPPPP_	KPPPPPPPP	A0JLT2	A0JLT2	Mediator of RNA polymerase II transcription subunit 19 (Lung cancer metastasis-related protein 1) (Mediator complex subunit 19)	MED19	#N/A	-0.7	-1.74	0.34	1.57188	0.026799	1507
ESSEPIPLESREEYMNGMN_	ESSEPIPLESREEYMNGMN	P47710	P47710	Alpha-S1-casein [Cleaved into: Casoxin-D]	CSN1S1	#N/A	-0.64	-1.6	0.32	1.57067	0.0268736	1508
ILPLAQPAVVLPVPQPEIMEVPKAKDTVYTKGRVMPVLK_	ILPLAQPAVVLPVPQPEIMEVPKAKDTVYTKGRVMPVLK	P05814	P05814	Beta-casein	CSN2	#N/A	-0.77	-1.89	0.35	1.56984	0.0269253	1509
QRRPAIAINNPYVPRT_pyro-Glu [N-TerMox]	QRRPAIAINNPYVPRT	P07498	P07498	Kappa-casein	CSN3	#N/A	0.63	-0.32	1.58	1.56811	0.0270326	1510
TGDPNMGDSAVPTHWEPYTTENSGYLEITKKMGSSSM_	TGDPNMGDSAVPTHWEPYTTENSGYLEITKKMGSSSM	P19835	P19835	Bile salt-activated lipase (BAL) (EC 3.1.1.13) (EC 3.1.1.3) (EC 3.1.1.6) (Bile salt-stimulated lipase) (BSSL) (Bucelipase) (Carboxyl ester lipase) (Cholesterol esterase) (Pancreatic lysophospholipase) (Sterol esterase)	CEL	#N/A	-1.04	-2.4	0.32	1.56757	0.0270663	1511
QQVPQPIPQTLALPPQPLWS_pyro-Glu [N-TerMox]	QQVPQPIPQTLALPPQPLWS	P05814	P05814	Beta-casein	CSN2	#N/A	0.66	-0.32	1.64	1.56708	0.027097	1512
RGYVFKMVNNYISMFSSGDLKTLCQYKFD_	RGYVFKMVNNYISMFSSGDLKTLCQYKFD	Q96BY6	Q96BY6	Dedicator of cytokinesis protein 10 (Zizimin-3)	DOCK10	#N/A	-0.79	-1.91	0.33	1.56654	0.0271308	1513
QDRLDAPPPPA_pyro-Glu [N-TerMox]	QDRLDAPPPPA	Q99523	Q99523	Sortilin (100 kDa NT receptor) (Glycoprotein 95) (Gp95) (Neurotensin receptor 3) (NT3) (NTR3)	SORT1	#N/A	-0.71	-1.77	0.35	1.56388	0.0272975	1514
PQTLALPPQP_	PQTLALPPQP	P05814	P05814	Beta-casein	CSN2	#N/A	-2.8	-6.24	0.64	1.56323	0.0273381	1515
QPKVLPIPQQVVPYPQRAVPVQ_	QPKVLPIPQQVVPYPQRAVPVQ	P05814	P05814	Beta-casein	CSN2	#N/A	-0.92	-2.22	0.38	1.56217	0.0274049	1516
ALPPQPLWSVPQPKVLPIPQQVVPYPQRAVPVQALLL_	ALPPQPLWSVPQPKVLPIPQQVVPYPQRAVPVQALLL	P05814	P05814	Beta-casein	CSN2	#N/A	-0.78	-1.93	0.37	1.56156	0.0274433	1517
ESLSSSEESITEYKQKVEKV_	ESLSSSEESITEYKQKVEKV	P05814	P05814	Beta-casein	CSN2	#N/A	0.76	-0.36	1.88	1.56144	0.0274508	1518
TIESLSSSEESITEYKQ_	TIESLSSSEESITEYKQ	P05814	P05814	Beta-casein	CSN2	#N/A	-0.78	-1.93	0.37	1.56066	0.0275005	1519
MEVPKAKDTVYTKG_[Mox1]	MEVPKAKDTVYTKG	P05814	P05814	Beta-casein	CSN2	#N/A	-0.76	-1.88	0.36	1.55987	0.0275506	1520
AGNGGSSLSYTNPAVAATSANL_	AGNGGSSLSYTNPAVAATSANL	P15941	P15941	Mucin-1 (MUC-1) (Breast carcinoma-associated antigen DF3) (Cancer antigen 15-3) (CA 15-3) (Carcinoma-associated mucin) (Episialin) (H23AG) (Krebs von den Lungen-6) (KL-6) (PEMT) (Peanut-reactive urinary mucin) (PUM) (Polymorphic epithelial mucin) (PEM) (Tumor-associated epithelial membrane antigen) (EMA) (Tumor-associated mucin) (CD antigen CD227) [Cleaved into: Mucin-1 subunit alpha (MUC1-NT) (M…	MUC1	#N/A	-0.77	-1.9	0.36	1.55972	0.0275601	1521
AKDTVYTKGRVMPVL_	AKDTVYTKGRVMPVL	P05814	P05814	Beta-casein	CSN2	#N/A	-0.53	-1.32	0.26	1.55907	0.0276011	1522
DPQIPKLTDLENLHLPLPLLQPLMQQVPQPIPQTL_	DPQIPKLTDLENLHLPLPLLQPLMQQVPQPIPQTL	P05814	P05814	Beta-casein	CSN2	#N/A	0.62	-0.31	1.55	1.55859	0.027632	1523
GFHQEVFLGKDLGGFDEDAEPRRS_	GFHQEVFLGKDLGGFDEDAEPRRS	Q9BRK5	Q9BRK5	45 kDa calcium-binding protein (Cab45) (Stromal cell-derived factor 4) (SDF-4)	SDF4	#N/A	1.06	-0.42	2.54	1.55497	0.0278633	1524
PVLKSPTIPFFDPQIP_	PVLKSPTIPFFDPQIP	P05814	P05814	Beta-casein	CSN2	#N/A	-0.52	-1.31	0.27	1.55483	0.0278719	1525
LIYPFVEPIPYGFLPQNILPLAQPAV_	LIYPFVEPIPYGFLPQNILPLAQPAV	P05814	P05814	Beta-casein	CSN2	#N/A	0.75	-0.37	1.87	1.55475	0.027877	1526
LAQPAVVLPVPQPEIMEVPKAKDTVYTKG_	LAQPAVVLPVPQPEIMEVPKAKDTVYTKG	P05814	P05814	Beta-casein	CSN2	#N/A	0.99	-0.47	2.45	1.55447	0.0278952	1527
LIYPFVEPIPYGFLPQNILPLAQPAVVLPVPQPEIMEVPKA_[Mox36]	LIYPFVEPIPYGFLPQNILPLAQPAVVLPVPQPEIMEVPKA	P05814	P05814	Beta-casein	CSN2	#N/A	-0.81	-2.02	0.4	1.55425	0.0279095	1528
IPVKQADSGSSEEKQLYNKYPDAV_	IPVKQADSGSSEEKQLYNKYPDAV	P10451	P10451	Osteopontin (Bone sialoprotein 1) (Nephropontin) (Secreted phosphoprotein 1) (SPP-1) (Urinary stone protein) (Uropontin)	SPP1	#N/A	0.74	-0.36	1.84	1.55345	0.027961	1529
LQNPSESSEPIPLESREEYMNGMNR_	LQNPSESSEPIPLESREEYMNGMNR	P47710	P47710	Alpha-S1-casein [Cleaved into: Casoxin-D]	CSN1S1	#N/A	-0.62	-1.56	0.32	1.5534	0.0279639	1530
EKQTDEIKDTR_	EKQTDEIKDTR	P47710	P47710	Alpha-S1-casein [Cleaved into: Casoxin-D]	CSN1S1	#N/A	-0.6	-1.5	0.3	1.55271	0.0280086	1531
QPLMQQVPQPIPQTL_	QPLMQQVPQPIPQTL	P05814	P05814	Beta-casein	CSN2	#N/A	0.63	-0.33	1.59	1.55151	0.0280863	1532
QPAVVLPVPQPEIMEVP_pyro-Glu [N-TerMox]	QPAVVLPVPQPEIMEVP	P05814	P05814	Beta-casein	CSN2	#N/A	1.62	-0.6	3.84	1.55149	0.0280871	1533
DTRDQADGSRASVD_	DTRDQADGSRASVD	P01833	P01833	Polymeric immunoglobulin receptor (PIgR) (Poly-Ig receptor) (Hepatocellular carcinoma-associated protein TB6) [Cleaved into: Secretory component]	PIGR	#N/A	-0.67	-1.68	0.34	1.54912	0.0282408	1534
QDPRLFAEEKAVADTRDQADGS_	QDPRLFAEEKAVADTRDQADGS	P01833	P01833	Polymeric immunoglobulin receptor (PIgR) (Poly-Ig receptor) (Hepatocellular carcinoma-associated protein TB6) [Cleaved into: Secretory component]	PIGR	#N/A	-0.67	-1.68	0.34	1.54811	0.0283067	1535
VMPVLKSPT_	VMPVLKSPT	P05814	P05814	Beta-casein	CSN2	#N/A	-0.61	-1.53	0.31	1.54747	0.0283487	1536
RLQNPSESSEPIPLESREEYMNG_	RLQNPSESSEPIPLESREEYMNG	P47710	P47710	Alpha-S1-casein [Cleaved into: Casoxin-D]	CSN1S1	#N/A	-1.08	-2.42	0.26	1.54533	0.0284883	1537
LPSDGKEVPFVVPKF_	LPSDGKEVPFVVPKF	Q8N9U0	Q8N9U0	Tandem C2 domains nuclear protein (Membrane targeting tandem C2 domain-containing protein 1) (Tandem C2 protein in nucleus) (Tac2-N)	TC2N	#N/A	-0.72	-1.8	0.36	1.54503	0.0285083	1538
LQAAHAQEQIR_	LQAAHAQEQIR	P47710	P47710	Alpha-S1-casein [Cleaved into: Casoxin-D]	CSN1S1	#N/A	-0.88	-2.17	0.41	1.54497	0.0285121	1539
QEQIRRMNENSHVQVPFQQ_pyro-Glu [N-TerMox]	QEQIRRMNENSHVQVPFQQ	P47710	P47710	Alpha-S1-casein [Cleaved into: Casoxin-D]	CSN1S1	#N/A	1.12	-0.56	2.8	1.54432	0.0285548	1540
LTDLENLHLPLPLLQPLMQQVPQPIPQTL_[Mox18]	LTDLENLHLPLPLLQPLMQQVPQPIPQTL	P05814	P05814	Beta-casein	CSN2	#N/A	0.6	-0.31	1.51	1.54336	0.0286183	1541
PLLVQPNLPFGYPVHGVEVMPLHTVPI_	PLLVQPNLPFGYPVHGVEVMPLHTVPI	Q8NHY0	Q8NHY0	Beta-1,4 N-acetylgalactosaminyltransferase 2 (EC 2.4.1.-) (Sd(a) beta-1,4-GalNAc transferase) (UDP-GalNAc:Neu5Aca2-3Galb-R b1,4-N-acetylgalactosaminyltransferase)	B4GALNT2	#N/A	0.62	-0.32	1.56	1.54319	0.0286291	1542
DSLLNEENPSKAY_	DSLLNEENPSKAY	P06858	P06858	Lipoprotein lipase (LPL) (EC 3.1.1.34) (Phospholipase A1) (EC 3.1.1.32)	LPL	#N/A	-1.38	-3.4	0.64	1.54207	0.0287033	1543
VAQDLNAPSDWDSRGKDSYETSQLDDQSAETHSHK_	VAQDLNAPSDWDSRGKDSYETSQLDDQSAETHSHK	P10451	P10451	Osteopontin (Bone sialoprotein 1) (Nephropontin) (Secreted phosphoprotein 1) (SPP-1) (Urinary stone protein) (Uropontin)	SPP1	#N/A	1.01	-0.46	2.48	1.54159	0.0287352	1544
NPTAHENYEKNNVMLQW_	NPTAHENYEKNNVMLQW	P47710	P47710	Alpha-S1-casein [Cleaved into: Casoxin-D]	CSN1S1	#N/A	0.62	-0.32	1.56	1.54158	0.0287358	1545
DEKVLDSGFREIEN_	DEKVLDSGFREIEN	P01833	P01833	Polymeric immunoglobulin receptor (PIgR) (Poly-Ig receptor) (Hepatocellular carcinoma-associated protein TB6) [Cleaved into: Secretory component]	PIGR	#N/A	-0.7	-1.76	0.36	1.54101	0.0287736	1546
VQDGIAKGRVA_	VQDGIAKGRVA	Q13410	Q13410	Butyrophilin subfamily 1 member A1 (BT)	BTN1A1	#N/A	-0.68	-1.71	0.35	1.54041	0.0288133	1547
QPSTQIVANAKGAVTG_	QPSTQIVANAKGAVTG	Q99541	Q99541	Perilipin-2 (Adipophilin) (Adipose differentiation-related protein) (ADRP)	PLIN2	#N/A	-0.68	-1.71	0.35	1.54039	0.0288147	1548
EIMEVPKAKDTVYTKG_[Mox3]	EIMEVPKAKDTVYTKG	P05814	P05814	Beta-casein	CSN2	#N/A	-0.59	-1.48	0.3	1.53909	0.0289011	1549
NPTHQIYPVTQPLAPVHNP_	NPTHQIYPVTQPLAPVHNP	P05814	P05814	Beta-casein	CSN2	#N/A	0.56	-0.3	1.42	1.53876	0.0289229	1550
RPKLPLRYPERLQ_	RPKLPLRYPERLQ	P47710	P47710	Alpha-S1-casein [Cleaved into: Casoxin-D]	CSN1S1	#N/A	-0.68	-1.72	0.36	1.53854	0.0289376	1551
GKSYTMMGKQEESQAGIIPQLCEELF_[Mox]	GKSYTMMGKQEESQAGIIPQLCEELF	O60333	O60333	Kinesin-like protein KIF1B (Klp)	KIF1B	#N/A	-0.62	-1.55	0.31	1.53746	0.0290096	1552
LAPVHNPISV_	LAPVHNPISV	P05814	P05814	Beta-casein	CSN2	#N/A	-0.53	-1.34	0.28	1.53635	0.0290836	1553
QRAVPVQALLLNQELLLNPTHQIYPV_pyro-Glu [N-TerMox]	QRAVPVQALLLNQELLLNPTHQIYPV	P05814	P05814	Beta-casein	CSN2	#N/A	-1.12	-2.76	0.52	1.53623	0.0290917	1554
IYPSFQPQPLIYPFVEPIPYGFLPQNILPLAQPAVVLPVPQPEI_	IYPSFQPQPLIYPFVEPIPYGFLPQNILPLAQPAVVLPVPQPEI	P05814	P05814	Beta-casein	CSN2	#N/A	2.27	-0.94	5.48	1.53601	0.0291067	1555
VPPSSTDRSPYEKVSAGNGGSSLSY_	VPPSSTDRSPYEKVSAGNGGSSLSY	P15941	P15941	Mucin-1 (MUC-1) (Breast carcinoma-associated antigen DF3) (Cancer antigen 15-3) (CA 15-3) (Carcinoma-associated mucin) (Episialin) (H23AG) (Krebs von den Lungen-6) (KL-6) (PEMT) (Peanut-reactive urinary mucin) (PUM) (Polymorphic epithelial mucin) (PEM) (Tumor-associated epithelial membrane antigen) (EMA) (Tumor-associated mucin) (CD antigen CD227) [Cleaved into: Mucin-1 subunit alpha (MUC1-NT) (M…	MUC1	#N/A	-0.66	-1.67	0.35	1.53589	0.0291144	1556
RPNLHPSFIAIPPKK_	RPNLHPSFIAIPPKK	P07498	P07498	Kappa-casein	CSN3	#N/A	-1.32	-3.27	0.63	1.53473	0.0291926	1557
DPRLFAEEKA_	DPRLFAEEKA	P01833	P01833	Polymeric immunoglobulin receptor (PIgR) (Poly-Ig receptor) (Hepatocellular carcinoma-associated protein TB6) [Cleaved into: Secretory component]	PIGR	#N/A	-0.7	-1.77	0.37	1.53411	0.0292341	1558
LHLPLPLLQPLMQQVPQPIPQTLALPPQPLWSVPQP_	LHLPLPLLQPLMQQVPQPIPQTLALPPQPLWSVPQP	P05814	P05814	Beta-casein	CSN2	#N/A	0.59	-0.31	1.49	1.53373	0.02926	1559
GAVYTEGGFVEGVNKKLGLLGDSVDI_	GAVYTEGGFVEGVNKKLGLLGDSVDI	P19835	P19835	Bile salt-activated lipase (BAL) (EC 3.1.1.13) (EC 3.1.1.3) (EC 3.1.1.6) (Bile salt-stimulated lipase) (BSSL) (Bucelipase) (Carboxyl ester lipase) (Cholesterol esterase) (Pancreatic lysophospholipase) (Sterol esterase)	CEL	#N/A	-2.22	-4.66	0.22	1.53358	0.0292695	1560
AEEKAVADTRDQADGSRASVDSGSSEEQGGSSRALVSTLVP_	AEEKAVADTRDQADGSRASVDSGSSEEQGGSSRALVSTLVP	P01833	P01833	Polymeric immunoglobulin receptor (PIgR) (Poly-Ig receptor) (Hepatocellular carcinoma-associated protein TB6) [Cleaved into: Secretory component]	PIGR	#N/A	-0.68	-1.72	0.36	1.53304	0.0293062	1561
QADGSRASVDSGSSEEQGGSSRALVSTLVPLG_	QADGSRASVDSGSSEEQGGSSRALVSTLVPLG	P01833	P01833	Polymeric immunoglobulin receptor (PIgR) (Poly-Ig receptor) (Hepatocellular carcinoma-associated protein TB6) [Cleaved into: Secretory component]	PIGR	#N/A	-0.86	-2.12	0.4	1.53232	0.0293551	1562
AIAINNPYVPRTYYANPAVVRPHAQIP_	AIAINNPYVPRTYYANPAVVRPHAQIP	P07498	P07498	Kappa-casein	CSN3	#N/A	-1.42	-3.46	0.62	1.53018	0.0294996	1563
AQPAVVLPVPQPEIMEVPKAKDTVYTKGR_	AQPAVVLPVPQPEIMEVPKAKDTVYTKGR	P05814	P05814	Beta-casein	CSN2	#N/A	0.57	-0.3	1.44	1.52939	0.0295535	1564
DTGAALLAESRAEKN_	DTGAALLAESRAEKN	O00391	O00391	Sulfhydryl oxidase 1 (hQSOX) (EC 1.8.3.2) (Quiescin Q6)	QSOX1	#N/A	-0.8	-1.99	0.39	1.52912	0.029572	1565
LWSVPQPKVLPIPQQVVPYPQRAVPVQALLL_	LWSVPQPKVLPIPQQVVPYPQRAVPVQALLL	P05814	P05814	Beta-casein	CSN2	#N/A	-0.71	-1.78	0.36	1.52906	0.0295759	1566
ELFQDRF_	ELFQDRF	P10909	P10909	Clusterin (Aging-associated gene 4 protein) (Apolipoprotein J) (Apo-J) (Complement cytolysis inhibitor) (CLI) (Complement-associated protein SP-40,40) (Ku70-binding protein 1) (NA1/NA2) (Sulfated glycoprotein 2) (SGP-2) (Testosterone-repressed prostate message 2) (TRPM-2) [Cleaved into: Clusterin beta chain (ApoJalpha) (Complement cytolysis inhibitor a chain); Clusterin alpha chain (ApoJbeta) (Co…	CLU	#N/A	-0.7	-1.77	0.37	1.52824	0.0296319	1567
VGVSTPLQGGSNSAAAIGQSSGEL_	VGVSTPLQGGSNSAAAIGQSSGEL	P15291	P15291	Beta-1,4-galactosyltransferase 1 (Beta-1,4-GalTase 1) (Beta4Gal-T1) (b4Gal-T1) (EC 2.4.1.-) (Beta-N-acetylglucosaminyl-glycolipid beta-1,4-galactosyltransferase) (Beta-N-acetylglucosaminylglycopeptide beta-1,4-galactosyltransferase) (EC 2.4.1.38) (Lactose synthase A protein) (EC 2.4.1.22) (N-acetyllactosamine synthase) (EC 2.4.1.90) (Nal synthase) (Neolactotriaosylceramide beta-1,4-galactosyltran…	B4GALT1	#N/A	-0.7	-1.77	0.37	1.52807	0.0296437	1568
QELLLNPTHQIYPVTQPLAPVHNP_pyro-Glu [N-TerMox]	QELLLNPTHQIYPVTQPLAPVHNP	P05814	P05814	Beta-casein	CSN2	#N/A	0.72	-0.37	1.81	1.52591	0.0297915	1569
APDEKVLDSGF_	APDEKVLDSGF	P01833	P01833	Polymeric immunoglobulin receptor (PIgR) (Poly-Ig receptor) (Hepatocellular carcinoma-associated protein TB6) [Cleaved into: Secretory component]	PIGR	#N/A	-0.74	-1.86	0.38	1.52586	0.0297946	1570
VPQPIPQTLALPPQPLWSVPQP_	VPQPIPQTLALPPQPLWSVPQP	P05814	P05814	Beta-casein	CSN2	#N/A	0.73	-0.38	1.84	1.52571	0.0298049	1571
LPLPLLQPLMQQVPQPIPQT_[Mox10]	LPLPLLQPLMQQVPQPIPQT	P05814	P05814	Beta-casein	CSN2	#N/A	-1.29	-3.13	0.55	1.52559	0.0298132	1572
EPIPLESREEYMNG_	EPIPLESREEYMNG	P47710	P47710	Alpha-S1-casein [Cleaved into: Casoxin-D]	CSN1S1	#N/A	-1.06	-2.57	0.45	1.52251	0.0300257	1573
DTGAALLAESRAEKNRLWGPLEVR_	DTGAALLAESRAEKNRLWGPLEVR	O00391	O00391	Sulfhydryl oxidase 1 (hQSOX) (EC 1.8.3.2) (Quiescin Q6)	QSOX1	#N/A	-0.66	-1.67	0.35	1.52176	0.0300777	1574
SEESITEYKQKVEKV_	SEESITEYKQKVEKV	P05814	P05814	Beta-casein	CSN2	#N/A	1.5	-0.58	3.58	1.52176	0.0300777	1575
AVVLPVPQPEIMEVPKAKDT_[Mox12]	AVVLPVPQPEIMEVPKAKDT	P05814	P05814	Beta-casein	CSN2	#N/A	-0.92	-2.3	0.46	1.52123	0.0301143	1576
LPIIQKLEPQI_	LPIIQKLEPQI	Q99541	Q99541	Perilipin-2 (Adipophilin) (Adipose differentiation-related protein) (ADRP)	PLIN2	#N/A	-0.74	-1.85	0.37	1.51963	0.030225	1577
RETIESLSSSEESITEY_	RETIESLSSSEESITEY	P05814	P05814	Beta-casein	CSN2	#N/A	-0.57	-1.45	0.31	1.51757	0.0303686	1578
PRLFAEEKAVADTRDQA_	PRLFAEEKAVADTRDQA	P01833	P01833	Polymeric immunoglobulin receptor (PIgR) (Poly-Ig receptor) (Hepatocellular carcinoma-associated protein TB6) [Cleaved into: Secretory component]	PIGR	#N/A	-0.66	-1.67	0.35	1.51735	0.0303845	1579
LPPQPLWSVPQPKVLPIPQQ_	LPPQPLWSVPQPKVLPIPQQ	P05814	P05814	Beta-casein	CSN2	#N/A	-0.65	-1.65	0.35	1.51681	0.0304225	1580
FMETVAEKALQEYR_	FMETVAEKALQEYR	P10909	P10909	Clusterin (Aging-associated gene 4 protein) (Apolipoprotein J) (Apo-J) (Complement cytolysis inhibitor) (CLI) (Complement-associated protein SP-40,40) (Ku70-binding protein 1) (NA1/NA2) (Sulfated glycoprotein 2) (SGP-2) (Testosterone-repressed prostate message 2) (TRPM-2) [Cleaved into: Clusterin beta chain (ApoJalpha) (Complement cytolysis inhibitor a chain); Clusterin alpha chain (ApoJbeta) (Co…	CLU	#N/A	-0.81	-2	0.38	1.5135	0.0306549	1581
QQGLGNLQPWMQGLIAV_pyro-Glu [N-TerMox]	QQGLGNLQPWMQGLIAV	Q13113	Q13113	PDZK1-interacting protein 1 (17 kDa membrane-associated protein) (Protein DD96)	PDZK1IP1	#N/A	-0.66	-1.67	0.35	1.51172	0.0307805	1582
DPQIPKLTDLENLHLPLPLLQPLM_[Mox24]	DPQIPKLTDLENLHLPLPLLQPLM	P05814	P05814	Beta-casein	CSN2	#N/A	-0.64	-1.63	0.35	1.5114	0.0308034	1583
PFAAPTKALENPQPHPGWQGTLKAKNF_	PFAAPTKALENPQPHPGWQGTLKAKNF	P19835	P19835	Bile salt-activated lipase (BAL) (EC 3.1.1.13) (EC 3.1.1.3) (EC 3.1.1.6) (Bile salt-stimulated lipase) (BSSL) (Bucelipase) (Carboxyl ester lipase) (Cholesterol esterase) (Pancreatic lysophospholipase) (Sterol esterase)	CEL	#N/A	0.83	-0.39	2.05	1.51079	0.0308464	1584
IMCNSVIDPLIYAFRSLELRNTFREILCGCNGMN_	IMCNSVIDPLIYAFRSLELRNTFREILCGCNGMN	P41968	P41968	Melanocortin receptor 3 (MC3-R)	MC3R	#N/A	-1.55	-3.65	0.55	1.5093	0.0309527	1585
GRVMPVLKSPTIP_[Mox4]	GRVMPVLKSPTIP	P05814	P05814	Beta-casein	CSN2	#N/A	-0.62	-1.58	0.34	1.5087	0.0309954	1586
PKAKDTVYTKG_	PKAKDTVYTKG	P05814	P05814	Beta-casein	CSN2	#N/A	-3.12	-7.09	0.85	1.5084	0.0310168	1587
VMPVLKSPTIPFFDPQIPK_	VMPVLKSPTIPFFDPQIPK	P05814	P05814	Beta-casein	CSN2	#N/A	-0.55	-1.39	0.29	1.5078	0.0310602	1588
GKDSYETSQLDDQSAETHSHKQS_	GKDSYETSQLDDQSAETHSHKQS	P10451	P10451	Osteopontin (Bone sialoprotein 1) (Nephropontin) (Secreted phosphoprotein 1) (SPP-1) (Urinary stone protein) (Uropontin)	SPP1	#N/A	1.86	-0.89	4.61	1.50706	0.0311129	1589
EIENKAIQDPRLFAEEKAVADTRDQADGSR_	EIENKAIQDPRLFAEEKAVADTRDQADGSR	P01833	P01833	Polymeric immunoglobulin receptor (PIgR) (Poly-Ig receptor) (Hepatocellular carcinoma-associated protein TB6) [Cleaved into: Secretory component]	PIGR	#N/A	-0.68	-1.72	0.36	1.50625	0.0311708	1590
QALLLNQELLLNPTHQIYPVTQPLAPVHNPI_pyro-Glu [N-TerMox]	QALLLNQELLLNPTHQIYPVTQPLAPVHNPI	P05814	P05814	Beta-casein	CSN2	#N/A	-0.66	-1.69	0.37	1.50449	0.0312975	1591
QRNILREKQTDEI_pyro-Glu [N-TerMox]	QRNILREKQTDEI	P47710	P47710	Alpha-S1-casein [Cleaved into: Casoxin-D]	CSN1S1	#N/A	0.6	-0.32	1.52	1.50443	0.0313021	1592
DGSRASVDSGSSEEQGGSSRAL_	DGSRASVDSGSSEEQGGSSRAL	P01833	P01833	Polymeric immunoglobulin receptor (PIgR) (Poly-Ig receptor) (Hepatocellular carcinoma-associated protein TB6) [Cleaved into: Secretory component]	PIGR	#N/A	-0.68	-1.72	0.36	1.50355	0.0313656	1593
RLQNPSESSEPIPLESREEYMNGMNRQRNIL_	RLQNPSESSEPIPLESREEYMNGMNRQRNIL	P47710	P47710	Alpha-S1-casein [Cleaved into: Casoxin-D]	CSN1S1	#N/A	-0.54	-1.3	0.22	1.50319	0.0313914	1594
APQMDWSKKNELFSNL_	APQMDWSKKNELFSNL	O14745	O14745	Na(+)/H(+) exchange regulatory cofactor NHE-RF1 (NHERF-1) (Ezrin-radixin-moesin-binding phosphoprotein 50) (EBP50) (Regulatory cofactor of Na(+)/H(+) exchanger) (Sodium-hydrogen exchanger regulatory factor 1) (Solute carrier family 9 isoform A3 regulatory factor 1)	SLC9A3R1	#N/A	-0.64	-1.64	0.36	1.50204	0.0314748	1595
NTCLNRGFSRLLDNMAEFFRPTEQDLQHGNSMN_[Mox32]	NTCLNRGFSRLLDNMAEFFRPTEQDLQHGNSMN	P56589	P56589	Peroxisomal biogenesis factor 3 (Peroxin-3) (Peroxisomal assembly protein PEX3)	PEX3	#N/A	-0.68	-1.73	0.37	1.50078	0.0315663	1596
VVLPVPQPEIMEVPKAKDTVYTKGRVMPVLK_	VVLPVPQPEIMEVPKAKDTVYTKGRVMPVLK	P05814	P05814	Beta-casein	CSN2	#N/A	0.58	-0.32	1.48	1.49984	0.0316343	1597
QLFGSPSGQKDLLFK_	QLFGSPSGQKDLLFK	P02788	P02788	Lactotransferrin (Lactoferrin) (EC 3.4.21.-) (Growth-inhibiting protein 12) (Talalactoferrin) [Cleaved into: Lactoferricin-H (Lfcin-H); Kaliocin-1; Lactoferroxin-A; Lactoferroxin-B; Lactoferroxin-C]	LTF	#N/A	0.64	-0.28	1.56	1.49895	0.0316993	1598
TAPYVPMYYVPNSYPYYGTNLYQR_	TAPYVPMYYVPNSYPYYGTNLYQR	P07498	P07498	Kappa-casein	CSN3	#N/A	-1.62	-3.91	0.67	1.49842	0.0317383	1599
PLPPPPPQRRDTH_	PLPPPPPQRRDTH	Q12774	Q12774	Rho guanine nucleotide exchange factor 5 (Ephexin-3) (Guanine nucleotide regulatory protein TIM) (Oncogene TIM) (Transforming immortalized mammary oncogene) (p60 TIM)	ARHGEF5	#N/A	-0.8	-2	0.4	1.49822	0.0317529	1600
DELFQDRFFT_	DELFQDRFFT	P10909	P10909	Clusterin (Aging-associated gene 4 protein) (Apolipoprotein J) (Apo-J) (Complement cytolysis inhibitor) (CLI) (Complement-associated protein SP-40,40) (Ku70-binding protein 1) (NA1/NA2) (Sulfated glycoprotein 2) (SGP-2) (Testosterone-repressed prostate message 2) (TRPM-2) [Cleaved into: Clusterin beta chain (ApoJalpha) (Complement cytolysis inhibitor a chain); Clusterin alpha chain (ApoJbeta) (Co…	CLU	#N/A	-2.21	-4.7	0.28	1.49818	0.0317558	1601
VPQPEIMEVPKAKDTVYTKGRVMP_	VPQPEIMEVPKAKDTVYTKGRVMP	P05814	P05814	Beta-casein	CSN2	#N/A	-0.85	-2.11	0.41	1.49767	0.0317929	1602
PIPQQVVPYPQRAVPVQALLL_	PIPQQVVPYPQRAVPVQALLL	P05814	P05814	Beta-casein	CSN2	#N/A	-1.13	-2.83	0.57	1.49707	0.0318366	1603
AIPVAQDLNAPSDWDSRGKDS_	AIPVAQDLNAPSDWDSRGKDS	P10451	P10451	Osteopontin (Bone sialoprotein 1) (Nephropontin) (Secreted phosphoprotein 1) (SPP-1) (Urinary stone protein) (Uropontin)	SPP1	#N/A	-0.62	-1.57	0.33	1.49655	0.0318748	1604
GRVMPVLKSPTIPFFDPQIPKLTDLENLHLPLPLLQ_[Mox4]	GRVMPVLKSPTIPFFDPQIPKLTDLENLHLPLPLLQ	P05814	P05814	Beta-casein	CSN2	#N/A	0.65	-0.35	1.65	1.4953	0.0319671	1605
LLNPTHQIYPVTQPLAPVHNPISV_	LLNPTHQIYPVTQPLAPVHNPISV	P05814	P05814	Beta-casein	CSN2	#N/A	-0.59	-1.51	0.33	1.49361	0.0320912	1606
YGFLPQNILPLAQPAVVLPVPQPEIMEVPKAKDTVYTK_[Mox26]	YGFLPQNILPLAQPAVVLPVPQPEIMEVPKAKDTVYTK	P05814	P05814	Beta-casein	CSN2	#N/A	-1.58	-3.61	0.45	1.49238	0.0321825	1607
NQPSTQIVANAKGAVT_	NQPSTQIVANAKGAVT	Q99541	Q99541	Perilipin-2 (Adipophilin) (Adipose differentiation-related protein) (ADRP)	PLIN2	#N/A	-0.69	-1.75	0.37	1.4911	0.0322773	1608
QYLPNSHPPTVV_	QYLPNSHPPTVV	P07498	P07498	Kappa-casein	CSN3	#N/A	-0.64	-1.63	0.35	1.49093	0.0322905	1609
YANPAVVRPHAQIPQ_	YANPAVVRPHAQIPQ	P07498	P07498	Kappa-casein	CSN3	#N/A	-0.64	-1.63	0.35	1.49077	0.0323021	1610
TDLENLHLPLPLLQPLMQQVPQPIPQT_[Mox17]	TDLENLHLPLPLLQPLMQQVPQPIPQT	P05814	P05814	Beta-casein	CSN2	#N/A	0.67	-0.36	1.7	1.48986	0.0323701	1611
QKQPACHENDERPFYQ_pyro-Glu [N-TerMox]	QKQPACHENDERPFYQ	P07498	P07498	Kappa-casein	CSN3	#N/A	-0.72	-1.82	0.38	1.48971	0.0323808	1612
QPIPQTLALPP_	QPIPQTLALPP	P05814	P05814	Beta-casein	CSN2	#N/A	-0.71	-1.81	0.39	1.48817	0.0324957	1613
AIPVAQDLNAPSDWDSRGKDSYETSQLDDQSAETHSHKQSRLY_	AIPVAQDLNAPSDWDSRGKDSYETSQLDDQSAETHSHKQSRLY	P10451	P10451	Osteopontin (Bone sialoprotein 1) (Nephropontin) (Secreted phosphoprotein 1) (SPP-1) (Urinary stone protein) (Uropontin)	SPP1	#N/A	0.68	-0.38	1.74	1.48814	0.0324979	1614
RLQNPSESSEPIPL_	RLQNPSESSEPIPL	P47710	P47710	Alpha-S1-casein [Cleaved into: Casoxin-D]	CSN1S1	#N/A	-0.84	-2.1	0.42	1.48807	0.0325033	1615
YPERLQNPSESSEPIPLESREEYMNGMNR_	YPERLQNPSESSEPIPLESREEYMNGMNR	P47710	P47710	Alpha-S1-casein [Cleaved into: Casoxin-D]	CSN1S1	#N/A	-0.72	-1.83	0.39	1.48749	0.032547	1616
VLPIPQQVVPYPQRAVPVQALLLNQEL_	VLPIPQQVVPYPQRAVPVQALLLNQEL	P05814	P05814	Beta-casein	CSN2	#N/A	-0.63	-1.6	0.34	1.48699	0.0325847	1617
DIQYPDATDEDITSHMESEELNGAY_	DIQYPDATDEDITSHMESEELNGAY	P10451	P10451	Osteopontin (Bone sialoprotein 1) (Nephropontin) (Secreted phosphoprotein 1) (SPP-1) (Urinary stone protein) (Uropontin)	SPP1	#N/A	-0.65	-1.64	0.34	1.48678	0.0325999	1618
DVSNKVSMSSTVQG_	DVSNKVSMSSTVQG	P31431	P31431	Syndecan-4 (SYND4) (Amphiglycan) (Ryudocan core protein)	SDC4	#N/A	-0.7	-1.78	0.38	1.48604	0.0326559	1619
DSGSSEEQGGSSRALVST_	DSGSSEEQGGSSRALVST	P01833	P01833	Polymeric immunoglobulin receptor (PIgR) (Poly-Ig receptor) (Hepatocellular carcinoma-associated protein TB6) [Cleaved into: Secretory component]	PIGR	#N/A	-0.68	-1.74	0.38	1.48592	0.032665	1620
ENIQRFFGHGAEDSLADQAANEWGR_	ENIQRFFGHGAEDSLADQAANEWGR	P0DJI8	P0DJI8	Serum amyloid A-1 protein (SAA) [Cleaved into: Amyloid protein A (Amyloid fibril protein AA); Serum amyloid protein A(2-104); Serum amyloid protein A(3-104); Serum amyloid protein A(2-103); Serum amyloid protein A(2-102); Serum amyloid protein A(4-101)]	SAA1	#N/A	-1.33	-3.04	0.38	1.4857	0.0326812	1621
NPTAHENYEKNNVML_[Mox14]	NPTAHENYEKNNVML	P47710	P47710	Alpha-S1-casein [Cleaved into: Casoxin-D]	CSN1S1	#N/A	-0.61	-1.57	0.35	1.48543	0.0327014	1622
LRMTESWFSSLSRDPLE_[Mox3]	LRMTESWFSSLSRDPLE	Q16401	Q16401	26S proteasome non-ATPase regulatory subunit 5 (26S protease subunit S5 basic) (26S proteasome subunit S5B)	PSMD5	#N/A	-0.68	-1.65	0.29	1.48425	0.0327904	1623
AKDTVYTKGRVMP_	AKDTVYTKGRVMP	P05814	P05814	Beta-casein	CSN2	#N/A	-0.68	-1.73	0.37	1.48424	0.0327915	1624
EVPKAKDTVYTKGR_	EVPKAKDTVYTKGR	P05814	P05814	Beta-casein	CSN2	#N/A	-0.6	-1.54	0.34	1.4841	0.0328022	1625
QPLMQQVPQPIPQTLALPPQ_[Mox4]	QPLMQQVPQPIPQTLALPPQ	P05814	P05814	Beta-casein	CSN2	#N/A	-0.85	-2.13	0.43	1.48369	0.0328327	1626
LIYPFVEPIPYGFLPQNILPLAQPAVVLPVPQP_	LIYPFVEPIPYGFLPQNILPLAQPAVVLPVPQP	P05814	P05814	Beta-casein	CSN2	#N/A	0.68	-0.38	1.74	1.48308	0.0328791	1627
TEYKQKVEKV_	TEYKQKVEKV	P05814	P05814	Beta-casein	CSN2	#N/A	-0.73	-1.86	0.4	1.48234	0.0329352	1628
LTDLENLHLPLPLLQPLMQQVPQPIPQ_	LTDLENLHLPLPLLQPLMQQVPQPIPQ	P05814	P05814	Beta-casein	CSN2	#N/A	0.64	-0.36	1.64	1.48231	0.0329375	1629
LPPQPLWSVPQ_	LPPQPLWSVPQ	P05814	P05814	Beta-casein	CSN2	#N/A	-0.65	-1.65	0.35	1.48213	0.0329514	1630
DRSPYEKVSAGNGGSSL_	DRSPYEKVSAGNGGSSL	P15941	P15941	Mucin-1 (MUC-1) (Breast carcinoma-associated antigen DF3) (Cancer antigen 15-3) (CA 15-3) (Carcinoma-associated mucin) (Episialin) (H23AG) (Krebs von den Lungen-6) (KL-6) (PEMT) (Peanut-reactive urinary mucin) (PUM) (Polymorphic epithelial mucin) (PEM) (Tumor-associated epithelial membrane antigen) (EMA) (Tumor-associated mucin) (CD antigen CD227) [Cleaved into: Mucin-1 subunit alpha (MUC1-NT) (M…	MUC1	#N/A	-0.65	-1.66	0.36	1.48178	0.0329778	1631
TRDQADGSRASVDSGSSEEQGGSSRA_	TRDQADGSRASVDSGSSEEQGGSSRA	P01833	P01833	Polymeric immunoglobulin receptor (PIgR) (Poly-Ig receptor) (Hepatocellular carcinoma-associated protein TB6) [Cleaved into: Secretory component]	PIGR	#N/A	-0.67	-1.72	0.38	1.48171	0.0329827	1632
SEEQGGSSRALVSTLVP_	SEEQGGSSRALVSTLVP	P01833	P01833	Polymeric immunoglobulin receptor (PIgR) (Poly-Ig receptor) (Hepatocellular carcinoma-associated protein TB6) [Cleaved into: Secretory component]	PIGR	#N/A	-0.76	-1.9	0.38	1.48169	0.0329842	1633
DADADLEERLKNLRRD_	DADADLEERLKNLRRD	O43633	O43633	Charged multivesicular body protein 2a (Chromatin-modifying protein 2a) (CHMP2a) (Putative breast adenocarcinoma marker BC-2) (Vacuolar protein sorting-associated protein 2-1) (Vps2-1) (hVps2-1)	CHMP2A	#N/A	-0.69	-1.74	0.36	1.48151	0.0329985	1634
RPKLPLRYPER_	RPKLPLRYPER	P47710	P47710	Alpha-S1-casein [Cleaved into: Casoxin-D]	CSN1S1	#N/A	0.65	-0.37	1.67	1.48046	0.0330783	1635
DGSRASVDSGSSEEQGGSSRALVSTLVPLG_	DGSRASVDSGSSEEQGGSSRALVSTLVPLG	P01833	P01833	Polymeric immunoglobulin receptor (PIgR) (Poly-Ig receptor) (Hepatocellular carcinoma-associated protein TB6) [Cleaved into: Secretory component]	PIGR	#N/A	-0.76	-1.93	0.41	1.48027	0.0330929	1636
GAVYTEGGFVEGVNK_	GAVYTEGGFVEGVNK	P19835	P19835	Bile salt-activated lipase (BAL) (EC 3.1.1.13) (EC 3.1.1.3) (EC 3.1.1.6) (Bile salt-stimulated lipase) (BSSL) (Bucelipase) (Carboxyl ester lipase) (Cholesterol esterase) (Pancreatic lysophospholipase) (Sterol esterase)	CEL	#N/A	-0.51	-1.3	0.28	1.47999	0.0331137	1637
ETKENEGFTVTAEGK_	ETKENEGFTVTAEGK	P01024	P01024	Complement C3 (C3 and PZP-like alpha-2-macroglobulin domain-containing protein 1) [Cleaved into: Complement C3 beta chain; C3-beta-c (C3bc); Complement C3 alpha chain; C3a anaphylatoxin; Acylation stimulating protein (ASP) (C3adesArg); Complement C3b alpha' chain; Complement C3c alpha' chain fragment 1; Complement C3dg fragment; Complement C3g fragment; Complement C3d fragment; Complement C3f fra…	C3	#N/A	-0.8	-2.03	0.43	1.47985	0.0331248	1638
LMQQVPQPIPQTLALPPQP_[Mox2]	LMQQVPQPIPQTLALPPQP	P05814	P05814	Beta-casein	CSN2	#N/A	-0.77	-1.97	0.43	1.47914	0.0331784	1639
VLPIPQQVVPYPQRAVPVQALLLNQELLLNPTH_	VLPIPQQVVPYPQRAVPVQALLLNQELLLNPTH	P05814	P05814	Beta-casein	CSN2	#N/A	-0.73	-1.87	0.41	1.47838	0.0332365	1640
EIPLSPMGE_	EIPLSPMGE	Q13410	Q13410	Butyrophilin subfamily 1 member A1 (BT)	BTN1A1	#N/A	-0.66	-1.69	0.37	1.47812	0.0332571	1641
LVQDGIAKGRVA_	LVQDGIAKGRVA	Q13410	Q13410	Butyrophilin subfamily 1 member A1 (BT)	BTN1A1	#N/A	-0.91	-2.26	0.44	1.47727	0.0333218	1642
LPPQPLWSVPQPKVL_	LPPQPLWSVPQPKVL	P05814	P05814	Beta-casein	CSN2	#N/A	-0.64	-1.64	0.36	1.47689	0.0333507	1643
SPYEKVSAGNGGSSLSYTNP_	SPYEKVSAGNGGSSLSYTNP	P15941	P15941	Mucin-1 (MUC-1) (Breast carcinoma-associated antigen DF3) (Cancer antigen 15-3) (CA 15-3) (Carcinoma-associated mucin) (Episialin) (H23AG) (Krebs von den Lungen-6) (KL-6) (PEMT) (Peanut-reactive urinary mucin) (PUM) (Polymorphic epithelial mucin) (PEM) (Tumor-associated epithelial membrane antigen) (EMA) (Tumor-associated mucin) (CD antigen CD227) [Cleaved into: Mucin-1 subunit alpha (MUC1-NT) (M…	MUC1	#N/A	-0.67	-1.71	0.37	1.47669	0.0333662	1644
DSGSSEEQGGSSRALVSTLVPLGLV_	DSGSSEEQGGSSRALVSTLVPLGLV	P01833	P01833	Polymeric immunoglobulin receptor (PIgR) (Poly-Ig receptor) (Hepatocellular carcinoma-associated protein TB6) [Cleaved into: Secretory component]	PIGR	#N/A	-0.89	-2.27	0.49	1.47466	0.0335227	1645
NEYNQLQLQAAHAQ_	NEYNQLQLQAAHAQ	P47710	P47710	Alpha-S1-casein [Cleaved into: Casoxin-D]	CSN1S1	#N/A	-0.89	-2.25	0.47	1.47417	0.0335604	1646
VVLPVPQPEIMEVPKAKDTVYTKGRVMPVLKSPTIP_	VVLPVPQPEIMEVPKAKDTVYTKGRVMPVLKSPTIP	P05814	P05814	Beta-casein	CSN2	#N/A	0.83	-0.44	2.1	1.47245	0.0336938	1647
YANPAVVRPHAQIPQRQYLPNSHPPTVVR_	YANPAVVRPHAQIPQRQYLPNSHPPTVVR	P07498	P07498	Kappa-casein	CSN3	#N/A	-0.65	-1.68	0.38	1.4711	0.0337984	1648
QPLMQQVPQPIPQTLALPPQ_	QPLMQQVPQPIPQTLALPPQ	P05814	P05814	Beta-casein	CSN2	#N/A	1.23	-0.66	3.12	1.47105	0.0338026	1649
PIPQQVVPYPQRAVPVQA_	PIPQQVVPYPQRAVPVQA	P05814	P05814	Beta-casein	CSN2	#N/A	0.63	-0.36	1.62	1.46916	0.0339499	1650
RETIESLSSSEE_	RETIESLSSSEE	P05814	P05814	Beta-casein	CSN2	#N/A	-2.03	-3.53	-0.53	1.46896	0.033966	1651
PQPEIMEVPKAKDTVYT_[Mox6]	PQPEIMEVPKAKDTVYT	P05814	P05814	Beta-casein	CSN2	#N/A	-0.97	-2.47	0.53	1.46859	0.0339945	1652
DPQIPKLTDLENLHLPLPLLQPLMQQVPQPIPQ_[Mox24]	DPQIPKLTDLENLHLPLPLLQPLMQQVPQPIPQ	P05814	P05814	Beta-casein	CSN2	#N/A	0.96	-0.5	2.42	1.46809	0.0340334	1653
PPQPLWSVPQPKVLPIPQQVVPYPQRAVPVQAL_	PPQPLWSVPQPKVLPIPQQVVPYPQRAVPVQAL	P05814	P05814	Beta-casein	CSN2	#N/A	0.65	-0.38	1.68	1.4678	0.0340567	1654
ADGSRASVDSGSSEEQGGSSRALVST_	ADGSRASVDSGSSEEQGGSSRALVST	P01833	P01833	Polymeric immunoglobulin receptor (PIgR) (Poly-Ig receptor) (Hepatocellular carcinoma-associated protein TB6) [Cleaved into: Secretory component]	PIGR	#N/A	-0.68	-1.75	0.39	1.46779	0.0340573	1655
DWNEIDPIK_	DWNEIDPIK	Q10471	Q10471	Polypeptide N-acetylgalactosaminyltransferase 2 (EC 2.4.1.41) (Polypeptide GalNAc transferase 2) (GalNAc-T2) (pp-GaNTase 2) (Protein-UDP acetylgalactosaminyltransferase 2) (UDP-GalNAc:polypeptide N-acetylgalactosaminyltransferase 2) [Cleaved into: Polypeptide N-acetylgalactosaminyltransferase 2 soluble form]	GALNT2	#N/A	-0.82	-2.07	0.43	1.465	0.0342772	1656
TDLENLH_	TDLENLH	P05814	P05814	Beta-casein	CSN2	#N/A	-0.7	-1.8	0.4	1.46498	0.0342782	1657
QIPQRQYLPNSHPP_pyro-Glu [N-TerMox]	QIPQRQYLPNSHPP	P07498	P07498	Kappa-casein	CSN3	#N/A	-0.69	-1.76	0.38	1.46461	0.0343072	1658
VYTKGRVMPVL_	VYTKGRVMPVL	P05814	P05814	Beta-casein	CSN2	#N/A	-0.54	-1.39	0.31	1.46452	0.0343144	1659
DQTVSDNELQEMSNQGSKYVNK_	DQTVSDNELQEMSNQGSKYVNK	P10909	P10909	Clusterin (Aging-associated gene 4 protein) (Apolipoprotein J) (Apo-J) (Complement cytolysis inhibitor) (CLI) (Complement-associated protein SP-40,40) (Ku70-binding protein 1) (NA1/NA2) (Sulfated glycoprotein 2) (SGP-2) (Testosterone-repressed prostate message 2) (TRPM-2) [Cleaved into: Clusterin beta chain (ApoJalpha) (Complement cytolysis inhibitor a chain); Clusterin alpha chain (ApoJbeta) (Co…	CLU	#N/A	-0.77	-1.97	0.43	1.46323	0.0344164	1660
LPGQGVHSQGQGPG_	LPGQGVHSQGQGPG	Q92896	Q92896	Golgi apparatus protein 1 (CFR-1) (Cysteine-rich fibroblast growth factor receptor) (E-selectin ligand 1) (ESL-1) (Golgi sialoglycoprotein MG-160)	GLG1	#N/A	-0.72	-1.84	0.4	1.46267	0.0344609	1661
LNQELLLNPTHQIYPVTQPLAP_	LNQELLLNPTHQIYPVTQPLAP	P05814	P05814	Beta-casein	CSN2	#N/A	-0.63	-1.62	0.36	1.46104	0.0345911	1662
DTLGNTQIKQ_	DTLGNTQIKQ	Q14512	Q14512	Fibroblast growth factor-binding protein 1 (FGF-BP) (FGF-BP1) (FGF-binding protein 1) (FGFBP-1) (17 kDa heparin-binding growth factor-binding protein) (17 kDa HBGF-binding protein) (HBp17)	FGFBP1	#N/A	-0.81	-2.07	0.45	1.46024	0.0346543	1663
NPTHQIYPVT_	NPTHQIYPVT	P05814	P05814	Beta-casein	CSN2	#N/A	-0.59	-1.53	0.35	1.45938	0.0347235	1664
LWSVPQPKVLPIPQQVVPYPQRAVPVQ_	LWSVPQPKVLPIPQQVVPYPQRAVPVQ	P05814	P05814	Beta-casein	CSN2	#N/A	0.81	-0.46	2.08	1.45881	0.0347688	1665
QEGDKVVIR_pyro-Glu [N-TerMox]	QEGDKVVIR	O15540	O15540	Fatty acid-binding protein, brain (Brain lipid-binding protein) (BLBP) (Brain-type fatty acid-binding protein) (B-FABP) (Fatty acid-binding protein 7) (Mammary-derived growth inhibitor related)	FABP7	#N/A	-0.89	-2.23	0.45	1.45876	0.0347728	1666
EESITEYKQKV_	EESITEYKQKV	P05814	P05814	Beta-casein	CSN2	#N/A	-0.61	-1.57	0.35	1.45612	0.0349851	1667
VLPVPQPEIMEVPK_[Mox10]	VLPVPQPEIMEVPK	P05814	P05814	Beta-casein	CSN2	#N/A	-0.66	-1.71	0.39	1.45609	0.034987	1668
DPRLFAEEKAVADTR_	DPRLFAEEKAVADTR	P01833	P01833	Polymeric immunoglobulin receptor (PIgR) (Poly-Ig receptor) (Hepatocellular carcinoma-associated protein TB6) [Cleaved into: Secretory component]	PIGR	#N/A	-0.58	-1.5	0.34	1.45501	0.0350741	1669
LAQPAVVLPVPQPEIMEVPKAKD_	LAQPAVVLPVPQPEIMEVPKAKD	P05814	P05814	Beta-casein	CSN2	#N/A	-0.69	-1.75	0.37	1.45491	0.0350826	1670
LIYPFVEPIPYGFLPQNILPLAQPAVVLPVPQPEIMEVPK_[Mox36]	LIYPFVEPIPYGFLPQNILPLAQPAVVLPVPQPEIMEVPK	P05814	P05814	Beta-casein	CSN2	#N/A	-0.76	-1.96	0.44	1.45349	0.0351974	1671
QAERLKPYVAAQLDVLPETFTLGDKKNY_pyro-Glu [N-TerMox]	QAERLKPYVAAQLDVLPETFTLGDKKNY	P10586	P10586	Receptor-type tyrosine-protein phosphatase F (EC 3.1.3.48) (Leukocyte common antigen related) (LAR)	PTPRF	#N/A	-0.61	-1.58	0.36	1.45256	0.0352727	1672
DPAEEDTNVYTEKHSDS_	DPAEEDTNVYTEKHSDS	P34741	P34741	Syndecan-2 (SYND2) (Fibroglycan) (Heparan sulfate proteoglycan core protein) (HSPG) (CD antigen CD362)	SDC2	#N/A	-0.64	-1.65	0.37	1.45206	0.0353135	1673
LMQQVPQPIPQT_	LMQQVPQPIPQT	P05814	P05814	Beta-casein	CSN2	#N/A	0.66	-0.39	1.71	1.45193	0.0353239	1674
LPQNILPLAQP_	LPQNILPLAQP	P05814	P05814	Beta-casein	CSN2	#N/A	-0.72	-1.83	0.39	1.45163	0.0353481	1675
QADGSRASVDSGSSEEQGGSSRALVSTLV_	QADGSRASVDSGSSEEQGGSSRALVSTLV	P01833	P01833	Polymeric immunoglobulin receptor (PIgR) (Poly-Ig receptor) (Hepatocellular carcinoma-associated protein TB6) [Cleaved into: Secretory component]	PIGR	#N/A	-0.65	-1.67	0.37	1.45143	0.0353644	1676
SPMGEDSAPRDADTLH_	SPMGEDSAPRDADTLH	Q13410	Q13410	Butyrophilin subfamily 1 member A1 (BT)	BTN1A1	#N/A	-0.75	-1.92	0.42	1.45005	0.0354775	1677
PYGFLPQNILPLAQPAVVLPVPQPEIMEVPKAKDTVYT_	PYGFLPQNILPLAQPAVVLPVPQPEIMEVPKAKDTVYT	P05814	P05814	Beta-casein	CSN2	#N/A	1.91	-0.77	4.59	1.4499	0.0354898	1678
RASVDSGSSEEQGGSSRALVSTLVP_	RASVDSGSSEEQGGSSRALVSTLVP	P01833	P01833	Polymeric immunoglobulin receptor (PIgR) (Poly-Ig receptor) (Hepatocellular carcinoma-associated protein TB6) [Cleaved into: Secretory component]	PIGR	#N/A	-0.62	-1.6	0.36	1.44949	0.0355232	1679
QELLLNPTHQIYPVTQPLAPVHNPI_	QELLLNPTHQIYPVTQPLAPVHNPI	P05814	P05814	Beta-casein	CSN2	#N/A	-1.29	-3.16	0.58	1.44824	0.0356252	1680
RPNLHPSFIAIPPKKIQD_	RPNLHPSFIAIPPKKIQD	P07498	P07498	Kappa-casein	CSN3	#N/A	0.63	-0.38	1.64	1.44823	0.0356261	1681
VSWYWIIIGLVIAMAMSLLFIILLRFLAGIMVW_[Mox14; Mox16]	VSWYWIIIGLVIAMAMSLLFIILLRFLAGIMVW	Q8IWA5	Q8IWA5	Choline transporter-like protein 2 (Solute carrier family 44 member 2)	SLC44A2	#N/A	0.9	-0.5	2.3	1.44784	0.0356579	1682
LPKTDII_	LPKTDII	Q6Q4G3	Q6Q4G3	Aminopeptidase Q (AP-Q) (APQ) (EC 3.4.11.-) (CHL2 antigen) (Laeverin)	LVRN	#N/A	0.63	-0.36	1.62	1.44772	0.0356679	1683
FVEPIPYGFLPQNILPLAQPAVVLPVPQPEIMEVPKAKDTVYTKG_	FVEPIPYGFLPQNILPLAQPAVVLPVPQPEIMEVPKAKDTVYTKG	P05814	P05814	Beta-casein	CSN2	#N/A	0.82	-0.44	2.08	1.44681	0.0357432	1684
NEFSSKERLLEELKWK_	NEFSSKERLLEELKWK	Q13410	Q13410	Butyrophilin subfamily 1 member A1 (BT)	BTN1A1	#N/A	-0.57	-1.48	0.34	1.44632	0.0357831	1685
VEPIPYGFLPQNILPLAQPAVVLPVPQPEIMEVPKAKDTVYTKG_	VEPIPYGFLPQNILPLAQPAVVLPVPQPEIMEVPKAKDTVYTKG	P05814	P05814	Beta-casein	CSN2	#N/A	-1.36	-3.33	0.61	1.44596	0.0358126	1686
AAPTPGEEPPLMQEITAMQDRCLNMQEKVKTN_[Mox12]	AAPTPGEEPPLMQEITAMQDRCLNMQEKVKTN	Q8NF91	Q8NF91	Nesprin-1 (Enaptin) (KASH domain-containing protein 1) (KASH1) (Myocyte nuclear envelope protein 1) (Myne-1) (Nuclear envelope spectrin repeat protein 1) (Synaptic nuclear envelope protein 1) (Syne-1)	SYNE1	#N/A	1.08	-0.6	2.76	1.4454	0.0358588	1687
SPTIPFFDPQIPKLTDLENLHLPLPLLQPLMQQVPQPIP_	SPTIPFFDPQIPKLTDLENLHLPLPLLQPLMQQVPQPIP	P05814	P05814	Beta-casein	CSN2	#N/A	0.61	-0.36	1.58	1.44254	0.0360958	1688
QNPSESSEPIPLESREEYMNGMNR_	QNPSESSEPIPLESREEYMNGMNR	P47710	P47710	Alpha-S1-casein [Cleaved into: Casoxin-D]	CSN1S1	#N/A	-0.85	-2.15	0.45	1.44175	0.0361617	1689
NPSESSEPIPLESREEYMNGMNRQ_	NPSESSEPIPLESREEYMNGMNRQ	P47710	P47710	Alpha-S1-casein [Cleaved into: Casoxin-D]	CSN1S1	#N/A	-0.85	-2.15	0.45	1.44175	0.0361617	1690
QPQPLIYPFVEPIPYGFLPQNILPLA_	QPQPLIYPFVEPIPYGFLPQNILPLA	P05814	P05814	Beta-casein	CSN2	#N/A	-0.55	-1.42	0.32	1.44139	0.0361914	1691
YPFKPP_	YPFKPP	P51668	P51668	Ubiquitin-conjugating enzyme E2 D1 (EC 2.3.2.23) ((E3-independent) E2 ubiquitin-conjugating enzyme D1) (EC 2.3.2.24) (E2 ubiquitin-conjugating enzyme D1) (Stimulator of Fe transport) (SFT) (UBC4/5 homolog) (UbcH5) (Ubiquitin carrier protein D1) (Ubiquitin-conjugating enzyme E2(17)KB 1) (Ubiquitin-conjugating enzyme E2-17 kDa 1) (Ubiquitin-protein ligase D1)	UBE2D1	#N/A	-0.68	-1.75	0.39	1.44115	0.0362119	1692
AQPAVVLPVPQPEIMEVPKAKDTVYTKGRVM_[Mox]	AQPAVVLPVPQPEIMEVPKAKDTVYTKGRVM	P05814	P05814	Beta-casein	CSN2	#N/A	1.04	-0.57	2.65	1.44012	0.0362974	1693
AVPVQALLLNQELLLNPTHQIYPVTQPLA_	AVPVQALLLNQELLLNPTHQIYPVTQPLA	P05814	P05814	Beta-casein	CSN2	#N/A	2.02	-0.84	4.88	1.43991	0.0363153	1694
QKVEKVKHEDQQQGEDEH_pyro-Glu [N-TerMox]	QKVEKVKHEDQQQGEDEH	P05814	P05814	Beta-casein	CSN2	#N/A	0.6	-0.37	1.57	1.43834	0.0364465	1695
VPFPPFSDISNPTAHENYEKNN_	VPFPPFSDISNPTAHENYEKNN	P47710	P47710	Alpha-S1-casein [Cleaved into: Casoxin-D]	CSN1S1	#N/A	-0.64	-1.66	0.38	1.43817	0.0364609	1696
QDKIYPSFQPQPLIYPFVEPIPY_pyro-Glu [N-TerMox]	QDKIYPSFQPQPLIYPFVEPIPY	P05814	P05814	Beta-casein	CSN2	#N/A	-1.18	-2.95	0.59	1.43702	0.036558	1697
DLNAPSDWDSRGKDSYETSQ_	DLNAPSDWDSRGKDSYETSQ	P10451	P10451	Osteopontin (Bone sialoprotein 1) (Nephropontin) (Secreted phosphoprotein 1) (SPP-1) (Urinary stone protein) (Uropontin)	SPP1	#N/A	0.97	-0.53	2.47	1.43589	0.0366533	1698
VSAGNGGSSLSYTNPAVAATSANL_	VSAGNGGSSLSYTNPAVAATSANL	P15941	P15941	Mucin-1 (MUC-1) (Breast carcinoma-associated antigen DF3) (Cancer antigen 15-3) (CA 15-3) (Carcinoma-associated mucin) (Episialin) (H23AG) (Krebs von den Lungen-6) (KL-6) (PEMT) (Peanut-reactive urinary mucin) (PUM) (Polymorphic epithelial mucin) (PEM) (Tumor-associated epithelial membrane antigen) (EMA) (Tumor-associated mucin) (CD antigen CD227) [Cleaved into: Mucin-1 subunit alpha (MUC1-NT) (M…	MUC1	#N/A	0.76	-0.42	1.94	1.43472	0.036752	1699
DGKLVSESSDVLPK_	DGKLVSESSDVLPK	P05787	P05787	Keratin, type II cytoskeletal 8 (Cytokeratin-8) (CK-8) (Keratin-8) (K8) (Type-II keratin Kb8)	KRT8	#N/A	-0.64	-1.6	0.32	1.43289	0.0369074	1700
IYPSFQPQPLIYPFVEPIPYGFLPQNILPLA_	IYPSFQPQPLIYPFVEPIPYGFLPQNILPLA	P05814	P05814	Beta-casein	CSN2	#N/A	-0.62	-1.61	0.37	1.42984	0.0371672	1701
GPGGAWAAEVISNARENIQ_	GPGGAWAAEVISNARENIQ	P0DJI9	P0DJI9	Serum amyloid A-2 protein (SAA2) [Cleaved into: Amyloid A2 protein (AA2)]	SAA2	#N/A	-0.83	-2.14	0.48	1.42717	0.0373965	1702
LKSPTIPFFDPQIPKLTDLENLHLPLPLLQ_	LKSPTIPFFDPQIPKLTDLENLHLPLPLLQ	P05814	P05814	Beta-casein	CSN2	#N/A	0.74	-0.4	1.88	1.42462	0.0376171	1703
ERRSVDLRIYMLCFLPFIILLVFIREL_[Mox11]	ERRSVDLRIYMLCFLPFIILLVFIREL	Q6YBV0	Q6YBV0	Proton-coupled amino acid transporter 4 (Proton/amino acid transporter 4) (Solute carrier family 36 member 4)	SLC36A4	#N/A	-0.54	-1.41	0.33	1.42381	0.0376872	1704
VDLSGHNLANPHPFAVVPSTAT_	VDLSGHNLANPHPFAVVPSTAT	O94985	O94985	Calsyntenin-1 (Alcadein-alpha) (Alc-alpha) (Alzheimer-related cadherin-like protein) (Non-classical cadherin XB31alpha) [Cleaved into: Soluble Alc-alpha (SAlc-alpha); CTF1-alpha (C-terminal fragment 1-alpha)]	CLSTN1	#N/A	1.74	-0.6	4.08	1.42377	0.0376899	1705
LFAEEKAVADTRDQADGSRASVDSGSSEEQGGSSRALVSTLVP_	LFAEEKAVADTRDQADGSRASVDSGSSEEQGGSSRALVSTLVP	P01833	P01833	Polymeric immunoglobulin receptor (PIgR) (Poly-Ig receptor) (Hepatocellular carcinoma-associated protein TB6) [Cleaved into: Secretory component]	PIGR	#N/A	-0.63	-1.65	0.39	1.4233	0.0377315	1706
RYPERLQNPSESSEPIPLESREEYMNGMN_	RYPERLQNPSESSEPIPLESREEYMNGMN	P47710	P47710	Alpha-S1-casein [Cleaved into: Casoxin-D]	CSN1S1	#N/A	-0.71	-1.84	0.42	1.42283	0.0377724	1707
PYPQRAVPVQA_	PYPQRAVPVQA	P05814	P05814	Beta-casein	CSN2	#N/A	0.67	-0.41	1.75	1.42237	0.0378122	1708
QAAHAQEQIRRMNENSHVQVP_pyro-Glu [N-TerMox]	QAAHAQEQIRRMNENSHVQVP	P47710	P47710	Alpha-S1-casein [Cleaved into: Casoxin-D]	CSN1S1	#N/A	0.66	-0.4	1.72	1.42184	0.0378582	1709
PTHQIYPVTQPLAPVHNPISV_	PTHQIYPVTQPLAPVHNPISV	P05814	P05814	Beta-casein	CSN2	#N/A	-0.56	-1.46	0.34	1.42173	0.0378681	1710
RPKLPLRYPERLQNPSESSEPIPL_	RPKLPLRYPERLQNPSESSEPIPL	P47710	P47710	Alpha-S1-casein [Cleaved into: Casoxin-D]	CSN1S1	#N/A	0.73	-0.44	1.9	1.4216	0.037879	1711
QPAVVLPVPQPEIMEVPKAKDTVYTKG_[Mox14]	QPAVVLPVPQPEIMEVPKAKDTVYTKG	P05814	P05814	Beta-casein	CSN2	#N/A	-0.91	-2.35	0.53	1.41974	0.0380413	1712
QDEETVRKL_pyro-Glu [N-TerMox]	QDEETVRKL	Q9UH65	Q9UH65	Switch-associated protein 70 (SWAP-70)	SWAP70	#N/A	-0.65	-1.69	0.39	1.41863	0.038139	1713
GIPFAAPTKALENPQPHPGWQGT_	GIPFAAPTKALENPQPHPGWQGT	P19835	P19835	Bile salt-activated lipase (BAL) (EC 3.1.1.13) (EC 3.1.1.3) (EC 3.1.1.6) (Bile salt-stimulated lipase) (BSSL) (Bucelipase) (Carboxyl ester lipase) (Cholesterol esterase) (Pancreatic lysophospholipase) (Sterol esterase)	CEL	#N/A	-0.58	-1.5	0.34	1.41648	0.0383283	1714
DSDPITVTVPVEVSRKNP_	DSDPITVTVPVEVSRKNP	P10909	P10909	Clusterin (Aging-associated gene 4 protein) (Apolipoprotein J) (Apo-J) (Complement cytolysis inhibitor) (CLI) (Complement-associated protein SP-40,40) (Ku70-binding protein 1) (NA1/NA2) (Sulfated glycoprotein 2) (SGP-2) (Testosterone-repressed prostate message 2) (TRPM-2) [Cleaved into: Clusterin beta chain (ApoJalpha) (Complement cytolysis inhibitor a chain); Clusterin alpha chain (ApoJbeta) (Co…	CLU	#N/A	0.63	-0.39	1.65	1.41624	0.0383491	1715
FKNDATEILY_	FKNDATEILY	Q6X4U4	Q6X4U4	Sclerostin domain-containing protein 1 (Ectodermal BMP inhibitor) (Ectodin) (Uterine sensitization-associated gene 1 protein) (USAG-1)	SOSTDC1	#N/A	-1.83	-4.45	0.79	1.41536	0.0384273	1716
VLPIPQQVVPYPQRAVPVQALLLNQELLLNPTHQIYPV_	VLPIPQQVVPYPQRAVPVQALLLNQELLLNPTHQIYPV	P05814	P05814	Beta-casein	CSN2	#N/A	0.62	-0.38	1.62	1.41474	0.0384825	1717
SVPQPKVLPIPQQVVPY_	SVPQPKVLPIPQQVVPY	P05814	P05814	Beta-casein	CSN2	#N/A	0.59	-0.37	1.55	1.41437	0.0385146	1718
EAKETLQKLPEEIQRDILLEK_	EAKETLQKLPEEIQRDILLEK	P33908	P33908	Mannosyl-oligosaccharide 1,2-alpha-mannosidase IA (EC 3.2.1.113) (Man(9)-alpha-mannosidase) (Man9-mannosidase) (Mannosidase alpha class 1A member 1) (Processing alpha-1,2-mannosidase IA) (Alpha-1,2-mannosidase IA)	MAN1A1	#N/A	0.63	-0.38	1.64	1.41265	0.0386678	1719
VKHEDQQQGEDEHQDKIYPSFQPQPLIYP_	VKHEDQQQGEDEHQDKIYPSFQPQPLIYP	P05814	P05814	Beta-casein	CSN2	#N/A	0.61	-0.38	1.6	1.41083	0.0388302	1720
AATVGSLAGQPLQERAQAWGERLRA_	AATVGSLAGQPLQERAQAWGERLRA	P02649	P02649	Apolipoprotein E (Apo-E)	APOE	#N/A	-0.88	-2.21	0.45	1.41028	0.0388795	1721
LLLNQELLLNPTHQIYPVTQPLAPV_	LLLNQELLLNPTHQIYPVTQPLAPV	P05814	P05814	Beta-casein	CSN2	#N/A	-1.16	-3	0.68	1.4102	0.0388865	1722
QAAHAQEQIRR_pyro-Glu [N-TerMox]	QAAHAQEQIRR	P47710	P47710	Alpha-S1-casein [Cleaved into: Casoxin-D]	CSN1S1	#N/A	0.62	-0.38	1.62	1.40933	0.0389642	1723
FRRPDIQYPDATDEDITSHMESEELNGAYK_[Mox20]	FRRPDIQYPDATDEDITSHMESEELNGAYK	P10451	P10451	Osteopontin (Bone sialoprotein 1) (Nephropontin) (Secreted phosphoprotein 1) (SPP-1) (Urinary stone protein) (Uropontin)	SPP1	#N/A	-0.75	-1.76	0.26	1.40931	0.0389663	1724
DPQPSVVTRVVN_	DPQPSVVTRVVN	Q99541	Q99541	Perilipin-2 (Adipophilin) (Adipose differentiation-related protein) (ADRP)	PLIN2	#N/A	-0.99	-2.51	0.53	1.40899	0.0389947	1725
VEKVKHEDQQQGEDEHQD_	VEKVKHEDQQQGEDEHQD	P05814	P05814	Beta-casein	CSN2	#N/A	-0.65	-1.71	0.41	1.40882	0.0390099	1726
LPNSHPPTV_	LPNSHPPTV	P07498	P07498	Kappa-casein	CSN3	#N/A	-0.63	-1.66	0.4	1.40702	0.0391723	1727
YPARVPPPPP_	YPARVPPPPP	P07910	P07910	Heterogeneous nuclear ribonucleoproteins C1/C2 (hnRNP C1/C2)	HNRNPC	#N/A	-0.65	-1.69	0.39	1.40644	0.0392244	1728
VADTRDQADGSRASVDSGSSEEQGGSSRALVST_	VADTRDQADGSRASVDSGSSEEQGGSSRALVST	P01833	P01833	Polymeric immunoglobulin receptor (PIgR) (Poly-Ig receptor) (Hepatocellular carcinoma-associated protein TB6) [Cleaved into: Secretory component]	PIGR	#N/A	-0.63	-1.66	0.4	1.40199	0.039629	1729
VVLPVPQPEIMEVPKAKDTVYTKGR_[Mox11]	VVLPVPQPEIMEVPKAKDTVYTKGR	P05814	P05814	Beta-casein	CSN2	#N/A	-0.52	-1.36	0.32	1.40153	0.039671	1730
SPMGEDSAPRDADTLHSK_	SPMGEDSAPRDADTLHSK	Q13410	Q13410	Butyrophilin subfamily 1 member A1 (BT)	BTN1A1	#N/A	-0.77	-2	0.46	1.39952	0.0398545	1731
SEVYSWKRP_	SEVYSWKRP	A3KMH1	A3KMH1	von Willebrand factor A domain-containing protein 8 (PEX7-binding protein 2) (P7BP2)	VWA8	#N/A	-0.53	-1.38	0.32	1.39914	0.0398896	1732
SEESITEYKQKVEK_	SEESITEYKQKVEK	P05814	P05814	Beta-casein	CSN2	#N/A	-0.87	-2.26	0.52	1.39912	0.0398915	1733
DRVYIHPFHL_	DRVYIHPFHL	P01019	P01019	Angiotensinogen (Serpin A8) [Cleaved into: Angiotensin-1 (Angiotensin 1-10) (Angiotensin I) (Ang I); Angiotensin-2 (Angiotensin 1-8) (Angiotensin II) (Ang II); Angiotensin-3 (Angiotensin 2-8) (Angiotensin III) (Ang III) (Des-Asp[1]-angiotensin II); Angiotensin-4 (Angiotensin 3-8) (Angiotensin IV) (Ang IV); Angiotensin 1-9; Angiotensin 1-7; Angiotensin 1-5; Angiotensin 1-4]	AGT	#N/A	-0.66	-1.74	0.42	1.3988	0.0399209	1734
DEKVLDSGFREIENKAIQDPR_	DEKVLDSGFREIENKAIQDPR	P01833	P01833	Polymeric immunoglobulin receptor (PIgR) (Poly-Ig receptor) (Hepatocellular carcinoma-associated protein TB6) [Cleaved into: Secretory component]	PIGR	#N/A	-0.6	-1.58	0.38	1.39821	0.0399748	1735
VPVQALLLNQELLLNPTHQ_	VPVQALLLNQELLLNPTHQ	P05814	P05814	Beta-casein	CSN2	#N/A	0.58	-0.37	1.53	1.39741	0.0400488	1736
VADTRDQADGSRASVDSGSSEEQGGSSRALVSTLV_	VADTRDQADGSRASVDSGSSEEQGGSSRALVSTLV	P01833	P01833	Polymeric immunoglobulin receptor (PIgR) (Poly-Ig receptor) (Hepatocellular carcinoma-associated protein TB6) [Cleaved into: Secretory component]	PIGR	#N/A	-0.64	-1.67	0.39	1.39678	0.0401071	1737
FAEEKAVADTRDQADGSRASVDSGSSEEQGGSSRALVSTLV_	FAEEKAVADTRDQADGSRASVDSGSSEEQGGSSRALVSTLV	P01833	P01833	Polymeric immunoglobulin receptor (PIgR) (Poly-Ig receptor) (Hepatocellular carcinoma-associated protein TB6) [Cleaved into: Secretory component]	PIGR	#N/A	-0.63	-1.66	0.4	1.39516	0.0402565	1738
MPVLKSPTIPFFDPQIPKLT_[Mox1]	MPVLKSPTIPFFDPQIPKLT	P05814	P05814	Beta-casein	CSN2	#N/A	-0.8	-2.09	0.49	1.39501	0.0402711	1739
DISNPTAHENYE_	DISNPTAHENYE	P47710	P47710	Alpha-S1-casein [Cleaved into: Casoxin-D]	CSN1S1	#N/A	-0.73	-1.92	0.46	1.39349	0.0404119	1740
IVRGDQPAASGDSDDDEPPPLPRL_	IVRGDQPAASGDSDDDEPPPLPRL	O00264	O00264	Membrane-associated progesterone receptor component 1 (mPR) (Dap1) (IZA)	PGRMC1	#N/A	-0.78	-2	0.44	1.39342	0.0404184	1741
PQIPKLTDLEN_	PQIPKLTDLEN	P05814	P05814	Beta-casein	CSN2	#N/A	0.55	-0.34	1.44	1.39195	0.0405559	1742
SLSSSEESITEYKQKVEKV_	SLSSSEESITEYKQKVEKV	P05814	P05814	Beta-casein	CSN2	#N/A	0.65	-0.4	1.7	1.39182	0.0405679	1743
RLQNPSESSEPIPLES_	RLQNPSESSEPIPLES	P47710	P47710	Alpha-S1-casein [Cleaved into: Casoxin-D]	CSN1S1	#N/A	-1.19	-2.98	0.6	1.39161	0.0405873	1744
DPAEEDTNVYTEKHSDSLF_	DPAEEDTNVYTEKHSDSLF	P34741	P34741	Syndecan-2 (SYND2) (Fibroglycan) (Heparan sulfate proteoglycan core protein) (HSPG) (CD antigen CD362)	SDC2	#N/A	-0.6	-1.58	0.38	1.39099	0.0406455	1745
PAVLVHRDGREQEAEQMPEY_	PAVLVHRDGREQEAEQMPEY	Q13410	Q13410	Butyrophilin subfamily 1 member A1 (BT)	BTN1A1	#N/A	0.62	-0.39	1.63	1.39094	0.0406496	1746
ILGEWLPILIMAVFNLSDFVGKILAALPVDWR_	ILGEWLPILIMAVFNLSDFVGKILAALPVDWR	Q7RTT9	Q7RTT9	Equilibrative nucleoside transporter 4 (hENT4) (Plasma membrane monoamine transporter) (Solute carrier family 29 member 4)	SLC29A4	#N/A	0.63	-0.41	1.67	1.39	0.0407379	1747
DTNVYTEKHSDSLF_	DTNVYTEKHSDSLF	P34741	P34741	Syndecan-2 (SYND2) (Fibroglycan) (Heparan sulfate proteoglycan core protein) (HSPG) (CD antigen CD362)	SDC2	#N/A	-0.61	-1.61	0.39	1.38857	0.0408719	1748
QQGEDEHQDKIYPS_pyro-Glu [N-TerMox]	QQGEDEHQDKIYPS	P05814	P05814	Beta-casein	CSN2	#N/A	1.19	-0.74	3.12	1.38749	0.0409741	1749
VPQPKVLPIPQQVVPYPQRAVP_	VPQPKVLPIPQQVVPYPQRAVP	P05814	P05814	Beta-casein	CSN2	#N/A	-0.61	-1.61	0.39	1.38548	0.0411647	1750
AIPVAQDLNAPSDWDSRGKDSYETSQL_	AIPVAQDLNAPSDWDSRGKDSYETSQL	P10451	P10451	Osteopontin (Bone sialoprotein 1) (Nephropontin) (Secreted phosphoprotein 1) (SPP-1) (Urinary stone protein) (Uropontin)	SPP1	#N/A	0.65	-0.41	1.71	1.38476	0.0412327	1751
DGPERVTVIANAQDLS_	DGPERVTVIANAQDLS	Q13410	Q13410	Butyrophilin subfamily 1 member A1 (BT)	BTN1A1	#N/A	-0.53	-1.39	0.33	1.384	0.0413043	1752
LSSSEESITEYKQKVEK_	LSSSEESITEYKQKVEK	P05814	P05814	Beta-casein	CSN2	#N/A	-0.57	-1.5	0.36	1.38391	0.0413137	1753
FAEEKAVADTRDQADGSRASVDSGSSEEQGGSSRALVSTLVP_	FAEEKAVADTRDQADGSRASVDSGSSEEQGGSSRALVSTLVP	P01833	P01833	Polymeric immunoglobulin receptor (PIgR) (Poly-Ig receptor) (Hepatocellular carcinoma-associated protein TB6) [Cleaved into: Secretory component]	PIGR	#N/A	-0.62	-1.64	0.4	1.38349	0.0413532	1754
EGFDLVQKPS_	EGFDLVQKPS	Q99541	Q99541	Perilipin-2 (Adipophilin) (Adipose differentiation-related protein) (ADRP)	PLIN2	#N/A	-0.51	-1.34	0.32	1.38327	0.0413746	1755
TVYTKGRVMPVLK_	TVYTKGRVMPVLK	P05814	P05814	Beta-casein	CSN2	#N/A	-0.42	-1.11	0.27	1.38319	0.041382	1756
IPKLTDLENLHLPLPLL_	IPKLTDLENLHLPLPLL	P05814	P05814	Beta-casein	CSN2	#N/A	0.61	-0.39	1.61	1.38281	0.041418	1757
QPLAPVH_	QPLAPVH	P05814	P05814	Beta-casein	CSN2	#N/A	0.63	-0.41	1.67	1.3824	0.0414574	1758
PIPLESREEYMNGMNR_	PIPLESREEYMNGMNR	P47710	P47710	Alpha-S1-casein [Cleaved into: Casoxin-D]	CSN1S1	#N/A	-0.98	-2.34	0.38	1.38218	0.0414778	1759
FVEPIPYGFLPQNILPLAQPAVVLPVPQP_	FVEPIPYGFLPQNILPLAQPAVVLPVPQP	P05814	P05814	Beta-casein	CSN2	#N/A	0.74	-0.48	1.96	1.38121	0.0415709	1760
PDEKVLDSGFREIEN_	PDEKVLDSGFREIEN	P01833	P01833	Polymeric immunoglobulin receptor (PIgR) (Poly-Ig receptor) (Hepatocellular carcinoma-associated protein TB6) [Cleaved into: Secretory component]	PIGR	#N/A	-0.72	-1.88	0.44	1.3808	0.0416101	1761
TIESLSSSEESITEYKQKVEK_	TIESLSSSEESITEYKQKVEK	P05814	P05814	Beta-casein	CSN2	#N/A	-0.48	-1.27	0.31	1.38022	0.0416659	1762
EKLPGQGVHSQGQGPGAN_	EKLPGQGVHSQGQGPGAN	Q92896	Q92896	Golgi apparatus protein 1 (CFR-1) (Cysteine-rich fibroblast growth factor receptor) (E-selectin ligand 1) (ESL-1) (Golgi sialoglycoprotein MG-160)	GLG1	#N/A	-0.8	-2.05	0.45	1.37969	0.0417167	1763
SEKQKQDAAPVGKEQIIVEKNPRMKVKN_[Mox24]	SEKQKQDAAPVGKEQIIVEKNPRMKVKN	M0R2J8	M0R2J8	Doublecortin domain-containing protein 1 (Doublecortin domain-containing 5 protein)	DCDC1	#N/A	1.5	-0.86	3.86	1.37949	0.0417356	1764
IPFFDPQIPKL_	IPFFDPQIPKL	P05814	P05814	Beta-casein	CSN2	#N/A	-0.7	-1.85	0.45	1.37941	0.0417433	1765
GRVMPVLKSPTIPFFDPQIPKLTDLENLHLP_[Mox4]	GRVMPVLKSPTIPFFDPQIPKLTDLENLHLP	P05814	P05814	Beta-casein	CSN2	#N/A	0.53	-0.34	1.4	1.37917	0.0417671	1766
ALPPQPLWSVPQPKVLPIPQQVVPYPQRA_	ALPPQPLWSVPQPKVLPIPQQVVPYPQRA	P05814	P05814	Beta-casein	CSN2	#N/A	-0.96	-2.45	0.53	1.37906	0.0417772	1767
QQQGEDEHQDKIYPS_pyro-Glu [N-TerMox]	QQQGEDEHQDKIYPS	P05814	P05814	Beta-casein	CSN2	#N/A	1.18	-0.73	3.09	1.37808	0.0418715	1768
ERLPEVEVPQHL_	ERLPEVEVPQHL	Q02818	Q02818	Nucleobindin-1 (CALNUC)	NUCB1	#N/A	-1.54	-3.96	0.88	1.37804	0.0418756	1769
DEDITSHM_	DEDITSHM	P10451	P10451	Osteopontin (Bone sialoprotein 1) (Nephropontin) (Secreted phosphoprotein 1) (SPP-1) (Urinary stone protein) (Uropontin)	SPP1	#N/A	0.52	-0.34	1.38	1.3779	0.041889	1770
KDTVYTKGRVMP_[Mox11]	KDTVYTKGRVMP	P05814	P05814	Beta-casein	CSN2	#N/A	-0.77	-2	0.46	1.37726	0.0419504	1771
DLEDKNSPFYYDWHSLQVGGLI_	DLEDKNSPFYYDWHSLQVGGLI	Q14802	Q14802	FXYD domain-containing ion transport regulator 3 (Chloride conductance inducer protein Mat-8) (Mammary tumor 8 kDa protein) (Phospholemman-like) (Sodium/potassium-transporting ATPase subunit FXYD3)	FXYD3	#N/A	-0.82	-2.13	0.49	1.37717	0.0419594	1772
ENLHLPLPLLQPLM_	ENLHLPLPLLQPLM	P05814	P05814	Beta-casein	CSN2	#N/A	0.42	-0.27	1.11	1.37716	0.04196	1773
EENEVIPK_	EENEVIPK	P31431	P31431	Syndecan-4 (SYND4) (Amphiglycan) (Ryudocan core protein)	SDC4	#N/A	-0.67	-1.76	0.42	1.3744	0.0422282	1774
FSTLLVNVSGKF_	FSTLLVNVSGKF	Q96T83	Q96T83	Sodium/hydrogen exchanger 7 (Na(+)/H(+) exchanger 7) (NHE-7) (Solute carrier family 9 member 7)	SLC9A7	#N/A	-32.8	-59.87	-5.73	1.37147	0.0425141	1775
RPKLPLRYPERLQNPSE_	RPKLPLRYPERLQNPSE	P47710	P47710	Alpha-S1-casein [Cleaved into: Casoxin-D]	CSN1S1	#N/A	-0.52	-1.38	0.34	1.37108	0.0425515	1776
EEQGGSSRALVSTLVP_	EEQGGSSRALVSTLVP	P01833	P01833	Polymeric immunoglobulin receptor (PIgR) (Poly-Ig receptor) (Hepatocellular carcinoma-associated protein TB6) [Cleaved into: Secretory component]	PIGR	#N/A	-0.61	-1.63	0.41	1.36945	0.042712	1777
ENSHVQVPFQQLNQLA_	ENSHVQVPFQQLNQLA	P47710	P47710	Alpha-S1-casein [Cleaved into: Casoxin-D]	CSN1S1	#N/A	-1.04	-2.65	0.57	1.36921	0.0427353	1778
LTDLENLHLPLPLLQPLMQQVPQPIPQ_[Mox18]	LTDLENLHLPLPLLQPLMQQVPQPIPQ	P05814	P05814	Beta-casein	CSN2	#N/A	1.13	-0.65	2.91	1.36903	0.0427534	1779
TDRSPYEKVSAGNGGSSLS_	TDRSPYEKVSAGNGGSSLS	P15941	P15941	Mucin-1 (MUC-1) (Breast carcinoma-associated antigen DF3) (Cancer antigen 15-3) (CA 15-3) (Carcinoma-associated mucin) (Episialin) (H23AG) (Krebs von den Lungen-6) (KL-6) (PEMT) (Peanut-reactive urinary mucin) (PUM) (Polymorphic epithelial mucin) (PEM) (Tumor-associated epithelial membrane antigen) (EMA) (Tumor-associated mucin) (CD antigen CD227) [Cleaved into: Mucin-1 subunit alpha (MUC1-NT) (M…	MUC1	#N/A	-0.68	-1.79	0.43	1.36869	0.0427865	1780
FQPQPLIYPFVEPIPYGFLP_	FQPQPLIYPFVEPIPYGFLP	P05814	P05814	Beta-casein	CSN2	#N/A	-0.53	-1.41	0.35	1.36856	0.0428	1781
QTIHTQEEDLPRPSISAEPGT_pyro-Glu [N-TerMox]	QTIHTQEEDLPRPSISAEPGT	Q6GTX8	Q6GTX8	Leukocyte-associated immunoglobulin-like receptor 1 (LAIR-1) (hLAIR1) (CD antigen CD305)	LAIR1	#N/A	-0.89	-2.28	0.5	1.36846	0.0428095	1782
LPLRYPERLQNPSESSEPIPL_	LPLRYPERLQNPSESSEPIPL	P47710	P47710	Alpha-S1-casein [Cleaved into: Casoxin-D]	CSN1S1	#N/A	0.51	-0.34	1.36	1.36813	0.0428424	1783
TDRSPYEKVSAGNGGSSLSY_	TDRSPYEKVSAGNGGSSLSY	P15941	P15941	Mucin-1 (MUC-1) (Breast carcinoma-associated antigen DF3) (Cancer antigen 15-3) (CA 15-3) (Carcinoma-associated mucin) (Episialin) (H23AG) (Krebs von den Lungen-6) (KL-6) (PEMT) (Peanut-reactive urinary mucin) (PUM) (Polymorphic epithelial mucin) (PEM) (Tumor-associated epithelial membrane antigen) (EMA) (Tumor-associated mucin) (CD antigen CD227) [Cleaved into: Mucin-1 subunit alpha (MUC1-NT) (M…	MUC1	#N/A	-0.66	-1.76	0.44	1.3677	0.0428844	1784
PQPEIMEVPKAKDTVYTKGR_	PQPEIMEVPKAKDTVYTKGR	P05814	P05814	Beta-casein	CSN2	#N/A	0.82	-0.52	2.16	1.3672	0.0429336	1785
QELLLNPTHQIYP_	QELLLNPTHQIYP	P05814	P05814	Beta-casein	CSN2	#N/A	0.75	-0.47	1.97	1.36706	0.0429474	1786
KPSHFTNIKPVEKLDHSRSNT_	KPSHFTNIKPVEKLDHSRSNT	O60315	O60315	Zinc finger E-box-binding homeobox 2 (Smad-interacting protein 1) (SMADIP1) (Zinc finger homeobox protein 1b)	ZEB2	#N/A	0.51	-0.34	1.36	1.367	0.0429541	1787
IPFFDPQIPKLTDLENLHLPLPLLQPLMQQVPQPIPQT_	IPFFDPQIPKLTDLENLHLPLPLLQPLMQQVPQPIPQT	P05814	P05814	Beta-casein	CSN2	#N/A	-1.4	-3.62	0.82	1.3658	0.0430725	1788
DKLTVTSQNLQLENL_	DKLTVTSQNLQLENL	P04233	P04233	HLA class II histocompatibility antigen gamma chain (HLA-DR antigens-associated invariant chain) (Ia antigen-associated invariant chain) (Ii) (p33) (CD antigen CD74) [Cleaved into: Class-II-associated invariant chain peptide (CLIP)]	CD74	#N/A	-0.93	-2.34	0.48	1.36453	0.0431986	1789
NENSHVQVPFQ_	NENSHVQVPFQ	P47710	P47710	Alpha-S1-casein [Cleaved into: Casoxin-D]	CSN1S1	#N/A	-0.63	-1.67	0.41	1.36285	0.0433661	1790
SGKDPNHFRPAGLPEKY_	SGKDPNHFRPAGLPEKY	P0DJI8	P0DJI8	Serum amyloid A-1 protein (SAA) [Cleaved into: Amyloid protein A (Amyloid fibril protein AA); Serum amyloid protein A(2-104); Serum amyloid protein A(3-104); Serum amyloid protein A(2-103); Serum amyloid protein A(2-102); Serum amyloid protein A(4-101)]	SAA1	#N/A	-0.64	-1.7	0.42	1.36233	0.0434182	1791
LNQELLLNPTHQ_	LNQELLLNPTHQ	P05814	P05814	Beta-casein	CSN2	#N/A	-0.83	-2.17	0.51	1.36053	0.0435982	1792
LALPPQPLWSVPQPKVLPIPQQVVPYPQRAVPV_	LALPPQPLWSVPQPKVLPIPQQVVPYPQRAVPV	P05814	P05814	Beta-casein	CSN2	#N/A	-1.52	-3.85	0.81	1.35996	0.043656	1793
AVADTRDQADGSRASVDSGSSEEQGGSSRALVST_	AVADTRDQADGSRASVDSGSSEEQGGSSRALVST	P01833	P01833	Polymeric immunoglobulin receptor (PIgR) (Poly-Ig receptor) (Hepatocellular carcinoma-associated protein TB6) [Cleaved into: Secretory component]	PIGR	#N/A	-0.62	-1.65	0.41	1.35898	0.0437546	1794
YPFVEPIPYGFLPQNILPLAQPAV_	YPFVEPIPYGFLPQNILPLAQPAV	P05814	P05814	Beta-casein	CSN2	#N/A	0.63	-0.41	1.67	1.35813	0.0438399	1795
SGVENALTKSELLVE_	SGVENALTKSELLVE	Q99541	Q99541	Perilipin-2 (Adipophilin) (Adipose differentiation-related protein) (ADRP)	PLIN2	#N/A	-0.85	-2.21	0.51	1.35769	0.0438841	1796
LLLNQELLLNPTHQ_	LLLNQELLLNPTHQ	P05814	P05814	Beta-casein	CSN2	#N/A	-1.02	-2.68	0.64	1.35767	0.0438864	1797
GSSEEQGGSSRALVST_	GSSEEQGGSSRALVST	P01833	P01833	Polymeric immunoglobulin receptor (PIgR) (Poly-Ig receptor) (Hepatocellular carcinoma-associated protein TB6) [Cleaved into: Secretory component]	PIGR	#N/A	-0.7	-1.85	0.45	1.35757	0.0438969	1798
EGPSRQQLALNLLEMIQQECYRDDHQK_[Mox15]	EGPSRQQLALNLLEMIQQECYRDDHQK	Q5VW36	Q5VW36	Focadhesin	FOCAD	#N/A	0.57	-0.38	1.52	1.35686	0.0439681	1799
QEEDRQEEEVTTMI_	QEEDRQEEEVTTMI	Q7Z7L9	Q7Z7L9	Zinc finger and SCAN domain-containing protein 2 (Zinc finger protein 29 homolog) (Zfp-29) (Zinc finger protein 854)	ZSCAN2	#N/A	-0.63	-1.68	0.42	1.35602	0.0440539	1800
AIQDPRLFAEEK_	AIQDPRLFAEEK	P01833	P01833	Polymeric immunoglobulin receptor (PIgR) (Poly-Ig receptor) (Hepatocellular carcinoma-associated protein TB6) [Cleaved into: Secretory component]	PIGR	#N/A	-0.63	-1.68	0.42	1.35478	0.0441789	1801
GPHEGHWNVFLAQTLE_	GPHEGHWNVFLAQTLE	Q6WN34	Q6WN34	Chordin-like protein 2 (Breast tumor novel factor 1) (BNF-1) (Chordin-related protein 2)	CHRDL2	#N/A	0.85	-0.5	2.2	1.35457	0.0442008	1802
LIYPFVEPIPYGFLPQNILPLAQ_	LIYPFVEPIPYGFLPQNILPLAQ	P05814	P05814	Beta-casein	CSN2	#N/A	0.62	-0.41	1.65	1.35429	0.044229	1803
QPQPLIYPFVEPIPYG_pyro-Glu [N-TerMox]	QPQPLIYPFVEPIPYG	P05814	P05814	Beta-casein	CSN2	#N/A	-1.19	-3.12	0.74	1.35413	0.044246	1804
LPIPQQVVPYPQRAVPVQ_	LPIPQQVVPYPQRAVPVQ	P05814	P05814	Beta-casein	CSN2	#N/A	0.6	-0.41	1.61	1.3541	0.0442484	1805
QQVPQPIPQTLALPPQPLWSVPQPK_	QQVPQPIPQTLALPPQPLWSVPQPK	P05814	P05814	Beta-casein	CSN2	#N/A	-0.86	-2.28	0.56	1.3539	0.0442694	1806
FVEPIPYGFLPQNILPLAQPAVVLPVPQPEIMEVPK_[Mox32]	FVEPIPYGFLPQNILPLAQPAVVLPVPQPEIMEVPK	P05814	P05814	Beta-casein	CSN2	#N/A	-0.63	-1.68	0.42	1.35216	0.0444467	1807
PTHQIYPVTQPLAPVHNP_	PTHQIYPVTQPLAPVHNP	P05814	P05814	Beta-casein	CSN2	#N/A	0.59	-0.39	1.57	1.35213	0.0444497	1808
TLALPPQPLWSVPQPKVLPIPQQVVPYPQRAVPV_	TLALPPQPLWSVPQPKVLPIPQQVVPYPQRAVPV	P05814	P05814	Beta-casein	CSN2	#N/A	-0.84	-2.21	0.53	1.35149	0.0445151	1809
DPEDVIRN_	DPEDVIRN	P24844	P24844	Myosin regulatory light polypeptide 9 (20 kDa myosin light chain) (LC20) (MLC-2C) (Myosin RLC) (Myosin regulatory light chain 2, smooth muscle isoform) (Myosin regulatory light chain 9) (Myosin regulatory light chain MRLC1)	MYL9	#N/A	-0.68	-1.8	0.44	1.35137	0.0445281	1810
ARSVDALDDLTPPSTAESGSRSPTSNGGRS_	ARSVDALDDLTPPSTAESGSRSPTSNGGRS	Q86X29	Q86X29	Lipolysis-stimulated lipoprotein receptor	LSR	#N/A	-0.92	-2.37	0.53	1.35047	0.0446201	1811
LPVPQPEIMEVPKAK_[Mox9]	LPVPQPEIMEVPKAK	P05814	P05814	Beta-casein	CSN2	#N/A	-0.96	-2.5	0.58	1.35035	0.044632	1812
LNAPSDWDSRGKDSYETSQLDDQSAETHSHKQS_	LNAPSDWDSRGKDSYETSQLDDQSAETHSHKQS	P10451	P10451	Osteopontin (Bone sialoprotein 1) (Nephropontin) (Secreted phosphoprotein 1) (SPP-1) (Urinary stone protein) (Uropontin)	SPP1	#N/A	1.17	-0.76	3.1	1.35033	0.0446348	1813
AVADTRDQADGSRASVD_	AVADTRDQADGSRASVD	P01833	P01833	Polymeric immunoglobulin receptor (PIgR) (Poly-Ig receptor) (Hepatocellular carcinoma-associated protein TB6) [Cleaved into: Secretory component]	PIGR	#N/A	-0.64	-1.7	0.42	1.34969	0.0446997	1814
DEPPQSPWDRVKDLATVYVDVLK_	DEPPQSPWDRVKDLATVYVDVLK	P02647	P02647	Apolipoprotein A-I (Apo-AI) (ApoA-I) (Apolipoprotein A1) [Cleaved into: Proapolipoprotein A-I (ProapoA-I); Truncated apolipoprotein A-I (Apolipoprotein A-I(1-242))]	APOA1	#N/A	0.6	-0.41	1.61	1.34886	0.0447861	1815
IQDPRLFAEEK_	IQDPRLFAEEK	P01833	P01833	Polymeric immunoglobulin receptor (PIgR) (Poly-Ig receptor) (Hepatocellular carcinoma-associated protein TB6) [Cleaved into: Secretory component]	PIGR	#N/A	-0.61	-1.64	0.42	1.34805	0.0448691	1816
FLPQNILPLAQPAVVLPVPQPEIMEVPKAKDTVYT_	FLPQNILPLAQPAVVLPVPQPEIMEVPKAKDTVYT	P05814	P05814	Beta-casein	CSN2	#N/A	0.49	-0.33	1.31	1.34782	0.0448936	1817
LESREEYMNGMNRQRNIL_	LESREEYMNGMNRQRNIL	P47710	P47710	Alpha-S1-casein [Cleaved into: Casoxin-D]	CSN1S1	#N/A	-0.84	-2.22	0.54	1.34733	0.0449435	1818
EIPLSPMGEDSAPR_	EIPLSPMGEDSAPR	Q13410	Q13410	Butyrophilin subfamily 1 member A1 (BT)	BTN1A1	#N/A	-0.71	-1.88	0.46	1.34459	0.045228	1819
DEHQDKIYPS_	DEHQDKIYPS	P05814	P05814	Beta-casein	CSN2	#N/A	-0.6	-1.6	0.4	1.34329	0.0453636	1820
PKRRTASPPPPP_	PKRRTASPPPPP	Q8IYB3	Q8IYB3	Serine/arginine repetitive matrix protein 1 (SR-related nuclear matrix protein of 160 kDa) (SRm160) (Ser/Arg-related nuclear matrix protein)	SRRM1	#N/A	-0.76	-2.01	0.49	1.34265	0.0454307	1821
TYYANPAVVRPHAQ_	TYYANPAVVRPHAQ	P07498	P07498	Kappa-casein	CSN3	#N/A	-0.61	-1.62	0.4	1.34261	0.0454347	1822
LAQPAVVLPVPQPEIMEVPKA_	LAQPAVVLPVPQPEIMEVPKA	P05814	P05814	Beta-casein	CSN2	#N/A	0.59	-0.4	1.58	1.34237	0.0454597	1823
LDVETDEEKFQMMSLQWEPAYG_[Mox12; Mox13]	LDVETDEEKFQMMSLQWEPAYG	Q8TEU7	Q8TEU7	Rap guanine nucleotide exchange factor 6 (PDZ domain-containing guanine nucleotide exchange factor 2) (PDZ-GEF2) (RA-GEF-2)	RAPGEF6	#N/A	-0.56	-1.51	0.39	1.34213	0.0454851	1824
DLSRLPQLV_	DLSRLPQLV	P15291	P15291	Beta-1,4-galactosyltransferase 1 (Beta-1,4-GalTase 1) (Beta4Gal-T1) (b4Gal-T1) (EC 2.4.1.-) (Beta-N-acetylglucosaminyl-glycolipid beta-1,4-galactosyltransferase) (Beta-N-acetylglucosaminylglycopeptide beta-1,4-galactosyltransferase) (EC 2.4.1.38) (Lactose synthase A protein) (EC 2.4.1.22) (N-acetyllactosamine synthase) (EC 2.4.1.90) (Nal synthase) (Neolactotriaosylceramide beta-1,4-galactosyltran…	B4GALT1	#N/A	-0.41	-1.09	0.27	1.34149	0.0455519	1825
ETIESLSSSEESITEYKQKVEKVK_	ETIESLSSSEESITEYKQKVEKVK	P05814	P05814	Beta-casein	CSN2	#N/A	-0.62	-1.66	0.42	1.34118	0.0455847	1826
PSTQIVANAKGAVT_	PSTQIVANAKGAVT	Q99541	Q99541	Perilipin-2 (Adipophilin) (Adipose differentiation-related protein) (ADRP)	PLIN2	#N/A	-0.66	-1.77	0.45	1.34117	0.0455863	1827
SVPQPKVLPIPQQVVPYPQR_	SVPQPKVLPIPQQVVPYPQR	P05814	P05814	Beta-casein	CSN2	#N/A	-0.58	-1.55	0.39	1.33804	0.0459154	1828
RVMPVLKSPTIPFFDPQIPKLTDLEN_	RVMPVLKSPTIPFFDPQIPKLTDLEN	P05814	P05814	Beta-casein	CSN2	#N/A	-0.89	-2.35	0.57	1.33782	0.0459387	1829
AIQDPRLFAEEKAVADTRDQADGSRASVDSGSSEE_	AIQDPRLFAEEKAVADTRDQADGSRASVDSGSSEE	P01833	P01833	Polymeric immunoglobulin receptor (PIgR) (Poly-Ig receptor) (Hepatocellular carcinoma-associated protein TB6) [Cleaved into: Secretory component]	PIGR	#N/A	-0.63	-1.68	0.42	1.33709	0.0460162	1830
DTRDQADGSRASVDSGSSE_	DTRDQADGSRASVDSGSSE	P01833	P01833	Polymeric immunoglobulin receptor (PIgR) (Poly-Ig receptor) (Hepatocellular carcinoma-associated protein TB6) [Cleaved into: Secretory component]	PIGR	#N/A	-0.65	-1.74	0.44	1.33701	0.0460244	1831
APGRVLVHTSVSPSPDNLR_	APGRVLVHTSVSPSPDNLR	Q6WN34	Q6WN34	Chordin-like protein 2 (Breast tumor novel factor 1) (BNF-1) (Chordin-related protein 2)	CHRDL2	#N/A	-0.54	-1.44	0.36	1.33698	0.0460276	1832
LLLNQELLLNPTHQIYPV_	LLLNQELLLNPTHQIYPV	P05814	P05814	Beta-casein	CSN2	#N/A	-1.1	-2.91	0.71	1.33691	0.0460348	1833
LPLRYPERLQNPSESSEPIPLESREEYMNGMN_[Mox]	LPLRYPERLQNPSESSEPIPLESREEYMNGMN	P47710	P47710	Alpha-S1-casein [Cleaved into: Casoxin-D]	CSN1S1	#N/A	-0.58	-1.56	0.4	1.33579	0.0461545	1834
NNPYVPRTYYANPAVVRPHAQIPQRQYLPNSHPPTVV_	NNPYVPRTYYANPAVVRPHAQIPQRQYLPNSHPPTVV	P07498	P07498	Kappa-casein	CSN3	#N/A	-0.93	-2.47	0.61	1.33524	0.0462124	1835
LFAEEKAVADTRDQADGSRASVDSGSSEEQGGSSRALVST_	LFAEEKAVADTRDQADGSRASVDSGSSEEQGGSSRALVST	P01833	P01833	Polymeric immunoglobulin receptor (PIgR) (Poly-Ig receptor) (Hepatocellular carcinoma-associated protein TB6) [Cleaved into: Secretory component]	PIGR	#N/A	-0.61	-1.64	0.42	1.3349	0.0462484	1836
DGREQEAEQMPEYRGRAT_	DGREQEAEQMPEYRGRAT	Q13410	Q13410	Butyrophilin subfamily 1 member A1 (BT)	BTN1A1	#N/A	-0.64	-1.71	0.43	1.33458	0.0462826	1837
PQPEIMEVPKA_	PQPEIMEVPKA	P05814	P05814	Beta-casein	CSN2	#N/A	0.63	-0.43	1.69	1.33425	0.0463175	1838
DLNAPSDWDSRGKDSYETS_	DLNAPSDWDSRGKDSYETS	P10451	P10451	Osteopontin (Bone sialoprotein 1) (Nephropontin) (Secreted phosphoprotein 1) (SPP-1) (Urinary stone protein) (Uropontin)	SPP1	#N/A	0.87	-0.53	2.27	1.33366	0.0463809	1839
YTKGRVMPVL_	YTKGRVMPVL	P05814	P05814	Beta-casein	CSN2	#N/A	-0.55	-1.49	0.39	1.33299	0.0464529	1840
DDRNEPVLR_	DDRNEPVLR	Q8N387	Q8N387	Mucin-15 (MUC-15)	MUC15	#N/A	-0.65	-1.72	0.42	1.33265	0.046489	1841
DESGPSIVHR_	DESGPSIVHR	P60709	P60709	Actin, cytoplasmic 1 (Beta-actin) [Cleaved into: Actin, cytoplasmic 1, N-terminally processed]	ACTB	#N/A	-0.67	-1.79	0.45	1.33258	0.0464962	1842
DRFFTREPQDTYH_	DRFFTREPQDTYH	P10909	P10909	Clusterin (Aging-associated gene 4 protein) (Apolipoprotein J) (Apo-J) (Complement cytolysis inhibitor) (CLI) (Complement-associated protein SP-40,40) (Ku70-binding protein 1) (NA1/NA2) (Sulfated glycoprotein 2) (SGP-2) (Testosterone-repressed prostate message 2) (TRPM-2) [Cleaved into: Clusterin beta chain (ApoJalpha) (Complement cytolysis inhibitor a chain); Clusterin alpha chain (ApoJbeta) (Co…	CLU	#N/A	-1.57	-4.1	0.96	1.33208	0.0465499	1843
ASVDSGSSEEQGGSSRALVSTLVPL_	ASVDSGSSEEQGGSSRALVSTLVPL	P01833	P01833	Polymeric immunoglobulin receptor (PIgR) (Poly-Ig receptor) (Hepatocellular carcinoma-associated protein TB6) [Cleaved into: Secretory component]	PIGR	#N/A	-0.59	-1.59	0.41	1.33143	0.0466197	1844
DAAEKIRKE_	DAAEKIRKE	Q6FIF0	Q6FIF0	AN1-type zinc finger protein 6 (Associated with PRK1 protein) (Zinc finger A20 domain-containing protein 3)	ZFAND6	#N/A	-0.63	-1.68	0.42	1.33111	0.0466543	1845
VPVQALLLNQELLLNPTHQIYPVTQPLAPVHNPISV_	VPVQALLLNQELLLNPTHQIYPVTQPLAPVHNPISV	P05814	P05814	Beta-casein	CSN2	#N/A	0.57	-0.4	1.54	1.33056	0.0467127	1846
LIYPFVEPIPYGFLPQNIL_	LIYPFVEPIPYGFLPQNIL	P05814	P05814	Beta-casein	CSN2	#N/A	0.62	-0.43	1.67	1.33014	0.0467587	1847
LNGILSGSPTSLAVLEQTAQQAAGSALGQILP_	LNGILSGSPTSLAVLEQTAQQAAGSALGQILP	Q9NR48	Q9NR48	Histone-lysine N-methyltransferase ASH1L (EC 2.1.1.-) (EC 2.1.1.359) (ASH1-like protein) (huASH1) (Absent small and homeotic disks protein 1 homolog) (Lysine N-methyltransferase 2H)	ASH1L	#N/A	-0.64	-1.72	0.44	1.32944	0.0468337	1848
STGGAPTFNVTVTKTDK_	STGGAPTFNVTVTKTDK	P07737	P07737	Profilin-1 (Epididymis tissue protein Li 184a) (Profilin I)	PFN1	#N/A	-0.8	-2.11	0.51	1.3281	0.046979	1849
LIYPFVEPIPYGFLPQNILPLAQPAVVLPVPQPEIMEVPKAK_	LIYPFVEPIPYGFLPQNILPLAQPAVVLPVPQPEIMEVPKAK	P05814	P05814	Beta-casein	CSN2	#N/A	0.6	-0.42	1.62	1.32746	0.0470476	1850
DTRDQADGSRASVDSGSSEEQGGSSR_	DTRDQADGSRASVDSGSSEEQGGSSR	P01833	P01833	Polymeric immunoglobulin receptor (PIgR) (Poly-Ig receptor) (Hepatocellular carcinoma-associated protein TB6) [Cleaved into: Secretory component]	PIGR	#N/A	-0.82	-2.14	0.5	1.32726	0.0470699	1851
AAPGQEPPEHMAELQRNEQEQPLGQWH_	AAPGQEPPEHMAELQRNEQEQPLGQWH	O00391	O00391	Sulfhydryl oxidase 1 (hQSOX) (EC 1.8.3.2) (Quiescin Q6)	QSOX1	#N/A	-0.87	-2.3	0.56	1.32651	0.0471509	1852
DELFQDRFFTREPQDTYHYLPFSLP_	DELFQDRFFTREPQDTYHYLPFSLP	P10909	P10909	Clusterin (Aging-associated gene 4 protein) (Apolipoprotein J) (Apo-J) (Complement cytolysis inhibitor) (CLI) (Complement-associated protein SP-40,40) (Ku70-binding protein 1) (NA1/NA2) (Sulfated glycoprotein 2) (SGP-2) (Testosterone-repressed prostate message 2) (TRPM-2) [Cleaved into: Clusterin beta chain (ApoJalpha) (Complement cytolysis inhibitor a chain); Clusterin alpha chain (ApoJbeta) (Co…	CLU	#N/A	-0.78	-2.1	0.54	1.32648	0.0471543	1853
AVADTRDQADGSRASVDSGSSEEQGGSSRALVSTL_	AVADTRDQADGSRASVDSGSSEEQGGSSRALVSTL	P01833	P01833	Polymeric immunoglobulin receptor (PIgR) (Poly-Ig receptor) (Hepatocellular carcinoma-associated protein TB6) [Cleaved into: Secretory component]	PIGR	#N/A	-0.62	-1.67	0.43	1.32414	0.0474089	1854
DESLQVAERLTRKYNELL_	DESLQVAERLTRKYNELL	P10909	P10909	Clusterin (Aging-associated gene 4 protein) (Apolipoprotein J) (Apo-J) (Complement cytolysis inhibitor) (CLI) (Complement-associated protein SP-40,40) (Ku70-binding protein 1) (NA1/NA2) (Sulfated glycoprotein 2) (SGP-2) (Testosterone-repressed prostate message 2) (TRPM-2) [Cleaved into: Clusterin beta chain (ApoJalpha) (Complement cytolysis inhibitor a chain); Clusterin alpha chain (ApoJbeta) (Co…	CLU	#N/A	-1.3	-3.41	0.81	1.3238	0.0474464	1855
NPLPSKETIEQEKQAGES_	NPLPSKETIEQEKQAGES	P62328	P62328	Thymosin beta-4 (T beta-4) (Fx) [Cleaved into: Hematopoietic system regulatory peptide (Seraspenide)]	TMSB4X	#N/A	-0.61	-1.65	0.43	1.32357	0.0474717	1856
DSHSLTTNIMEILRGDFSSANNRDNTYN_	DSHSLTTNIMEILRGDFSSANNRDNTYN	P02671	P02671	Fibrinogen alpha chain [Cleaved into: Fibrinopeptide A; Fibrinogen alpha chain]	FGA	#N/A	-2.46	-5.99	1.07	1.32326	0.0475052	1857
KSPTIPFFDPQIPKLTDLENLHLPLPLLQPLMQQVPQPIP_	KSPTIPFFDPQIPKLTDLENLHLPLPLLQPLMQQVPQPIP	P05814	P05814	Beta-casein	CSN2	#N/A	0.57	-0.4	1.54	1.32312	0.04752	1858
AVADTRDQADGSRASVDSGSSEEQGGSSRALVSTLVPLGL_	AVADTRDQADGSRASVDSGSSEEQGGSSRALVSTLVPLGL	P01833	P01833	Polymeric immunoglobulin receptor (PIgR) (Poly-Ig receptor) (Hepatocellular carcinoma-associated protein TB6) [Cleaved into: Secretory component]	PIGR	#N/A	-0.63	-1.7	0.44	1.32178	0.0476668	1859
APFDVIGPPEP_	APFDVIGPPEP	Q13410	Q13410	Butyrophilin subfamily 1 member A1 (BT)	BTN1A1	#N/A	0.65	-0.45	1.75	1.32096	0.0477575	1860
PQNILPLAQPAVVLPVPQPEIMEVPKAKDTVYTKG_	PQNILPLAQPAVVLPVPQPEIMEVPKAKDTVYTKG	P05814	P05814	Beta-casein	CSN2	#N/A	0.59	-0.42	1.6	1.31967	0.0478998	1861
DISNPTAHENYEKNNVMLQW_	DISNPTAHENYEKNNVMLQW	P47710	P47710	Alpha-S1-casein [Cleaved into: Casoxin-D]	CSN1S1	#N/A	-0.59	-1.61	0.43	1.31752	0.0481376	1862
GRVMPVLK_	GRVMPVLK	P05814	P05814	Beta-casein	CSN2	#N/A	-0.48	-1.3	0.34	1.31702	0.0481925	1863
VQALLLNQELLLNPTHQIYPVTQPLAPVHNP_	VQALLLNQELLLNPTHQIYPVTQPLAPVHNP	P05814	P05814	Beta-casein	CSN2	#N/A	1.09	-0.75	2.93	1.31539	0.0483733	1864
NRIPESGGDNSVFDIFELTGAARKGSGR_	NRIPESGGDNSVFDIFELTGAARKGSGR	P07996	P07996	Thrombospondin-1 (Glycoprotein G)	THBS1	#N/A	-0.55	-1.49	0.39	1.31488	0.0484306	1865
DPQIPKLTDLENLHLPLPLLQPLMQQVPQPIPQTLA_	DPQIPKLTDLENLHLPLPLLQPLMQQVPQPIPQTLA	P05814	P05814	Beta-casein	CSN2	#N/A	0.74	-0.51	1.99	1.31464	0.0484575	1866
DGVLVGTDGRYS_	DGVLVGTDGRYS	Q13113	Q13113	PDZK1-interacting protein 1 (17 kDa membrane-associated protein) (Protein DD96)	PDZK1IP1	#N/A	-0.63	-1.71	0.45	1.31439	0.0484852	1867
DQGADAIYDHINEGKLW_	DQGADAIYDHINEGKLW	Q9UDW1	Q9UDW1	Cytochrome b-c1 complex subunit 9 (Complex III subunit 9) (Complex III subunit X) (Cytochrome c1 non-heme 7 kDa protein) (Ubiquinol-cytochrome c reductase complex 7.2 kDa protein)	UQCR10	#N/A	-0.66	-1.77	0.45	1.31386	0.0485443	1868
VQALLLNQELLLNPTHQIYPVTQPLAP_	VQALLLNQELLLNPTHQIYPVTQPLAP	P05814	P05814	Beta-casein	CSN2	#N/A	-1.02	-2.72	0.68	1.31273	0.0486715	1869
MPVLKSPTIPFFDPQIPKLTDL_	MPVLKSPTIPFFDPQIPKLTDL	P05814	P05814	Beta-casein	CSN2	#N/A	-0.97	-2.58	0.64	1.31234	0.048715	1870
YNQLQLQAAHAQEQIRR_	YNQLQLQAAHAQEQIRR	P47710	P47710	Alpha-S1-casein [Cleaved into: Casoxin-D]	CSN1S1	#N/A	-1.02	-2.72	0.68	1.31191	0.0487624	1871
HQIYPVTQPLAPVH_	HQIYPVTQPLAPVH	P05814	P05814	Beta-casein	CSN2	#N/A	-0.56	-1.51	0.39	1.31183	0.0487722	1872
VVLPVPQPEIMEVPKAKDTVYTKGRVMPVL_[Mox11; Mox27]	VVLPVPQPEIMEVPKAKDTVYTKGRVMPVL	P05814	P05814	Beta-casein	CSN2	#N/A	-0.93	-2.47	0.61	1.31158	0.0488003	1873
APVTKIELLPSY_	APVTKIELLPSY	O95436	O95436	Sodium-dependent phosphate transport protein 2B (Sodium-phosphate transport protein 2B) (Na(+)-dependent phosphate cotransporter 2B) (NaPi3b) (Sodium/phosphate cotransporter 2B) (Na(+)/Pi cotransporter 2B) (NaPi-2b) (Solute carrier family 34 member 2)	SLC34A2	#N/A	-0.63	-1.65	0.39	1.31092	0.0488738	1874
TYYANPAVVRP_	TYYANPAVVRP	P07498	P07498	Kappa-casein	CSN3	#N/A	-0.51	-1.39	0.37	1.31082	0.0488856	1875
FDSDPITVTVPVEVSRKNP_	FDSDPITVTVPVEVSRKNP	P10909	P10909	Clusterin (Aging-associated gene 4 protein) (Apolipoprotein J) (Apo-J) (Complement cytolysis inhibitor) (CLI) (Complement-associated protein SP-40,40) (Ku70-binding protein 1) (NA1/NA2) (Sulfated glycoprotein 2) (SGP-2) (Testosterone-repressed prostate message 2) (TRPM-2) [Cleaved into: Clusterin beta chain (ApoJalpha) (Complement cytolysis inhibitor a chain); Clusterin alpha chain (ApoJbeta) (Co…	CLU	#N/A	-0.59	-1.59	0.41	1.30997	0.0489812	1876
QYLPNSHPPTVVRRP_pyro-Glu [N-TerMox]	QYLPNSHPPTVVRRP	P07498	P07498	Kappa-casein	CSN3	#N/A	0.65	-0.46	1.76	1.30914	0.0490749	1877
LNQELLLNPTHQIYPVTQPLAPVHNP_	LNQELLLNPTHQIYPVTQPLAPVHNP	P05814	P05814	Beta-casein	CSN2	#N/A	0.61	-0.44	1.66	1.30786	0.0492199	1878
QLQAAHAQEQIRRMNENSHVQVPFQQ_pyro-Glu [N-TerMox]	QLQAAHAQEQIRRMNENSHVQVPFQQ	P47710	P47710	Alpha-S1-casein [Cleaved into: Casoxin-D]	CSN1S1	#N/A	0.74	-0.51	1.99	1.30734	0.0492785	1879
KHEDQQQGEDEHQDKIYPSFQPQPLIYPF_	KHEDQQQGEDEHQDKIYPSFQPQPLIYPF	P05814	P05814	Beta-casein	CSN2	#N/A	-1.05	-2.77	0.67	1.3064	0.0493861	1880
GFLPQNILPLAQPAVVLPVPQPEIM_	GFLPQNILPLAQPAVVLPVPQPEIM	P05814	P05814	Beta-casein	CSN2	#N/A	0.7	-0.48	1.88	1.30605	0.0494253	1881
DDLYSTIKV_	DDLYSTIKV	P33121	P33121	Long-chain-fatty-acid--CoA ligase 1 (EC 6.2.1.3) (Acyl-CoA synthetase 1) (ACS1) (Arachidonate--CoA ligase) (EC 6.2.1.15) (Long-chain acyl-CoA synthetase 1) (LACS 1) (Long-chain acyl-CoA synthetase 2) (LACS 2) (Long-chain fatty acid-CoA ligase 2) (Palmitoyl-CoA ligase 1) (Palmitoyl-CoA ligase 2) (Phytanate--CoA ligase) (EC 6.2.1.24)	ACSL1	#N/A	-0.51	-1.38	0.36	1.30475	0.0495734	1882
QYLPNSHPPTVVRRPNLHPS_pyro-Glu [N-TerMox]	QYLPNSHPPTVVRRPNLHPS	P07498	P07498	Kappa-casein	CSN3	#N/A	0.74	-0.5	1.98	1.30447	0.0496056	1883
PRLFAEEK_	PRLFAEEK	P01833	P01833	Polymeric immunoglobulin receptor (PIgR) (Poly-Ig receptor) (Hepatocellular carcinoma-associated protein TB6) [Cleaved into: Secretory component]	PIGR	#N/A	-0.61	-1.66	0.44	1.30317	0.049754	1884
QIPKLTDLENLHLPLPLLQPLMQQVPQPIPQTL_pyro-Glu [N-TerMox]; [Mox22]	QIPKLTDLENLHLPLPLLQPLMQQVPQPIPQTL	P05814	P05814	Beta-casein	CSN2	#N/A	0.62	-0.44	1.68	1.30315	0.0497568	1885
YPSFQPQPLIYPFVEPIPYGFLPQNILPLAQP_	YPSFQPQPLIYPFVEPIPYGFLPQNILPLAQP	P05814	P05814	Beta-casein	CSN2	#N/A	0.57	-0.4	1.54	1.30264	0.0498148	1886
LVGVSTPLQGGSNSAAAIGQSSGELR_	LVGVSTPLQGGSNSAAAIGQSSGELR	P15291	P15291	Beta-1,4-galactosyltransferase 1 (Beta-1,4-GalTase 1) (Beta4Gal-T1) (b4Gal-T1) (EC 2.4.1.-) (Beta-N-acetylglucosaminyl-glycolipid beta-1,4-galactosyltransferase) (Beta-N-acetylglucosaminylglycopeptide beta-1,4-galactosyltransferase) (EC 2.4.1.38) (Lactose synthase A protein) (EC 2.4.1.22) (N-acetyllactosamine synthase) (EC 2.4.1.90) (Nal synthase) (Neolactotriaosylceramide beta-1,4-galactosyltran…	B4GALT1	#N/A	-0.7	-1.86	0.46	1.3024	0.0498422	1887
AAPGQEPPEHMAELQRNEQEQPLGQWHL_	AAPGQEPPEHMAELQRNEQEQPLGQWHL	O00391	O00391	Sulfhydryl oxidase 1 (hQSOX) (EC 1.8.3.2) (Quiescin Q6)	QSOX1	#N/A	-0.53	-1.4	0.34	1.30223	0.0498625	1888
QPLMQQVPQPIPQTLALPPQPLWSVPQP_	QPLMQQVPQPIPQTLALPPQPLWSVPQP	P05814	P05814	Beta-casein	CSN2	#N/A	0.5	-0.35	1.35	1.30093	0.0500116	1889
QPVLPPQTI_	QPVLPPQTI	Q7Z739	Q7Z739	YTH domain-containing family protein 3	YTHDF3	#N/A	-0.62	-1.69	0.45	1.3	0.0501189	1890
YPSFQPQPLIYPFVEPIPYGFLP_	YPSFQPQPLIYPFVEPIPYGFLP	P05814	P05814	Beta-casein	CSN2	#N/A	-0.56	-1.53	0.41	1.29779	0.0503743	1891
LNPTHQIYPVTQPLAPVH_	LNPTHQIYPVTQPLAPVH	P05814	P05814	Beta-casein	CSN2	#N/A	-1.24	-2.87	0.39	1.29662	0.0505107	1892
AANHYSQQMAQQVRFPTDTLQ_	AANHYSQQMAQQVRFPTDTLQ	Q8N8V2	Q8N8V2	Guanylate-binding protein 7 (GTP-binding protein 7) (GBP-7) (Guanine nucleotide-binding protein 7) (Guanylate-binding protein 4-like)	GBP7	#N/A	1.75	-1.04	4.54	1.29653	0.0505207	1893
EIPLSPMGEDSAPRDADTLHS_	EIPLSPMGEDSAPRDADTLHS	Q13410	Q13410	Butyrophilin subfamily 1 member A1 (BT)	BTN1A1	#N/A	-0.68	-1.83	0.47	1.29579	0.0506069	1894
AIPVAQDLNAPSDWDSRGKDSYETSQ_	AIPVAQDLNAPSDWDSRGKDSYETSQ	P10451	P10451	Osteopontin (Bone sialoprotein 1) (Nephropontin) (Secreted phosphoprotein 1) (SPP-1) (Urinary stone protein) (Uropontin)	SPP1	#N/A	1.2	-0.56	2.96	1.29541	0.0506507	1895
KALDSVMSIREMTQGSY_[Mox7; Mox12]	KALDSVMSIREMTQGSY	Q2NL67	Q2NL67	Protein mono-ADP-ribosyltransferase PARP6 (EC 2.4.2.-) (ADP-ribosyltransferase diphtheria toxin-like 17) (ARTD17) (Poly [ADP-ribose] polymerase 6) (PARP-6)	PARP6	#N/A	-0.55	-1.5	0.4	1.29423	0.0507893	1896
APRDADTLHSKLIP_	APRDADTLHSKLIP	Q13410	Q13410	Butyrophilin subfamily 1 member A1 (BT)	BTN1A1	#N/A	-0.59	-1.61	0.43	1.29397	0.0508198	1897
QPEIMEVPKAKDTVY_	QPEIMEVPKAKDTVY	P05814	P05814	Beta-casein	CSN2	#N/A	1.12	-0.79	3.03	1.29304	0.050929	1898
DEKVLDSGFRE_	DEKVLDSGFRE	P01833	P01833	Polymeric immunoglobulin receptor (PIgR) (Poly-Ig receptor) (Hepatocellular carcinoma-associated protein TB6) [Cleaved into: Secretory component]	PIGR	#N/A	-0.57	-1.56	0.42	1.28988	0.0513003	1899
SDISNPTAHENYEKNNVMLQW_[Mox18]	SDISNPTAHENYEKNNVMLQW	P47710	P47710	Alpha-S1-casein [Cleaved into: Casoxin-D]	CSN1S1	#N/A	-0.58	-1.59	0.43	1.28961	0.0513323	1900
YPYYGTNLYQRRPAIA_	YPYYGTNLYQRRPAIA	P07498	P07498	Kappa-casein	CSN3	#N/A	0.6	-0.44	1.64	1.28877	0.0514319	1901
VPQPEIMEVPKAKDTVY_	VPQPEIMEVPKAKDTVY	P05814	P05814	Beta-casein	CSN2	#N/A	0.58	-0.43	1.59	1.28803	0.0515188	1902
MQYVPFPPFSDISNPTAHENYEKNNV_	MQYVPFPPFSDISNPTAHENYEKNNV	P47710	P47710	Alpha-S1-casein [Cleaved into: Casoxin-D]	CSN1S1	#N/A	-1.18	-3.07	0.71	1.28714	0.0516251	1903
DADTLHSKLIPTQPSQG_	DADTLHSKLIPTQPSQG	Q13410	Q13410	Butyrophilin subfamily 1 member A1 (BT)	BTN1A1	#N/A	-0.67	-1.78	0.44	1.28671	0.0516759	1904
VPVQALLLNQELLLNPT_	VPVQALLLNQELLLNPT	P05814	P05814	Beta-casein	CSN2	#N/A	-0.6	-1.65	0.45	1.28611	0.051748	1905
AQPAVVLPVPQPEIMEVPKAKDTVYTK_[Mox15]	AQPAVVLPVPQPEIMEVPKAKDTVYTK	P05814	P05814	Beta-casein	CSN2	#N/A	-0.53	-1.45	0.39	1.28597	0.0517643	1906
QPLMQQVPQPIPQTLA_	QPLMQQVPQPIPQTLA	P05814	P05814	Beta-casein	CSN2	#N/A	0.93	-0.67	2.53	1.28595	0.0517662	1907
IYPFVEPIPYGFLPQNILPLAQPAVVLPVPQPEIMEVPK_	IYPFVEPIPYGFLPQNILPLAQPAVVLPVPQPEIMEVPK	P05814	P05814	Beta-casein	CSN2	#N/A	0.51	-0.37	1.39	1.28572	0.0517938	1908
DTGAALLAESRAE_	DTGAALLAESRAE	O00391	O00391	Sulfhydryl oxidase 1 (hQSOX) (EC 1.8.3.2) (Quiescin Q6)	QSOX1	#N/A	-0.59	-1.62	0.44	1.28521	0.0518548	1909
LPLRYPERLQNP_	LPLRYPERLQNP	P47710	P47710	Alpha-S1-casein [Cleaved into: Casoxin-D]	CSN1S1	#N/A	-0.65	-1.78	0.48	1.28467	0.0519194	1910
PAPGLLQVTERRQPLSSVSS_	PAPGLLQVTERRQPLSSVSS	Q9H9R9	Q9H9R9	Dysbindin domain-containing protein 1	DBNDD1	#N/A	1.21	-0.84	3.26	1.28303	0.052116	1911
LPLPLLQPLMQQVPQPIPQTLALPPQPLWSVPQP_	LPLPLLQPLMQQVPQPIPQTLALPPQPLWSVPQP	P05814	P05814	Beta-casein	CSN2	#N/A	-0.97	-2.56	0.62	1.28258	0.0521704	1912
QALLLNQELLLNPTHQIYP_	QALLLNQELLLNPTHQIYP	P05814	P05814	Beta-casein	CSN2	#N/A	-1.15	-3.04	0.74	1.28255	0.052174	1913
DPQIPKLTDLENLHLPLPLLQPLMQQVPQPI_	DPQIPKLTDLENLHLPLPLLQPLMQQVPQPI	P05814	P05814	Beta-casein	CSN2	#N/A	-0.74	-2	0.52	1.28136	0.0523166	1914
PILYLLEAIMVLSDF_[Mox10]	PILYLLEAIMVLSDF	Q9BYG8	Q9BYG8	Gasdermin-C (Melanoma-derived leucine zipper-containing extranuclear factor) [Cleaved into: Gasdermin-C, N-terminal (GSDMC-NT); Gasdermin-C, C-terminal (GSDMC-CT)]	GSDMC	#N/A	0.67	-0.48	1.82	1.28127	0.052328	1915
FDPQIPKLTDLENLHLPLP_	FDPQIPKLTDLENLHLPLP	P05814	P05814	Beta-casein	CSN2	#N/A	0.55	-0.41	1.51	1.28045	0.0524263	1916
AAGSRDVSLAKADAAPDEKVLDSGFREIEN_	AAGSRDVSLAKADAAPDEKVLDSGFREIEN	P01833	P01833	Polymeric immunoglobulin receptor (PIgR) (Poly-Ig receptor) (Hepatocellular carcinoma-associated protein TB6) [Cleaved into: Secretory component]	PIGR	#N/A	0.63	-0.47	1.73	1.27769	0.0527611	1917
SKLIPTQPSQG_	SKLIPTQPSQG	Q13410	Q13410	Butyrophilin subfamily 1 member A1 (BT)	BTN1A1	#N/A	-0.62	-1.7	0.46	1.27604	0.052961	1918
FWTLAGSALLYKKGVIGSLGAAKMQTML_[Mox24; Mox27]	FWTLAGSALLYKKGVIGSLGAAKMQTML	Q6ZMW3	Q6ZMW3	Echinoderm microtubule-associated protein-like 6 (EMAP-6) (Echinoderm microtubule-associated protein-like 5-like)	EML6	#N/A	-0.63	-1.73	0.47	1.27549	0.0530287	1919
APRDADTLHSKLIPT_	APRDADTLHSKLIPT	Q13410	Q13410	Butyrophilin subfamily 1 member A1 (BT)	BTN1A1	#N/A	-0.58	-1.59	0.43	1.27517	0.0530673	1920
EVPKAKDTVYTKGRVMP_	EVPKAKDTVYTKGRVMP	P05814	P05814	Beta-casein	CSN2	#N/A	0.56	-0.42	1.54	1.27404	0.053206	1921
AVPVQALLLNQELLLNPTHQIYPVT_	AVPVQALLLNQELLLNPTHQIYPVT	P05814	P05814	Beta-casein	CSN2	#N/A	1.57	-1.05	4.19	1.27374	0.0532429	1922
LLNPTHQIYP_	LLNPTHQIYP	P05814	P05814	Beta-casein	CSN2	#N/A	-0.51	-1.41	0.39	1.27169	0.0534949	1923
QPQPLIYPFVEPIPYG_	QPQPLIYPFVEPIPYG	P05814	P05814	Beta-casein	CSN2	#N/A	-1.14	-3.08	0.8	1.2697	0.0537401	1924
SVPQPKVLPIPQQVVPYPQRAVP_	SVPQPKVLPIPQQVVPYPQRAVP	P05814	P05814	Beta-casein	CSN2	#N/A	-0.53	-1.46	0.4	1.26808	0.053941	1925
SNPTAHENYEKN_	SNPTAHENYEKN	P47710	P47710	Alpha-S1-casein [Cleaved into: Casoxin-D]	CSN1S1	#N/A	1.21	-0.83	3.25	1.26692	0.0540854	1926
MPVLKSPTIP_	MPVLKSPTIP	P05814	P05814	Beta-casein	CSN2	#N/A	0.58	-0.45	1.61	1.26534	0.0542826	1927
LPEDFMESLKEDRTTLLYFYQ_[Mox6]	LPEDFMESLKEDRTTLLYFYQ	Q14289	Q14289	Protein-tyrosine kinase 2-beta (EC 2.7.10.2) (Calcium-dependent tyrosine kinase) (CADTK) (Calcium-regulated non-receptor proline-rich tyrosine kinase) (Cell adhesion kinase beta) (CAK-beta) (CAKB) (Focal adhesion kinase 2) (FADK 2) (Proline-rich tyrosine kinase 2) (Related adhesion focal tyrosine kinase) (RAFTK)	PTK2B	#N/A	-0.68	-1.87	0.51	1.26526	0.054293	1928
AKDTVYTKGRVMPVLKSPTIPFFDPQIP_	AKDTVYTKGRVMPVLKSPTIPFFDPQIP	P05814	P05814	Beta-casein	CSN2	#N/A	0.84	-0.61	2.29	1.26433	0.0544092	1929
RPDIQYPDATDED_	RPDIQYPDATDED	P10451	P10451	Osteopontin (Bone sialoprotein 1) (Nephropontin) (Secreted phosphoprotein 1) (SPP-1) (Urinary stone protein) (Uropontin)	SPP1	#N/A	-0.66	-1.8	0.48	1.26421	0.0544245	1930
YPFVEPIPYGFL_	YPFVEPIPYGFL	P05814	P05814	Beta-casein	CSN2	#N/A	1.22	-0.84	3.28	1.26381	0.0544746	1931
DAVTTTVTGAKDSVASTITGVMDK_	DAVTTTVTGAKDSVASTITGVMDK	Q99541	Q99541	Perilipin-2 (Adipophilin) (Adipose differentiation-related protein) (ADRP)	PLIN2	#N/A	1.15	-0.73	3.03	1.26359	0.0545021	1932
AQPAVVLPVPQPEIMEVPKAKDTV_	AQPAVVLPVPQPEIMEVPKAKDTV	P05814	P05814	Beta-casein	CSN2	#N/A	0.61	-0.47	1.69	1.26221	0.0546752	1933
PEIMEVPKAKDTVYTK_	PEIMEVPKAKDTVYTK	P05814	P05814	Beta-casein	CSN2	#N/A	-1.05	-2.82	0.72	1.26088	0.0548423	1934
DTVYTKGR_	DTVYTKGR	P05814	P05814	Beta-casein	CSN2	#N/A	-0.53	-1.44	0.38	1.25911	0.0550667	1935
LLLNQELLLNPTHQIYPVTQPLAPVHNPI_	LLLNQELLLNPTHQIYPVTQPLAPVHNPI	P05814	P05814	Beta-casein	CSN2	#N/A	-0.74	-2.03	0.55	1.25795	0.0552144	1936
SSEHENAYENVPEEEGKVRSTPM_	SSEHENAYENVPEEEGKVRSTPM	Q13113	Q13113	PDZK1-interacting protein 1 (17 kDa membrane-associated protein) (Protein DD96)	PDZK1IP1	#N/A	-0.53	-1.46	0.4	1.25775	0.0552395	1937
GSRASVDSGSSEEQGGSSRALVST_	GSRASVDSGSSEEQGGSSRALVST	P01833	P01833	Polymeric immunoglobulin receptor (PIgR) (Poly-Ig receptor) (Hepatocellular carcinoma-associated protein TB6) [Cleaved into: Secretory component]	PIGR	#N/A	-0.76	-2.06	0.54	1.25715	0.055316	1938
PVLKSPTIP_	PVLKSPTIP	P05814	P05814	Beta-casein	CSN2	#N/A	0.53	-0.41	1.47	1.25489	0.0556045	1939
ETSQLDDQSAETHSHKQSRLY_	ETSQLDDQSAETHSHKQSRLY	P10451	P10451	Osteopontin (Bone sialoprotein 1) (Nephropontin) (Secreted phosphoprotein 1) (SPP-1) (Urinary stone protein) (Uropontin)	SPP1	#N/A	-0.6	-1.67	0.47	1.25441	0.0556654	1940
DQTVSDNELQEMSNQGSKYVNKEIQNAVNGVKQ_	DQTVSDNELQEMSNQGSKYVNKEIQNAVNGVKQ	P10909	P10909	Clusterin (Aging-associated gene 4 protein) (Apolipoprotein J) (Apo-J) (Complement cytolysis inhibitor) (CLI) (Complement-associated protein SP-40,40) (Ku70-binding protein 1) (NA1/NA2) (Sulfated glycoprotein 2) (SGP-2) (Testosterone-repressed prostate message 2) (TRPM-2) [Cleaved into: Clusterin beta chain (ApoJalpha) (Complement cytolysis inhibitor a chain); Clusterin alpha chain (ApoJbeta) (Co…	CLU	#N/A	-1.66	-4.39	1.07	1.25433	0.0556762	1941
QPEIMEVPKAKDTVY_[Mox5]	QPEIMEVPKAKDTVY	P05814	P05814	Beta-casein	CSN2	#N/A	0.79	-0.59	2.17	1.25339	0.0557968	1942
RRPDIQYPDATDEDITSHMESEELNGAYK_	RRPDIQYPDATDEDITSHMESEELNGAYK	P10451	P10451	Osteopontin (Bone sialoprotein 1) (Nephropontin) (Secreted phosphoprotein 1) (SPP-1) (Urinary stone protein) (Uropontin)	SPP1	#N/A	-0.91	-2.41	0.59	1.25277	0.0558771	1943
LAQPAVVLPVPQPEIMEVPKAKDTVYTK_	LAQPAVVLPVPQPEIMEVPKAKDTVYTK	P05814	P05814	Beta-casein	CSN2	#N/A	0.56	-0.43	1.55	1.25273	0.0558811	1944
VSNWTAMKEALVQVEVSCPKEMAWKVNMYR_[Mox22; Mox28]	VSNWTAMKEALVQVEVSCPKEMAWKVNMYR	Q9Y4A5	Q9Y4A5	Transformation/transcription domain-associated protein (350/400 kDa PCAF-associated factor) (PAF350/400) (STAF40) (Tra1 homolog)	TRRAP	#N/A	0.74	-0.55	2.03	1.25198	0.0559781	1945
QELLLNPTHQIYPVTQ_	QELLLNPTHQIYPVTQ	P05814	P05814	Beta-casein	CSN2	#N/A	-0.68	-1.85	0.49	1.25087	0.056121	1946
PQIPKLTDLENLHLPLPLLQPLMQQVPQPIPQ_[Mox23]	PQIPKLTDLENLHLPLPLLQPLMQQVPQPIPQ	P05814	P05814	Beta-casein	CSN2	#N/A	-1.79	-4.73	1.15	1.24943	0.0563084	1947
IPQQVVPYPQ_	IPQQVVPYPQ	P05814	P05814	Beta-casein	CSN2	#N/A	-0.62	-1.73	0.49	1.24913	0.0563469	1948
NRIPESGGDNSVFDIFELTGAARKGSG_	NRIPESGGDNSVFDIFELTGAARKGSG	P07996	P07996	Thrombospondin-1 (Glycoprotein G)	THBS1	#N/A	-1.12	-3.09	0.85	1.24886	0.0563821	1949
QIPQRQYLPNSHPPTVVR_	QIPQRQYLPNSHPPTVVR	P07498	P07498	Kappa-casein	CSN3	#N/A	-0.79	-2.17	0.59	1.24812	0.0564776	1950
HEDQQQGEDEHQDKIYPSFQPQPLIYP_	HEDQQQGEDEHQDKIYPSFQPQPLIYP	P05814	P05814	Beta-casein	CSN2	#N/A	0.55	-0.42	1.52	1.24811	0.0564793	1951
APPAAGQQQPPREPPA_	APPAAGQQQPPREPPA	P28300	P28300	Protein-lysine 6-oxidase (EC 1.4.3.13) (Lysyl oxidase) [Cleaved into: Protein-lysine 6-oxidase, long form; Protein-lysine 6-oxidase, short form]	LOX	#N/A	-0.59	-1.63	0.45	1.248	0.0564934	1952
PEIMEVPKAKDTVYTKGR_[Mox4]	PEIMEVPKAKDTVYTKGR	P05814	P05814	Beta-casein	CSN2	#N/A	-0.56	-1.55	0.43	1.24789	0.0565081	1953
QRAVPVQALLLNQE_pyro-Glu [N-TerMox]	QRAVPVQALLLNQE	P05814	P05814	Beta-casein	CSN2	#N/A	-1.32	-3.6	0.96	1.24688	0.05664	1954
SPYEKVSAGNGGSSLSY_	SPYEKVSAGNGGSSLSY	P15941	P15941	Mucin-1 (MUC-1) (Breast carcinoma-associated antigen DF3) (Cancer antigen 15-3) (CA 15-3) (Carcinoma-associated mucin) (Episialin) (H23AG) (Krebs von den Lungen-6) (KL-6) (PEMT) (Peanut-reactive urinary mucin) (PUM) (Polymorphic epithelial mucin) (PEM) (Tumor-associated epithelial membrane antigen) (EMA) (Tumor-associated mucin) (CD antigen CD227) [Cleaved into: Mucin-1 subunit alpha (MUC1-NT) (M…	MUC1	#N/A	-0.59	-1.63	0.45	1.2458	0.0567802	1955
DPQIPKLTDLENLHLPLPLLQPLMQQVPQPIPQT_	DPQIPKLTDLENLHLPLPLLQPLMQQVPQPIPQT	P05814	P05814	Beta-casein	CSN2	#N/A	0.55	-0.43	1.53	1.24453	0.0569472	1956
EIMEVPKAKDTVYTKGRVMP_	EIMEVPKAKDTVYTKGRVMP	P05814	P05814	Beta-casein	CSN2	#N/A	0.55	-0.42	1.52	1.24447	0.0569553	1957
AQPAVVLPVPQPEIMEVPKAKDTV_[Mox15]	AQPAVVLPVPQPEIMEVPKAKDTV	P05814	P05814	Beta-casein	CSN2	#N/A	-0.69	-1.91	0.53	1.24437	0.0569675	1958
ARSVDALDDLTPPSTAESGSRSPTSNGGR_	ARSVDALDDLTPPSTAESGSRSPTSNGGR	Q86X29	Q86X29	Lipolysis-stimulated lipoprotein receptor	LSR	#N/A	-0.55	-1.54	0.44	1.24405	0.0570098	1959
IMEVPK_	IMEVPK	P05814	P05814	Beta-casein	CSN2	#N/A	-0.71	-1.96	0.54	1.24211	0.0572656	1960
EIENKAIQDPRLFAEEKAVADT_	EIENKAIQDPRLFAEEKAVADT	P01833	P01833	Polymeric immunoglobulin receptor (PIgR) (Poly-Ig receptor) (Hepatocellular carcinoma-associated protein TB6) [Cleaved into: Secretory component]	PIGR	#N/A	-0.56	-1.56	0.44	1.2419	0.0572929	1961
APPAAGQQQPPREPPAAPGAWR_	APPAAGQQQPPREPPAAPGAWR	P28300	P28300	Protein-lysine 6-oxidase (EC 1.4.3.13) (Lysyl oxidase) [Cleaved into: Protein-lysine 6-oxidase, long form; Protein-lysine 6-oxidase, short form]	LOX	#N/A	-0.62	-1.71	0.47	1.24034	0.0574994	1962
QPAVVLPVPQPEIMEVPKAKDTVY_[Mox14]	QPAVVLPVPQPEIMEVPKAKDTVY	P05814	P05814	Beta-casein	CSN2	#N/A	-0.89	-2.43	0.65	1.23784	0.057831	1963
PPQPLWSVPQPKVLPIPQQVVPYPQRAVP_	PPQPLWSVPQPKVLPIPQQVVPYPQRAVP	P05814	P05814	Beta-casein	CSN2	#N/A	-1.42	-3.7	0.86	1.23708	0.0579325	1964
EQPLGQWH_	EQPLGQWH	O00391	O00391	Sulfhydryl oxidase 1 (hQSOX) (EC 1.8.3.2) (Quiescin Q6)	QSOX1	#N/A	-0.71	-1.97	0.55	1.23539	0.0581577	1965
IQDPRLFAEEKAVADTRDQADGSR_	IQDPRLFAEEKAVADTRDQADGSR	P01833	P01833	Polymeric immunoglobulin receptor (PIgR) (Poly-Ig receptor) (Hepatocellular carcinoma-associated protein TB6) [Cleaved into: Secretory component]	PIGR	#N/A	-0.55	-1.53	0.43	1.23521	0.0581819	1966
TYYANPAVVRPHAQIPQRQYLPNSHPPTVVR_	TYYANPAVVRPHAQIPQRQYLPNSHPPTVVR	P07498	P07498	Kappa-casein	CSN3	#N/A	-0.55	-1.55	0.45	1.23509	0.0581987	1967
QKPSYYVRLG_pyro-Glu [N-TerMox]	QKPSYYVRLG	Q99541	Q99541	Perilipin-2 (Adipophilin) (Adipose differentiation-related protein) (ADRP)	PLIN2	#N/A	0.89	-0.63	2.41	1.23481	0.0582352	1968
TVYTKGRVMPVLK_[Mox9]	TVYTKGRVMPVLK	P05814	P05814	Beta-casein	CSN2	#N/A	-0.85	-2.33	0.63	1.23356	0.0584042	1969
FGHGAEDSLADQAANEWGRSGKDPNHFRPAGLPEKY_	FGHGAEDSLADQAANEWGRSGKDPNHFRPAGLPEKY	P0DJI8	P0DJI8	Serum amyloid A-1 protein (SAA) [Cleaved into: Amyloid protein A (Amyloid fibril protein AA); Serum amyloid protein A(2-104); Serum amyloid protein A(3-104); Serum amyloid protein A(2-103); Serum amyloid protein A(2-102); Serum amyloid protein A(4-101)]	SAA1	#N/A	0.91	-0.63	2.45	1.23328	0.0584407	1970
TYYANPAVVRPHAQIPQRQ_	TYYANPAVVRPHAQIPQRQ	P07498	P07498	Kappa-casein	CSN3	#N/A	-0.6	-1.68	0.48	1.23279	0.0585077	1971
GGAGGGAGRKEDWNEIDPIK_	GGAGGGAGRKEDWNEIDPIK	Q10471	Q10471	Polypeptide N-acetylgalactosaminyltransferase 2 (EC 2.4.1.41) (Polypeptide GalNAc transferase 2) (GalNAc-T2) (pp-GaNTase 2) (Protein-UDP acetylgalactosaminyltransferase 2) (UDP-GalNAc:polypeptide N-acetylgalactosaminyltransferase 2) [Cleaved into: Polypeptide N-acetylgalactosaminyltransferase 2 soluble form]	GALNT2	#N/A	-0.61	-1.7	0.48	1.23232	0.0585704	1972
PLMQQVPQPIPQTL_	PLMQQVPQPIPQTL	P05814	P05814	Beta-casein	CSN2	#N/A	-0.49	-1.37	0.39	1.23174	0.0586492	1973
EPEAVLK_	EPEAVLK	P49327	P49327	Fatty acid synthase (EC 2.3.1.85) (Type I fatty acid synthase) [Includes: [Acyl-carrier-protein] S-acetyltransferase (EC 2.3.1.38); [Acyl-carrier-protein] S-malonyltransferase (EC 2.3.1.39); 3-oxoacyl-[acyl-carrier-protein] synthase (EC 2.3.1.41); 3-oxoacyl-[acyl-carrier-protein] reductase (EC 1.1.1.100); 3-hydroxyacyl-[acyl-carrier-protein] dehydratase (EC 4.2.1.59); Enoyl-[acyl-carrier-protein]…	FASN	#N/A	-0.55	-1.55	0.45	1.23066	0.0587943	1974
DESLQVAERLTRK_	DESLQVAERLTRK	P10909	P10909	Clusterin (Aging-associated gene 4 protein) (Apolipoprotein J) (Apo-J) (Complement cytolysis inhibitor) (CLI) (Complement-associated protein SP-40,40) (Ku70-binding protein 1) (NA1/NA2) (Sulfated glycoprotein 2) (SGP-2) (Testosterone-repressed prostate message 2) (TRPM-2) [Cleaved into: Clusterin beta chain (ApoJalpha) (Complement cytolysis inhibitor a chain); Clusterin alpha chain (ApoJbeta) (Co…	CLU	#N/A	-1.05	-2.5	0.4	1.23054	0.0588119	1975
QNILPLAQPAVVLPVPQPEIMEVPKA_pyro-Glu [N-TerMox]	QNILPLAQPAVVLPVPQPEIMEVPKA	P05814	P05814	Beta-casein	CSN2	#N/A	0.64	-0.51	1.79	1.23022	0.058855	1976
QPQPLIYPFVEPIPYGF_pyro-Glu [N-TerMox]	QPQPLIYPFVEPIPYGF	P05814	P05814	Beta-casein	CSN2	#N/A	-0.45	-1.25	0.35	1.23004	0.0588792	1977
QDIQKTIKKT_pyro-Glu [N-TerMox]	QDIQKTIKKT	Q14444	Q14444	Caprin-1 (Cell cycle-associated protein 1) (Cytoplasmic activation- and proliferation-associated protein 1) (GPI-anchored membrane protein 1) (GPI-anchored protein p137) (GPI-p137) (p137GPI) (Membrane component chromosome 11 surface marker 1) (RNA granule protein 105)	CAPRIN1	#N/A	-0.56	-1.57	0.45	1.22861	0.0590731	1978
VPYPQRAVPVQALL_	VPYPQRAVPVQALL	P05814	P05814	Beta-casein	CSN2	#N/A	0.54	-0.44	1.52	1.22851	0.059087	1979
SPEVPLQNIL_	SPEVPLQNIL	O75128	O75128	Protein cordon-bleu	COBL	#N/A	-0.65	-1.8	0.5	1.22833	0.0591109	1980
VPQPEIMEVPKAK_	VPQPEIMEVPKAK	P05814	P05814	Beta-casein	CSN2	#N/A	-0.63	-1.75	0.49	1.22793	0.0591651	1981
DGSRASVDSGSSEEQGGSSRALVST_	DGSRASVDSGSSEEQGGSSRALVST	P01833	P01833	Polymeric immunoglobulin receptor (PIgR) (Poly-Ig receptor) (Hepatocellular carcinoma-associated protein TB6) [Cleaved into: Secretory component]	PIGR	#N/A	-0.59	-1.66	0.48	1.2274	0.0592384	1982
SPTIPFFDPQIPKLTDLENLHLPLPLLQPLM_[Mox31]	SPTIPFFDPQIPKLTDLENLHLPLPLLQPLM	P05814	P05814	Beta-casein	CSN2	#N/A	-0.54	-1.52	0.44	1.22734	0.0592456	1983
FQPQPLIYPFVEPIPYGFLPQ_	FQPQPLIYPFVEPIPYGFLPQ	P05814	P05814	Beta-casein	CSN2	#N/A	-0.49	-1.37	0.39	1.2273	0.0592516	1984
ETVAEKALQEYR_	ETVAEKALQEYR	P10909	P10909	Clusterin (Aging-associated gene 4 protein) (Apolipoprotein J) (Apo-J) (Complement cytolysis inhibitor) (CLI) (Complement-associated protein SP-40,40) (Ku70-binding protein 1) (NA1/NA2) (Sulfated glycoprotein 2) (SGP-2) (Testosterone-repressed prostate message 2) (TRPM-2) [Cleaved into: Clusterin beta chain (ApoJalpha) (Complement cytolysis inhibitor a chain); Clusterin alpha chain (ApoJbeta) (Co…	CLU	#N/A	-1.06	-2.91	0.79	1.22721	0.0592643	1985
FVEPIPYGFLPQNILPLAQPAVVLPVPQPEIMEVPKA_[Mox32]	FVEPIPYGFLPQNILPLAQPAVVLPVPQPEIMEVPKA	P05814	P05814	Beta-casein	CSN2	#N/A	-0.74	-2.05	0.57	1.2266	0.0593475	1986
YQRRPAIAINNPYVPR_	YQRRPAIAINNPYVPR	P07498	P07498	Kappa-casein	CSN3	#N/A	-0.56	-1.57	0.45	1.2265	0.0593611	1987
QADGSRASVDSGSSEEQGGSSRALVST_	QADGSRASVDSGSSEEQGGSSRALVST	P01833	P01833	Polymeric immunoglobulin receptor (PIgR) (Poly-Ig receptor) (Hepatocellular carcinoma-associated protein TB6) [Cleaved into: Secretory component]	PIGR	#N/A	-0.59	-1.65	0.47	1.22502	0.0595639	1988
ERAFDQGADAIYDHINEGKLW_	ERAFDQGADAIYDHINEGKLW	Q9UDW1	Q9UDW1	Cytochrome b-c1 complex subunit 9 (Complex III subunit 9) (Complex III subunit X) (Cytochrome c1 non-heme 7 kDa protein) (Ubiquinol-cytochrome c reductase complex 7.2 kDa protein)	UQCR10	#N/A	-0.61	-1.69	0.47	1.22493	0.0595764	1989
NAASFKEVSDSLLTSSKGQLQ_	NAASFKEVSDSLLTSSKGQLQ	Q99541	Q99541	Perilipin-2 (Adipophilin) (Adipose differentiation-related protein) (ADRP)	PLIN2	#N/A	0.71	-0.47	1.89	1.2249	0.0595801	1990
QRAVPVQALLLNQELLLNPTHQIYPVTQPLAPVHNPIS_	QRAVPVQALLLNQELLLNPTHQIYPVTQPLAPVHNPIS	P05814	P05814	Beta-casein	CSN2	#N/A	1.2	-0.75	3.15	1.21964	0.0603057	1991
FPPFSDISNPTAHENYEKNN_	FPPFSDISNPTAHENYEKNN	P47710	P47710	Alpha-S1-casein [Cleaved into: Casoxin-D]	CSN1S1	#N/A	-0.52	-1.46	0.42	1.21929	0.0603539	1992
KNWRHARQQGAQLQTI_	KNWRHARQQGAQLQTI	Q9UMQ6	Q9UMQ6	Calpain-11 (EC 3.4.22.-) (Calcium-activated neutral proteinase 11) (CANP 11)	CAPN11	#N/A	1.34	-0.84	3.52	1.21908	0.060384	1993
GRDLSRLPQLVGVSTPLQGGSN_	GRDLSRLPQLVGVSTPLQGGSN	P15291	P15291	Beta-1,4-galactosyltransferase 1 (Beta-1,4-GalTase 1) (Beta4Gal-T1) (b4Gal-T1) (EC 2.4.1.-) (Beta-N-acetylglucosaminyl-glycolipid beta-1,4-galactosyltransferase) (Beta-N-acetylglucosaminylglycopeptide beta-1,4-galactosyltransferase) (EC 2.4.1.38) (Lactose synthase A protein) (EC 2.4.1.22) (N-acetyllactosamine synthase) (EC 2.4.1.90) (Nal synthase) (Neolactotriaosylceramide beta-1,4-galactosyltran…	B4GALT1	#N/A	-0.68	-1.86	0.5	1.2186	0.0604512	1994
RVMPVLKSPTIPFFDPQIP_	RVMPVLKSPTIPFFDPQIP	P05814	P05814	Beta-casein	CSN2	#N/A	-0.72	-2.02	0.58	1.21814	0.0605144	1995
[truncated: 2,575 more rows]
