# Supplementary material for: Influence of Gestational Age on the Level of Functional Peptides (Peptidome) in Breast Milk
Source: Nutrients. 2025 Aug 22;17(17):2724. doi: 10.3390/nu17172724 (PMC12430670; doi:10.3390/nu17172724)
Supplement: Supplementary file 1 [file nutrients-17-02724-s001.zip › nutrients-3810082-supplementary/Suppl Table 3_ Differential proteins.xlsx]

## Sheet: Sheet1
	Supplemental table S3. Protein analysis results.
	Protein intensities were log- and z-transformed before association with the group status (pre-term vs. term) in separate linear regression models adjusted for age, body height, and body weight.
	From these analyses we derived a β-coefficient, a 95% confidence interval and a -log-p-value for each protein. The proteins were ordered according to their -log-p-value.
	After correction for multiple testing using the Bonferroni approach a -log-p-value > 3.33 was considered as statistically significant (highlighted in yellow)
Protein	Single_protein_ID	Protein_name	Gen	beta	lb	ub	pvalue
P22079	P22079	Lactoperoxidase (LPO) (EC 1.11.1.7) (Salivary peroxidase) (SPO)	LPO	1.37	0.71	2.03	7.02151
O14669	O14669	Transmembrane gamma-carboxyglutamic acid protein 2 (Proline-rich gamma-carboxyglutamic acid protein 2) (Proline-rich Gla protein 2)	PRRG2	-1.38	-2.14	-0.62	5.98456
P55001	P55001	Microfibrillar-associated protein 2 (MFAP-2) (Microfibril-associated glycoprotein 1) (MAGP) (MAGP-1)	MFAP2	-1.54	-2.34	-0.74	4.7001
Q4ADV7	Q4ADV7	Guanine nucleotide exchange factor subunit RIC1 (Connexin-43-interacting protein of 150 kDa) (Protein RIC1 homolog) (RAB6A-GEF complex partner protein 1)	RIC1	1.49	0.42	2.56	4.10042
P60709; P68133	P60709	Actin, cytoplasmic 1 (Beta-actin) [Cleaved into: Actin, cytoplasmic 1, N-terminally processed]	ACTB	-1.17	-2.03	-0.31	4.06549
P15291	P15291	Beta-1,4-galactosyltransferase 1 (Beta-1,4-GalTase 1) (Beta4Gal-T1) (b4Gal-T1) (EC 2.4.1.-) (Beta-N-acetylglucosaminyl-glycolipid beta-1,4-galactosyltransferase) (Beta-N-acetylglucosaminylglycopeptide beta-1,4-galactosyltransferase) (EC 2.4.1.38) (Lactose synthase A protein) (EC 2.4.1.22) (N-acetyllactosamine synthase) (EC 2.4.1.90) (Nal synthase) (Neolactotriaosylceramide beta-1,4-galactosyltran…	B4GALT1	-1.12	-1.97	-0.27	3.89712
P12273	P12273	Prolactin-inducible protein (Gross cystic disease fluid protein 15) (GCDFP-15) (Prolactin-induced protein) (Secretory actin-binding protein) (SABP) (gp17)	PIP	-1.16	-2.05	-0.27	3.85941
Q8NFU4	Q8NFU4	Follicular dendritic cell secreted peptide (FDC secreted protein) (FDC-SP)	FDCSP	-1.23	-2.18	-0.28	3.81075
P05814	P05814	Beta-casein	CSN2	1.05	0.23	1.87	3.76077
P04233	P04233	HLA class II histocompatibility antigen gamma chain (HLA-DR antigens-associated invariant chain) (Ia antigen-associated invariant chain) (Ii) (p33) (CD antigen CD74) [Cleaved into: Class-II-associated invariant chain peptide (CLIP)]	CD74	-1.17	-2.1	-0.24	3.6691
P00734	P00734	Prothrombin (EC 3.4.21.5) (Coagulation factor II) [Cleaved into: Activation peptide fragment 1; Activation peptide fragment 2; Thrombin light chain; Thrombin heavy chain]	F2	-0.97	-1.8	-0.14	3.35091
P24821	P24821	Tenascin (TN) (Cytotactin) (GMEM) (GP 150-225) (Glioma-associated-extracellular matrix antigen) (Hexabrachion) (JI) (Myotendinous antigen) (Neuronectin) (Tenascin-C) (TN-C)	TNC	-1.06	-2.02	-0.1	3.07483
O94979	O94979	Protein transport protein Sec31A (ABP125) (ABP130) (SEC31-like protein 1) (SEC31-related protein A) (Web1-like protein)	SEC31A	1.13	0.1	2.16	2.99003
P60709	P60709	Actin, cytoplasmic 1 (Beta-actin) [Cleaved into: Actin, cytoplasmic 1, N-terminally processed]	ACTB	-0.94	-1.84	-0.04	2.82804
Q9P267	Q9P267	Methyl-CpG-binding domain protein 5 (Methyl-CpG-binding protein MBD5)	MBD5	0.91	0	1.82	2.69171
Q9H173	Q9H173	Nucleotide exchange factor SIL1 (BiP-associated protein) (BAP)	SIL1	-0.86	-1.72	0	2.67105
Q96BY6	Q96BY6	Dedicator of cytokinesis protein 10 (Zizimin-3)	DOCK10	-0.98	-1.94	-0.02	2.66394
P13747	P13747	HLA class I histocompatibility antigen, alpha chain E (MHC class I antigen E) [Cleaved into: Soluble HLA class I histocompatibility antigen, alpha chain E (sHLA-E)]	HLA-E	-1.19	-2.41	0.03	2.50461
O75888	O75888	Tumor necrosis factor ligand superfamily member 13 (A proliferation-inducing ligand) (APRIL) (TNF- and APOL-related leukocyte expressed ligand 2) (TALL-2) (TNF-related death ligand 1) (TRDL-1) (CD antigen CD256)	TNFSF13	-0.95	-1.95	0.05	2.48849
O14745	O14745	Na(+)/H(+) exchange regulatory cofactor NHE-RF1 (NHERF-1) (Ezrin-radixin-moesin-binding phosphoprotein 50) (EBP50) (Regulatory cofactor of Na(+)/H(+) exchanger) (Sodium-hydrogen exchanger regulatory factor 1) (Solute carrier family 9 isoform A3 regulatory factor 1)	SLC9A3R1	-0.9	-1.85	0.05	2.48182
P62328	P62328	Thymosin beta-4 (T beta-4) (Fx) [Cleaved into: Hematopoietic system regulatory peptide (Seraspenide)]	TMSB4X	-0.91	-1.9	0.08	2.39902
P34741	P34741	Syndecan-2 (SYND2) (Fibroglycan) (Heparan sulfate proteoglycan core protein) (HSPG) (CD antigen CD362)	SDC2	-0.85	-1.79	0.09	2.37272
O00391	O00391	Sulfhydryl oxidase 1 (hQSOX) (EC 1.8.3.2) (Quiescin Q6)	QSOX1	-0.86	-1.8	0.08	2.36091
P50591	P50591	Tumor necrosis factor ligand superfamily member 10 (Apo-2 ligand) (Apo-2L) (TNF-related apoptosis-inducing ligand) (Protein TRAIL) (CD antigen CD253)	TNFSF10	-0.86	-1.84	0.12	2.25483
P01833	P01833	Polymeric immunoglobulin receptor (PIgR) (Poly-Ig receptor) (Hepatocellular carcinoma-associated protein TB6) [Cleaved into: Secretory component]	PIGR	-0.86	-1.84	0.12	2.24569
Q99541	Q99541	Perilipin-2 (Adipophilin) (Adipose differentiation-related protein) (ADRP)	PLIN2	-0.84	-1.8	0.12	2.24313
P02788	P02788	Lactotransferrin (Lactoferrin) (EC 3.4.21.-) (Growth-inhibiting protein 12) (Talalactoferrin) [Cleaved into: Lactoferricin-H (Lfcin-H); Kaliocin-1; Lactoferroxin-A; Lactoferroxin-B; Lactoferroxin-C]	LTF	-0.85	-1.84	0.14	2.17441
P07996	P07996	Thrombospondin-1 (Glycoprotein G)	THBS1	-0.76	-1.67	0.15	2.11848
Q10471	Q10471	Polypeptide N-acetylgalactosaminyltransferase 2 (EC 2.4.1.41) (Polypeptide GalNAc transferase 2) (GalNAc-T2) (pp-GaNTase 2) (Protein-UDP acetylgalactosaminyltransferase 2) (UDP-GalNAc:polypeptide N-acetylgalactosaminyltransferase 2) [Cleaved into: Polypeptide N-acetylgalactosaminyltransferase 2 soluble form]	GALNT2	-0.79	-1.76	0.18	2.04656
Q9GZN4	Q9GZN4	Brain-specific serine protease 4 (BSSP-4) (EC 3.4.21.-) (Serine protease 22) (Serine protease 26) (Tryptase epsilon)	PRSS22	-0.84	-1.9	0.22	1.95381
Q86X29	Q86X29	Lipolysis-stimulated lipoprotein receptor	LSR	-0.76	-1.75	0.23	1.87456
Q8N9U0	Q8N9U0	Tandem C2 domains nuclear protein (Membrane targeting tandem C2 domain-containing protein 1) (Tandem C2 protein in nucleus) (Tac2-N)	TC2N	-0.82	-1.89	0.25	1.84981
P22897	P22897	Macrophage mannose receptor 1 (MMR) (C-type lectin domain family 13 member D) (C-type lectin domain family 13 member D-like) (Human mannose receptor) (hMR) (Macrophage mannose receptor 1-like protein 1) (CD antigen CD206)	MRC1	-0.73	-1.7	0.24	1.84449
P33908	P33908	Mannosyl-oligosaccharide 1,2-alpha-mannosidase IA (EC 3.2.1.113) (Man(9)-alpha-mannosidase) (Man9-mannosidase) (Mannosidase alpha class 1A member 1) (Processing alpha-1,2-mannosidase IA) (Alpha-1,2-mannosidase IA)	MAN1A1	0.74	-0.23	1.71	1.83501
O94985	O94985	Calsyntenin-1 (Alcadein-alpha) (Alc-alpha) (Alzheimer-related cadherin-like protein) (Non-classical cadherin XB31alpha) [Cleaved into: Soluble Alc-alpha (SAlc-alpha); CTF1-alpha (C-terminal fragment 1-alpha)]	CLSTN1	-0.73	-1.74	0.28	1.73669
P01019	P01019	Angiotensinogen (Serpin A8) [Cleaved into: Angiotensin-1 (Angiotensin 1-10) (Angiotensin I) (Ang I); Angiotensin-2 (Angiotensin 1-8) (Angiotensin II) (Ang II); Angiotensin-3 (Angiotensin 2-8) (Angiotensin III) (Ang III) (Des-Asp[1]-angiotensin II); Angiotensin-4 (Angiotensin 3-8) (Angiotensin IV) (Ang IV); Angiotensin 1-9; Angiotensin 1-7; Angiotensin 1-5; Angiotensin 1-4]	AGT	-0.76	-1.82	0.3	1.73367
P30990	P30990	Neurotensin/neuromedin N [Cleaved into: Large neuromedin N (NmN-125); Neuromedin N (NN) (NmN); Neurotensin (NT); Tail peptide]	NTS	-0.72	-1.73	0.29	1.72313
Q14802	Q14802	FXYD domain-containing ion transport regulator 3 (Chloride conductance inducer protein Mat-8) (Mammary tumor 8 kDa protein) (Phospholemman-like) (Sodium/potassium-transporting ATPase subunit FXYD3)	FXYD3	-0.74	-1.78	0.3	1.69848
Q7Z7L9	Q7Z7L9	Zinc finger and SCAN domain-containing protein 2 (Zinc finger protein 29 homolog) (Zfp-29) (Zinc finger protein 854)	ZSCAN2	-0.73	-1.76	0.3	1.6761
P0DJI9	P0DJI9	Serum amyloid A-2 protein (SAA2) [Cleaved into: Amyloid A2 protein (AA2)]	SAA2	-0.69	-1.71	0.33	1.57957
P10586	P10586	Receptor-type tyrosine-protein phosphatase F (EC 3.1.3.48) (Leukocyte common antigen related) (LAR)	PTPRF	-0.65	-1.62	0.32	1.56853
Q86Y38	Q86Y38	Xylosyltransferase 1 (EC 2.4.2.26) (Peptide O-xylosyltransferase 1) (Xylosyltransferase I) (XT-I) (XylT-I)	XYLT1	-0.69	-1.72	0.34	1.5681
Q6ZQQ2	Q6ZQQ2	Spermatogenesis-associated protein 31D1 (Protein FAM75D1)	SPATA31D1	0.6	-0.29	1.49	1.56474
Q99523	Q99523	Sortilin (100 kDa NT receptor) (Glycoprotein 95) (Gp95) (Neurotensin receptor 3) (NT3) (NTR3)	SORT1	-0.66	-1.65	0.33	1.55706
Q96S86	Q96S86	Hyaluronan and proteoglycan link protein 3	HAPLN3	-0.64	-1.6	0.32	1.54024
P15941	P15941	Mucin-1 (MUC-1) (Breast carcinoma-associated antigen DF3) (Cancer antigen 15-3) (CA 15-3) (Carcinoma-associated mucin) (Episialin) (H23AG) (Krebs von den Lungen-6) (KL-6) (PEMT) (Peanut-reactive urinary mucin) (PUM) (Polymorphic epithelial mucin) (PEM) (Tumor-associated epithelial membrane antigen) (EMA) (Tumor-associated mucin) (CD antigen CD227) [Cleaved into: Mucin-1 subunit alpha (MUC1-NT) (M…	MUC1	-0.67	-1.7	0.36	1.49765
O00161	O00161	Synaptosomal-associated protein 23 (SNAP-23) (Vesicle-membrane fusion protein SNAP-23)	SNAP23	-0.67	-1.72	0.38	1.4752
Q96S97	Q96S97	Myeloid-associated differentiation marker (Protein SB135)	MYADM	-0.66	-1.69	0.37	1.47326
Q08380	Q08380	Galectin-3-binding protein (Basement membrane autoantigen p105) (Lectin galactoside-binding soluble 3-binding protein) (Mac-2-binding protein) (MAC2BP) (Mac-2 BP) (Tumor-associated antigen 90K)	LGALS3BP	0.59	-0.35	1.53	1.44742
P00747	P00747	Plasminogen (EC 3.4.21.7) [Cleaved into: Plasmin heavy chain A; Activation peptide; Angiostatin; Plasmin heavy chain A, short form; Plasmin light chain B]	PLG	-0.63	-1.64	0.38	1.44043
M0R2J8	M0R2J8	Doublecortin domain-containing protein 1 (Doublecortin domain-containing 5 protein)	DCDC1	-0.61	-1.62	0.4	1.3597
P20930	P20930	Filaggrin	FLG	-0.59	-1.6	0.42	1.31656
P49327	P49327	Fatty acid synthase (EC 2.3.1.85) (Type I fatty acid synthase) [Includes: [Acyl-carrier-protein] S-acetyltransferase (EC 2.3.1.38); [Acyl-carrier-protein] S-malonyltransferase (EC 2.3.1.39); 3-oxoacyl-[acyl-carrier-protein] synthase (EC 2.3.1.41); 3-oxoacyl-[acyl-carrier-protein] reductase (EC 1.1.1.100); 3-hydroxyacyl-[acyl-carrier-protein] dehydratase (EC 4.2.1.59); Enoyl-[acyl-carrier-protein]…	FASN	-0.56	-1.53	0.41	1.30972
Q13410	Q13410	Butyrophilin subfamily 1 member A1 (BT)	BTN1A1	-0.59	-1.61	0.43	1.30059
O15498	O15498	Synaptobrevin homolog YKT6 (EC 2.3.1.-)	YKT6	-0.61	-1.66	0.44	1.2966
Q8WZ42	Q8WZ42	Titin (EC 2.7.11.1) (Connectin) (Rhabdomyosarcoma antigen MU-RMS-40.14)	TTN	-0.58	-1.59	0.43	1.28973
P63313	P63313	Thymosin beta-10	TMSB10	-0.57	-1.6	0.46	1.23431
Q6WN34	Q6WN34	Chordin-like protein 2 (Breast tumor novel factor 1) (BNF-1) (Chordin-related protein 2)	CHRDL2	-0.54	-1.54	0.46	1.18859
P16401; P10412	P16401	Histone H1.5 (Histone H1a) (Histone H1b) (Histone H1s-3)	H1-5	-0.59	-1.68	0.5	1.18734
P0DJI9; P0DJI8	P0DJI9	Serum amyloid A-2 protein (SAA2) [Cleaved into: Amyloid A2 protein (AA2)]	SAA2	-0.56	-1.65	0.53	1.12663
Q13113	Q13113	PDZK1-interacting protein 1 (17 kDa membrane-associated protein) (Protein DD96)	PDZK1IP1	-0.53	-1.57	0.51	1.10146
Q92896	Q92896	Golgi apparatus protein 1 (CFR-1) (Cysteine-rich fibroblast growth factor receptor) (E-selectin ligand 1) (ESL-1) (Golgi sialoglycoprotein MG-160)	GLG1	-0.55	-1.64	0.54	1.08495
Q92841	Q92841	Probable ATP-dependent RNA helicase DDX17 (EC 3.6.4.13) (DEAD box protein 17) (DEAD box protein p72) (DEAD box protein p82) (RNA-dependent helicase p72)	DDX17	-0.51	-1.54	0.52	1.06168
P28300	P28300	Protein-lysine 6-oxidase (EC 1.4.3.13) (Lysyl oxidase) [Cleaved into: Protein-lysine 6-oxidase, long form; Protein-lysine 6-oxidase, short form]	LOX	-0.49	-1.5	0.52	1.04607
Q969T9	Q969T9	WW domain-binding protein 2 (WBP-2)	WBP2	-0.55	-1.68	0.58	1.02944
Q9C0D6	Q9C0D6	FH2 domain-containing protein 1 (Inverted formin-1)	FHDC1	-0.5	-1.53	0.53	1.02747
O60543	O60543	Cell death activator CIDE-A (Cell death-inducing DFFA-like effector A)	CIDEA	0.48	-0.59	1.55	0.931324
Q6UX71	Q6UX71	Plexin domain-containing protein 2 (Tumor endothelial marker 7-related protein)	PLXDC2	-0.49	-1.57	0.59	0.930794
Q14512	Q14512	Fibroblast growth factor-binding protein 1 (FGF-BP) (FGF-BP1) (FGF-binding protein 1) (FGFBP-1) (17 kDa heparin-binding growth factor-binding protein) (17 kDa HBGF-binding protein) (HBp17)	FGFBP1	-0.42	-1.36	0.52	0.925902
Q9UDW1	Q9UDW1	Cytochrome b-c1 complex subunit 9 (Complex III subunit 9) (Complex III subunit X) (Cytochrome c1 non-heme 7 kDa protein) (Ubiquinol-cytochrome c reductase complex 7.2 kDa protein)	UQCR10	-0.46	-1.49	0.57	0.923092
Q8IZA0	Q8IZA0	Dyslexia-associated protein KIAA0319-like protein (Adeno-associated virus receptor) (AAVR)	KIAA0319L	-0.46	-1.51	0.59	0.913571
O15232	O15232	Matrilin-3	MATN3	-0.46	-1.5	0.58	0.912537
O60664	O60664	Perilipin-3 (47 kDa mannose 6-phosphate receptor-binding protein) (47 kDa MPR-binding protein) (Cargo selection protein TIP47) (Mannose-6-phosphate receptor-binding protein 1) (Placental protein 17) (PP17)	PLIN3	-0.46	-1.51	0.59	0.90341
Q09666	Q09666	Neuroblast differentiation-associated protein AHNAK (Desmoyokin)	AHNAK	-0.45	-1.49	0.59	0.880373
O00592	O00592	Podocalyxin (GCTM-2 antigen) (Gp200) (Podocalyxin-like protein 1) (PC) (PCLP-1)	PODXL	-0.45	-1.5	0.6	0.871256
P29122	P29122	Proprotein convertase subtilisin/kexin type 6 (EC 3.4.21.-) (Paired basic amino acid cleaving enzyme 4) (Subtilisin-like proprotein convertase 4) (SPC4) (Subtilisin/kexin-like protease PACE4)	PCSK6	-0.45	-1.52	0.62	0.870025
P06858	P06858	Lipoprotein lipase (LPL) (EC 3.1.1.34) (Phospholipase A1) (EC 3.1.1.32)	LPL	-0.44	-1.49	0.61	0.868799
O14672	O14672	Disintegrin and metalloproteinase domain-containing protein 10 (ADAM 10) (EC 3.4.24.81) (CDw156) (Kuzbanian protein homolog) (Mammalian disintegrin-metalloprotease) (CD antigen CD156c)	ADAM10	-0.4	-1.36	0.56	0.867243
Q02818	Q02818	Nucleobindin-1 (CALNUC)	NUCB1	-0.55	-1.95	0.85	0.791156
Q9Y2R0	Q9Y2R0	Cytochrome c oxidase assembly factor 3 homolog, mitochondrial (Coiled-coil domain-containing protein 56) (Mitochondrial translation regulation assembly intermediate of cytochrome c oxidase protein of 12 kDa)	COA3	-0.4	-1.45	0.65	0.760523
Q8IZV2	Q8IZV2	CKLF-like MARVEL transmembrane domain-containing protein 8 (Chemokine-like factor superfamily member 8)	CMTM8	-0.39	-1.47	0.69	0.722188
Q16348	Q16348	Solute carrier family 15 member 2 (Kidney H(+)/peptide cotransporter) (Oligopeptide transporter, kidney isoform) (Peptide transporter 2)	SLC15A2	-0.4	-1.51	0.71	0.719552
P0C0L4	P0C0L4	Complement C4-A (Acidic complement C4) (C3 and PZP-like alpha-2-macroglobulin domain-containing protein 2) [Cleaved into: Complement C4 beta chain; Complement C4-A alpha chain; C4a anaphylatoxin; C4b-A; C4d-A; Complement C4 gamma chain]	C4A	-0.39	-1.47	0.69	0.706687
P10451	P10451	Osteopontin (Bone sialoprotein 1) (Nephropontin) (Secreted phosphoprotein 1) (SPP-1) (Urinary stone protein) (Uropontin)	SPP1	-0.31	-1.18	0.56	0.700331
P02671	P02671	Fibrinogen alpha chain [Cleaved into: Fibrinopeptide A; Fibrinogen alpha chain]	FGA	-0.37	-1.44	0.7	0.68012
P47710	P47710	Alpha-S1-casein [Cleaved into: Casoxin-D]	CSN1S1	-0.28	-1.09	0.53	0.680076
Q14126	Q14126	Desmoglein-2 (Cadherin family member 5) (HDGC)	DSG2	0.34	-0.69	1.37	0.646543
Q8WUH6	Q8WUH6	Transmembrane protein 263	TMEM263	0.2	-0.47	0.87	0.574617
Q8WXR4	Q8WXR4	Myosin-IIIb (EC 2.7.11.1)	MYO3B	-0.33	-1.43	0.77	0.574287
P10909	P10909	Clusterin (Aging-associated gene 4 protein) (Apolipoprotein J) (Apo-J) (Complement cytolysis inhibitor) (CLI) (Complement-associated protein SP-40,40) (Ku70-binding protein 1) (NA1/NA2) (Sulfated glycoprotein 2) (SGP-2) (Testosterone-repressed prostate message 2) (TRPM-2) [Cleaved into: Clusterin beta chain (ApoJalpha) (Complement cytolysis inhibitor a chain); Clusterin alpha chain (ApoJbeta) (Co…	CLU	0.32	-0.79	1.43	0.54601
Q13438	Q13438	Protein OS-9 (Amplified in osteosarcoma 9)	OS9	-0.26	-1.2	0.68	0.529565
Q8NES3	Q8NES3	Beta-1,3-N-acetylglucosaminyltransferase lunatic fringe (EC 2.4.1.222) (O-fucosylpeptide 3-beta-N-acetylglucosaminyltransferase)	LFNG	-0.28	-1.28	0.72	0.527962
Q8N387	Q8N387	Mucin-15 (MUC-15)	MUC15	-0.14	-0.96	0.68	0.284354
P02679	P02679	Fibrinogen gamma chain	FGG	-0.17	-1.24	0.9	0.272496
P19835	P19835	Bile salt-activated lipase (BAL) (EC 3.1.1.13) (EC 3.1.1.3) (EC 3.1.1.6) (Bile salt-stimulated lipase) (BSSL) (Bucelipase) (Carboxyl ester lipase) (Cholesterol esterase) (Pancreatic lysophospholipase) (Sterol esterase)	CEL	-0.08	-0.63	0.47	0.266337
P12272	P12272	Parathyroid hormone-related protein (PTH-rP) (PTHrP) (Parathyroid hormone-like protein) (PLP) [Cleaved into: PTHrP[1-36]; PTHrP[38-94]; Osteostatin (PTHrP[107-139])]	PTHLH	0.21	-1.14	1.56	0.257162
Q7Z739	Q7Z739	YTH domain-containing family protein 3	YTHDF3	-0.15	-1.23	0.93	0.235793
P0DJI8	P0DJI8	Serum amyloid A-1 protein (SAA) [Cleaved into: Amyloid protein A (Amyloid fibril protein AA); Serum amyloid protein A(2-104); Serum amyloid protein A(3-104); Serum amyloid protein A(2-103); Serum amyloid protein A(2-102); Serum amyloid protein A(4-101)]	SAA1	-0.14	-1.27	0.99	0.206166
P01024	P01024	Complement C3 (C3 and PZP-like alpha-2-macroglobulin domain-containing protein 1) [Cleaved into: Complement C3 beta chain; C3-beta-c (C3bc); Complement C3 alpha chain; C3a anaphylatoxin; Acylation stimulating protein (ASP) (C3adesArg); Complement C3b alpha' chain; Complement C3c alpha' chain fragment 1; Complement C3dg fragment; Complement C3g fragment; Complement C3d fragment; Complement C3f fra…	C3	-0.12	-1.18	0.94	0.184048
Q9BXT5	Q9BXT5	Testis-expressed protein 15 (Cancer/testis antigen 42) (CT42)	TEX15	0.1	-1.02	1.22	0.154392
P02647	P02647	Apolipoprotein A-I (Apo-AI) (ApoA-I) (Apolipoprotein A1) [Cleaved into: Proapolipoprotein A-I (ProapoA-I); Truncated apolipoprotein A-I (Apolipoprotein A-I(1-242))]	APOA1	-0.09	-1.08	0.9	0.141798
Q9BRK5	Q9BRK5	45 kDa calcium-binding protein (Cab45) (Stromal cell-derived factor 4) (SDF-4)	SDF4	0.06	-1	1.12	0.0910531
P02649	P02649	Apolipoprotein E (Apo-E)	APOE	0.05	-1.05	1.15	0.0739058
Q02809	Q02809	Procollagen-lysine,2-oxoglutarate 5-dioxygenase 1 (EC 1.14.11.4) (Lysyl hydroxylase 1) (LH1)	PLOD1	-0.07	-2	1.86	0.0590722
P31431	P31431	Syndecan-4 (SYND4) (Amphiglycan) (Ryudocan core protein)	SDC4	-0.04	-1.08	1	0.0558685
P02675	P02675	Fibrinogen beta chain [Cleaved into: Fibrinopeptide B; Fibrinogen beta chain]	FGB	-0.03	-1.11	1.05	0.0485884
P07498	P07498	Kappa-casein	CSN3	-0.02	-1.12	1.08	0.0317717
